# Supplementary material for: Structural insights into recognition of chemokine receptors by Staphylococcus aureus leukotoxins
Source: eLife. 2022 Mar 21;11:e72555. doi: 10.7554/eLife.72555 (PMC9005193; doi:10.7554/eLife.72555)
Supplement: Figure 6—source data 1. [file elife-72555-fig6-data1.zip › ACKR1_a_step7_1_noj_1081ns_middle.pdb]

REMARK    GENERATED BY TRJCONV
TITLE     Title t= 1081000.00000 step= 540500000
REMARK    THIS IS A SIMULATION BOX
CRYST1  140.452  140.452  183.352  90.00  90.00  90.00 P 1           1
MODEL        1
ATOM      1  CAY THR A  30      68.470  54.010  18.340  1.00  0.00           C
ATOM      2  HY1 THR A  30      69.230  54.520  17.730  1.00  0.00           H
ATOM      3  HY2 THR A  30      68.840  52.960  18.340  1.00  0.00           H
ATOM      4  HY3 THR A  30      68.390  54.260  19.420  1.00  0.00           H
ATOM      5  CY  THR A  30      67.120  54.140  17.840  1.00  0.00           C
ATOM      6  OY  THR A  30      66.200  53.590  18.420  1.00  0.00           O
ATOM      7  N   THR A  30      66.920  54.840  16.730  1.00  0.00           N
ATOM      8  HN  THR A  30      67.740  55.140  16.250  1.00  0.00           H
ATOM      9  CA  THR A  30      65.650  54.840  15.960  1.00  0.00           C
ATOM     10  HA  THR A  30      64.830  54.970  16.650  1.00  0.00           H
ATOM     11  CB  THR A  30      65.560  55.940  14.860  1.00  0.00           C
ATOM     12  HB  THR A  30      66.270  55.790  14.030  1.00  0.00           H
ATOM     13  OG1 THR A  30      65.810  57.230  15.350  1.00  0.00           O
ATOM     14  HG1 THR A  30      66.760  57.340  15.440  1.00  0.00           H
ATOM     15  CG2 THR A  30      64.150  56.000  14.320  1.00  0.00           C
ATOM     16 HG21 THR A  30      63.850  55.160  13.650  1.00  0.00           H
ATOM     17 HG22 THR A  30      64.000  56.960  13.790  1.00  0.00           H
ATOM     18 HG23 THR A  30      63.500  55.920  15.220  1.00  0.00           H
ATOM     19  C   THR A  30      65.260  53.470  15.350  1.00  0.00           C
ATOM     20  O   THR A  30      64.130  52.970  15.520  1.00  0.00           O
ATOM     21  N   ASN A  31      66.230  52.830  14.710  1.00  0.00           N
ATOM     22  HN  ASN A  31      67.140  53.220  14.800  1.00  0.00           H
ATOM     23  CA  ASN A  31      66.150  51.640  13.980  1.00  0.00           C
ATOM     24  HA  ASN A  31      65.160  51.480  13.570  1.00  0.00           H
ATOM     25  CB  ASN A  31      66.880  51.710  12.620  1.00  0.00           C
ATOM     26  HB1 ASN A  31      66.850  50.690  12.170  1.00  0.00           H
ATOM     27  HB2 ASN A  31      67.890  52.040  12.940  1.00  0.00           H
ATOM     28  CG  ASN A  31      66.330  52.760  11.670  1.00  0.00           C
ATOM     29  OD1 ASN A  31      65.140  53.250  11.680  1.00  0.00           O
ATOM     30  ND2 ASN A  31      67.200  53.130  10.720  1.00  0.00           N
ATOM     31 HD21 ASN A  31      66.850  53.750  10.010  1.00  0.00           H
ATOM     32 HD22 ASN A  31      68.130  52.760  10.620  1.00  0.00           H
ATOM     33  C   ASN A  31      66.620  50.360  14.780  1.00  0.00           C
ATOM     34  O   ASN A  31      66.870  49.350  14.170  1.00  0.00           O
ATOM     35  N   ILE A  32      66.730  50.480  16.120  1.00  0.00           N
ATOM     36  HN  ILE A  32      66.430  51.310  16.580  1.00  0.00           H
ATOM     37  CA  ILE A  32      67.420  49.520  16.980  1.00  0.00           C
ATOM     38  HA  ILE A  32      68.430  49.640  16.610  1.00  0.00           H
ATOM     39  CB  ILE A  32      67.360  49.930  18.500  1.00  0.00           C
ATOM     40  HB  ILE A  32      67.620  51.010  18.580  1.00  0.00           H
ATOM     41  CG2 ILE A  32      65.900  49.870  18.980  1.00  0.00           C
ATOM     42 HG21 ILE A  32      65.310  50.550  18.340  1.00  0.00           H
ATOM     43 HG22 ILE A  32      65.890  50.320  20.000  1.00  0.00           H
ATOM     44 HG23 ILE A  32      65.390  48.880  18.990  1.00  0.00           H
ATOM     45  CG1 ILE A  32      68.260  49.110  19.430  1.00  0.00           C
ATOM     46 HG11 ILE A  32      68.240  48.030  19.170  1.00  0.00           H
ATOM     47 HG12 ILE A  32      67.850  49.290  20.450  1.00  0.00           H
ATOM     48  CD  ILE A  32      69.640  49.570  19.480  1.00  0.00           C
ATOM     49  HD1 ILE A  32      70.060  49.710  18.460  1.00  0.00           H
ATOM     50  HD2 ILE A  32      70.270  48.860  20.060  1.00  0.00           H
ATOM     51  HD3 ILE A  32      69.660  50.460  20.140  1.00  0.00           H
ATOM     52  C   ILE A  32      67.150  48.000  16.810  1.00  0.00           C
ATOM     53  O   ILE A  32      66.020  47.610  16.530  1.00  0.00           O
ATOM     54  N   GLU A  33      68.120  47.100  16.860  1.00  0.00           N
ATOM     55  HN  GLU A  33      69.050  47.460  16.840  1.00  0.00           H
ATOM     56  CA  GLU A  33      68.050  45.670  16.630  1.00  0.00           C
ATOM     57  HA  GLU A  33      67.740  45.550  15.600  1.00  0.00           H
ATOM     58  CB  GLU A  33      69.440  45.020  16.530  1.00  0.00           C
ATOM     59  HB1 GLU A  33      69.390  43.910  16.470  1.00  0.00           H
ATOM     60  HB2 GLU A  33      70.060  45.140  17.440  1.00  0.00           H
ATOM     61  CG  GLU A  33      70.300  45.570  15.340  1.00  0.00           C
ATOM     62  HG1 GLU A  33      70.570  46.610  15.620  1.00  0.00           H
ATOM     63  HG2 GLU A  33      69.660  45.600  14.440  1.00  0.00           H
ATOM     64  CD  GLU A  33      71.530  44.780  15.050  1.00  0.00           C
ATOM     65  OE1 GLU A  33      72.320  44.660  15.990  1.00  0.00           O
ATOM     66  OE2 GLU A  33      71.750  44.290  13.880  1.00  0.00           O
ATOM     67  C   GLU A  33      67.170  44.920  17.540  1.00  0.00           C
ATOM     68  O   GLU A  33      67.360  44.790  18.740  1.00  0.00           O
ATOM     69  N   ASN A  34      66.230  44.110  16.970  1.00  0.00           N
ATOM     70  HN  ASN A  34      66.200  44.160  15.980  1.00  0.00           H
ATOM     71  CA  ASN A  34      65.420  43.130  17.600  1.00  0.00           C
ATOM     72  HA  ASN A  34      65.550  43.220  18.660  1.00  0.00           H
ATOM     73  CB  ASN A  34      63.920  43.360  17.100  1.00  0.00           C
ATOM     74  HB1 ASN A  34      63.360  42.520  17.570  1.00  0.00           H
ATOM     75  HB2 ASN A  34      63.920  43.310  15.990  1.00  0.00           H
ATOM     76  CG  ASN A  34      63.350  44.620  17.650  1.00  0.00           C
ATOM     77  OD1 ASN A  34      62.740  44.670  18.720  1.00  0.00           O
ATOM     78  ND2 ASN A  34      63.390  45.720  16.910  1.00  0.00           N
ATOM     79 HD21 ASN A  34      63.020  46.560  17.310  1.00  0.00           H
ATOM     80 HD22 ASN A  34      63.990  45.790  16.110  1.00  0.00           H
ATOM     81  C   ASN A  34      65.730  41.710  16.970  1.00  0.00           C
ATOM     82  O   ASN A  34      66.010  41.610  15.770  1.00  0.00           O
ATOM     83  N   ILE A  35      65.640  40.580  17.750  1.00  0.00           N
ATOM     84  HN  ILE A  35      65.560  40.790  18.720  1.00  0.00           H
ATOM     85  CA  ILE A  35      65.690  39.210  17.310  1.00  0.00           C
ATOM     86  HA  ILE A  35      66.630  39.050  16.820  1.00  0.00           H
ATOM     87  CB  ILE A  35      65.620  38.300  18.600  1.00  0.00           C
ATOM     88  HB  ILE A  35      65.940  38.860  19.510  1.00  0.00           H
ATOM     89  CG2 ILE A  35      64.110  38.000  18.930  1.00  0.00           C
ATOM     90 HG21 ILE A  35      63.570  37.450  18.130  1.00  0.00           H
ATOM     91 HG22 ILE A  35      63.570  38.930  19.210  1.00  0.00           H
ATOM     92 HG23 ILE A  35      64.030  37.450  19.900  1.00  0.00           H
ATOM     93  CG1 ILE A  35      66.420  37.030  18.400  1.00  0.00           C
ATOM     94 HG11 ILE A  35      66.270  36.610  17.380  1.00  0.00           H
ATOM     95 HG12 ILE A  35      66.110  36.300  19.180  1.00  0.00           H
ATOM     96  CD  ILE A  35      67.960  37.370  18.530  1.00  0.00           C
ATOM     97  HD1 ILE A  35      68.100  37.990  19.440  1.00  0.00           H
ATOM     98  HD2 ILE A  35      68.250  37.950  17.640  1.00  0.00           H
ATOM     99  HD3 ILE A  35      68.590  36.460  18.680  1.00  0.00           H
ATOM    100  C   ILE A  35      64.610  38.860  16.250  1.00  0.00           C
ATOM    101  O   ILE A  35      63.500  39.360  16.220  1.00  0.00           O
ATOM    102  N   GLY A  36      64.900  37.900  15.310  1.00  0.00           N
ATOM    103  HN  GLY A  36      65.850  37.580  15.300  1.00  0.00           H
ATOM    104  CA  GLY A  36      64.030  37.140  14.390  1.00  0.00           C
ATOM    105  HA1 GLY A  36      63.240  36.720  14.980  1.00  0.00           H
ATOM    106  HA2 GLY A  36      64.610  36.330  13.980  1.00  0.00           H
ATOM    107  C   GLY A  36      63.420  37.960  13.230  1.00  0.00           C
ATOM    108  O   GLY A  36      63.930  39.030  12.950  1.00  0.00           O
ATOM    109  N   ASP A  37      62.340  37.500  12.570  1.00  0.00           N
ATOM    110  HN  ASP A  37      62.030  36.570  12.750  1.00  0.00           H
ATOM    111  CA  ASP A  37      61.480  38.400  11.790  1.00  0.00           C
ATOM    112  HA  ASP A  37      62.090  39.020  11.150  1.00  0.00           H
ATOM    113  CB  ASP A  37      60.440  37.550  11.020  1.00  0.00           C
ATOM    114  HB1 ASP A  37      59.530  38.090  10.690  1.00  0.00           H
ATOM    115  HB2 ASP A  37      60.130  36.740  11.720  1.00  0.00           H
ATOM    116  CG  ASP A  37      60.970  36.880   9.820  1.00  0.00           C
ATOM    117  OD1 ASP A  37      60.270  36.010   9.200  1.00  0.00           O
ATOM    118  OD2 ASP A  37      61.950  37.380   9.320  1.00  0.00           O
ATOM    119  C   ASP A  37      60.760  39.490  12.590  1.00  0.00           C
ATOM    120  O   ASP A  37      60.310  39.240  13.700  1.00  0.00           O
ATOM    121  N   GLY A  38      60.630  40.740  12.070  1.00  0.00           N
ATOM    122  HN  GLY A  38      61.160  40.880  11.230  1.00  0.00           H
ATOM    123  CA  GLY A  38      59.880  41.850  12.700  1.00  0.00           C
ATOM    124  HA1 GLY A  38      60.450  42.760  12.570  1.00  0.00           H
ATOM    125  HA2 GLY A  38      59.720  41.570  13.730  1.00  0.00           H
ATOM    126  C   GLY A  38      58.530  42.000  12.140  1.00  0.00           C
ATOM    127  O   GLY A  38      58.020  41.130  11.400  1.00  0.00           O
ATOM    128  N   ALA A  39      57.910  43.080  12.550  1.00  0.00           N
ATOM    129  HN  ALA A  39      58.300  43.710  13.230  1.00  0.00           H
ATOM    130  CA  ALA A  39      56.570  43.570  12.190  1.00  0.00           C
ATOM    131  HA  ALA A  39      56.320  43.330  11.170  1.00  0.00           H
ATOM    132  CB  ALA A  39      55.610  42.980  13.230  1.00  0.00           C
ATOM    133  HB1 ALA A  39      55.800  43.240  14.300  1.00  0.00           H
ATOM    134  HB2 ALA A  39      55.700  41.890  13.090  1.00  0.00           H
ATOM    135  HB3 ALA A  39      54.550  43.270  13.080  1.00  0.00           H
ATOM    136  C   ALA A  39      56.410  45.070  12.210  1.00  0.00           C
ATOM    137  O   ALA A  39      57.150  45.770  12.870  1.00  0.00           O
ATOM    138  N   GLU A  40      55.510  45.640  11.360  1.00  0.00           N
ATOM    139  HN  GLU A  40      55.000  45.120  10.670  1.00  0.00           H
ATOM    140  CA  GLU A  40      55.250  47.030  11.330  1.00  0.00           C
ATOM    141  HA  GLU A  40      56.160  47.610  11.310  1.00  0.00           H
ATOM    142  CB  GLU A  40      54.520  47.410  10.020  1.00  0.00           C
ATOM    143  HB1 GLU A  40      54.290  48.500  10.050  1.00  0.00           H
ATOM    144  HB2 GLU A  40      53.590  46.810   9.920  1.00  0.00           H
ATOM    145  CG  GLU A  40      55.440  47.260   8.740  1.00  0.00           C
ATOM    146  HG1 GLU A  40      55.720  46.200   8.570  1.00  0.00           H
ATOM    147  HG2 GLU A  40      56.400  47.810   8.870  1.00  0.00           H
ATOM    148  CD  GLU A  40      54.670  47.560   7.520  1.00  0.00           C
ATOM    149  OE1 GLU A  40      55.110  48.520   6.770  1.00  0.00           O
ATOM    150  OE2 GLU A  40      53.690  46.830   7.190  1.00  0.00           O
ATOM    151  C   GLU A  40      54.540  47.550  12.570  1.00  0.00           C
ATOM    152  O   GLU A  40      53.550  47.100  13.020  1.00  0.00           O
ATOM    153  N   VAL A  41      55.210  48.560  13.180  1.00  0.00           N
ATOM    154  HN  VAL A  41      56.140  48.750  12.860  1.00  0.00           H
ATOM    155  CA  VAL A  41      54.510  49.340  14.160  1.00  0.00           C
ATOM    156  HA  VAL A  41      53.500  49.000  14.310  1.00  0.00           H
ATOM    157  CB  VAL A  41      55.200  49.320  15.480  1.00  0.00           C
ATOM    158  HB  VAL A  41      56.260  49.640  15.410  1.00  0.00           H
ATOM    159  CG1 VAL A  41      54.490  50.180  16.560  1.00  0.00           C
ATOM    160 HG11 VAL A  41      53.420  50.150  16.280  1.00  0.00           H
ATOM    161 HG12 VAL A  41      54.850  51.230  16.630  1.00  0.00           H
ATOM    162 HG13 VAL A  41      54.520  49.560  17.490  1.00  0.00           H
ATOM    163  CG2 VAL A  41      55.120  47.850  15.930  1.00  0.00           C
ATOM    164 HG21 VAL A  41      55.390  47.650  16.990  1.00  0.00           H
ATOM    165 HG22 VAL A  41      55.810  47.200  15.360  1.00  0.00           H
ATOM    166 HG23 VAL A  41      54.090  47.540  15.660  1.00  0.00           H
ATOM    167  C   VAL A  41      54.500  50.790  13.730  1.00  0.00           C
ATOM    168  O   VAL A  41      55.520  51.370  13.230  1.00  0.00           O
ATOM    169  N   ILE A  42      53.360  51.500  13.950  1.00  0.00           N
ATOM    170  HN  ILE A  42      52.560  51.100  14.400  1.00  0.00           H
ATOM    171  CA  ILE A  42      53.240  52.810  13.420  1.00  0.00           C
ATOM    172  HA  ILE A  42      54.090  53.280  12.950  1.00  0.00           H
ATOM    173  CB  ILE A  42      52.120  52.890  12.420  1.00  0.00           C
ATOM    174  HB  ILE A  42      51.110  52.760  12.860  1.00  0.00           H
ATOM    175  CG2 ILE A  42      52.010  54.320  11.810  1.00  0.00           C
ATOM    176 HG21 ILE A  42      53.010  54.600  11.400  1.00  0.00           H
ATOM    177 HG22 ILE A  42      51.750  55.090  12.570  1.00  0.00           H
ATOM    178 HG23 ILE A  42      51.380  54.330  10.900  1.00  0.00           H
ATOM    179  CG1 ILE A  42      52.320  51.880  11.200  1.00  0.00           C
ATOM    180 HG11 ILE A  42      53.410  51.810  11.050  1.00  0.00           H
ATOM    181 HG12 ILE A  42      51.830  52.440  10.370  1.00  0.00           H
ATOM    182  CD  ILE A  42      51.560  50.560  11.360  1.00  0.00           C
ATOM    183  HD1 ILE A  42      50.460  50.740  11.410  1.00  0.00           H
ATOM    184  HD2 ILE A  42      51.870  50.080  12.320  1.00  0.00           H
ATOM    185  HD3 ILE A  42      51.890  49.950  10.490  1.00  0.00           H
ATOM    186  C   ILE A  42      52.840  53.560  14.690  1.00  0.00           C
ATOM    187  O   ILE A  42      52.020  53.190  15.500  1.00  0.00           O
ATOM    188  N   LYS A  43      53.510  54.740  14.860  1.00  0.00           N
ATOM    189  HN  LYS A  43      54.280  54.890  14.250  1.00  0.00           H
ATOM    190  CA  LYS A  43      53.530  55.480  16.080  1.00  0.00           C
ATOM    191  HA  LYS A  43      53.110  54.830  16.830  1.00  0.00           H
ATOM    192  CB  LYS A  43      54.920  55.640  16.560  1.00  0.00           C
ATOM    193  HB1 LYS A  43      55.040  56.080  17.570  1.00  0.00           H
ATOM    194  HB2 LYS A  43      55.480  56.280  15.840  1.00  0.00           H
ATOM    195  CG  LYS A  43      55.560  54.280  16.730  1.00  0.00           C
ATOM    196  HG1 LYS A  43      55.660  53.780  15.740  1.00  0.00           H
ATOM    197  HG2 LYS A  43      54.870  53.710  17.390  1.00  0.00           H
ATOM    198  CD  LYS A  43      56.960  54.330  17.480  1.00  0.00           C
ATOM    199  HD1 LYS A  43      56.760  53.960  18.510  1.00  0.00           H
ATOM    200  HD2 LYS A  43      57.500  55.270  17.720  1.00  0.00           H
ATOM    201  CE  LYS A  43      57.960  53.350  16.830  1.00  0.00           C
ATOM    202  HE1 LYS A  43      57.360  52.410  16.750  1.00  0.00           H
ATOM    203  HE2 LYS A  43      58.840  53.080  17.440  1.00  0.00           H
ATOM    204  NZ  LYS A  43      58.410  53.710  15.460  1.00  0.00           N
ATOM    205  HZ1 LYS A  43      57.870  54.490  15.060  1.00  0.00           H
ATOM    206  HZ2 LYS A  43      58.300  52.870  14.850  1.00  0.00           H
ATOM    207  HZ3 LYS A  43      59.370  54.080  15.320  1.00  0.00           H
ATOM    208  C   LYS A  43      52.890  56.830  16.110  1.00  0.00           C
ATOM    209  O   LYS A  43      53.210  57.580  15.150  1.00  0.00           O
ATOM    210  N   ARG A  44      51.980  57.220  17.010  1.00  0.00           N
ATOM    211  HN  ARG A  44      51.580  56.470  17.520  1.00  0.00           H
ATOM    212  CA  ARG A  44      51.420  58.570  17.090  1.00  0.00           C
ATOM    213  HA  ARG A  44      52.080  59.270  16.600  1.00  0.00           H
ATOM    214  CB  ARG A  44      49.910  58.590  16.460  1.00  0.00           C
ATOM    215  HB1 ARG A  44      49.580  59.620  16.690  1.00  0.00           H
ATOM    216  HB2 ARG A  44      49.360  57.850  17.080  1.00  0.00           H
ATOM    217  CG  ARG A  44      49.910  58.310  14.910  1.00  0.00           C
ATOM    218  HG1 ARG A  44      48.840  58.350  14.610  1.00  0.00           H
ATOM    219  HG2 ARG A  44      50.210  57.270  14.660  1.00  0.00           H
ATOM    220  CD  ARG A  44      50.720  59.370  14.140  1.00  0.00           C
ATOM    221  HD1 ARG A  44      51.740  59.350  14.560  1.00  0.00           H
ATOM    222  HD2 ARG A  44      50.230  60.360  14.260  1.00  0.00           H
ATOM    223  NE  ARG A  44      50.670  59.160  12.680  1.00  0.00           N
ATOM    224  HE  ARG A  44      49.840  59.400  12.190  1.00  0.00           H
ATOM    225  CZ  ARG A  44      51.650  58.620  11.950  1.00  0.00           C
ATOM    226  NH1 ARG A  44      52.640  57.990  12.510  1.00  0.00           N
ATOM    227 HH11 ARG A  44      52.630  57.800  13.500  1.00  0.00           H
ATOM    228 HH12 ARG A  44      53.270  57.490  11.910  1.00  0.00           H
ATOM    229  NH2 ARG A  44      51.610  58.440  10.650  1.00  0.00           N
ATOM    230 HH21 ARG A  44      50.890  58.870  10.110  1.00  0.00           H
ATOM    231 HH22 ARG A  44      52.230  57.720  10.340  1.00  0.00           H
ATOM    232  C   ARG A  44      51.330  58.860  18.640  1.00  0.00           C
ATOM    233  O   ARG A  44      51.490  58.040  19.540  1.00  0.00           O
ATOM    234  N   THR A  45      51.300  60.180  19.040  1.00  0.00           N
ATOM    235  HN  THR A  45      51.550  60.970  18.480  1.00  0.00           H
ATOM    236  CA  THR A  45      51.440  60.500  20.390  1.00  0.00           C
ATOM    237  HA  THR A  45      50.850  59.760  20.920  1.00  0.00           H
ATOM    238  CB  THR A  45      52.890  60.620  20.890  1.00  0.00           C
ATOM    239  HB  THR A  45      53.480  59.690  20.770  1.00  0.00           H
ATOM    240  OG1 THR A  45      52.850  60.770  22.290  1.00  0.00           O
ATOM    241  HG1 THR A  45      52.180  60.150  22.600  1.00  0.00           H
ATOM    242  CG2 THR A  45      53.690  61.730  20.310  1.00  0.00           C
ATOM    243 HG21 THR A  45      53.110  62.650  20.530  1.00  0.00           H
ATOM    244 HG22 THR A  45      53.890  61.610  19.220  1.00  0.00           H
ATOM    245 HG23 THR A  45      54.670  61.930  20.780  1.00  0.00           H
ATOM    246  C   THR A  45      50.780  61.860  20.510  1.00  0.00           C
ATOM    247  O   THR A  45      50.810  62.610  19.540  1.00  0.00           O
ATOM    248  N   GLU A  46      50.070  62.120  21.650  1.00  0.00           N
ATOM    249  HN  GLU A  46      49.940  61.540  22.450  1.00  0.00           H
ATOM    250  CA  GLU A  46      49.580  63.460  21.870  1.00  0.00           C
ATOM    251  HA  GLU A  46      50.170  64.150  21.280  1.00  0.00           H
ATOM    252  CB  GLU A  46      48.090  63.610  21.450  1.00  0.00           C
ATOM    253  HB1 GLU A  46      47.500  64.410  21.940  1.00  0.00           H
ATOM    254  HB2 GLU A  46      47.590  62.650  21.710  1.00  0.00           H
ATOM    255  CG  GLU A  46      47.770  63.760  19.960  1.00  0.00           C
ATOM    256  HG1 GLU A  46      46.680  63.700  19.800  1.00  0.00           H
ATOM    257  HG2 GLU A  46      48.160  62.940  19.310  1.00  0.00           H
ATOM    258  CD  GLU A  46      48.210  65.100  19.370  1.00  0.00           C
ATOM    259  OE1 GLU A  46      48.150  66.090  20.110  1.00  0.00           O
ATOM    260  OE2 GLU A  46      48.570  65.160  18.110  1.00  0.00           O
ATOM    261  C   GLU A  46      49.800  63.840  23.350  1.00  0.00           C
ATOM    262  O   GLU A  46      49.790  63.000  24.200  1.00  0.00           O
ATOM    263  N   ASP A  47      50.060  65.170  23.520  1.00  0.00           N
ATOM    264  HN  ASP A  47      50.110  65.730  22.700  1.00  0.00           H
ATOM    265  CA  ASP A  47      50.540  65.830  24.700  1.00  0.00           C
ATOM    266  HA  ASP A  47      50.620  65.160  25.540  1.00  0.00           H
ATOM    267  CB  ASP A  47      51.780  66.650  24.410  1.00  0.00           C
ATOM    268  HB1 ASP A  47      52.010  67.340  25.250  1.00  0.00           H
ATOM    269  HB2 ASP A  47      51.890  67.250  23.490  1.00  0.00           H
ATOM    270  CG  ASP A  47      52.930  65.660  24.410  1.00  0.00           C
ATOM    271  OD1 ASP A  47      53.010  64.800  25.330  1.00  0.00           O
ATOM    272  OD2 ASP A  47      53.960  65.940  23.750  1.00  0.00           O
ATOM    273  C   ASP A  47      49.410  66.830  25.060  1.00  0.00           C
ATOM    274  O   ASP A  47      49.190  67.760  24.310  1.00  0.00           O
ATOM    275  N   VAL A  48      48.700  66.640  26.240  1.00  0.00           N
ATOM    276  HN  VAL A  48      48.860  65.860  26.840  1.00  0.00           H
ATOM    277  CA  VAL A  48      47.570  67.530  26.520  1.00  0.00           C
ATOM    278  HA  VAL A  48      47.630  68.380  25.870  1.00  0.00           H
ATOM    279  CB  VAL A  48      46.180  66.880  26.370  1.00  0.00           C
ATOM    280  HB  VAL A  48      46.160  65.990  27.040  1.00  0.00           H
ATOM    281  CG1 VAL A  48      44.970  67.800  26.670  1.00  0.00           C
ATOM    282 HG11 VAL A  48      44.910  68.120  27.730  1.00  0.00           H
ATOM    283 HG12 VAL A  48      44.050  67.380  26.210  1.00  0.00           H
ATOM    284 HG13 VAL A  48      45.090  68.710  26.050  1.00  0.00           H
ATOM    285  CG2 VAL A  48      45.960  66.250  24.910  1.00  0.00           C
ATOM    286 HG21 VAL A  48      44.990  65.710  24.910  1.00  0.00           H
ATOM    287 HG22 VAL A  48      46.820  65.610  24.630  1.00  0.00           H
ATOM    288 HG23 VAL A  48      45.870  67.070  24.170  1.00  0.00           H
ATOM    289  C   VAL A  48      47.680  68.030  27.960  1.00  0.00           C
ATOM    290  O   VAL A  48      47.800  67.190  28.860  1.00  0.00           O
ATOM    291  N   SER A  49      47.760  69.340  28.240  1.00  0.00           N
ATOM    292  HN  SER A  49      47.610  69.960  27.470  1.00  0.00           H
ATOM    293  CA  SER A  49      48.330  69.860  29.510  1.00  0.00           C
ATOM    294  HA  SER A  49      48.250  69.130  30.300  1.00  0.00           H
ATOM    295  CB  SER A  49      49.830  70.260  29.490  1.00  0.00           C
ATOM    296  HB1 SER A  49      49.910  71.220  28.920  1.00  0.00           H
ATOM    297  HB2 SER A  49      50.470  69.530  28.950  1.00  0.00           H
ATOM    298  OG  SER A  49      50.410  70.350  30.810  1.00  0.00           O
ATOM    299  HG1 SER A  49      50.720  69.550  31.240  1.00  0.00           H
ATOM    300  C   SER A  49      47.490  70.920  30.080  1.00  0.00           C
ATOM    301  O   SER A  49      47.420  72.080  29.650  1.00  0.00           O
ATOM    302  N   SER A  50      46.780  70.590  31.160  1.00  0.00           N
ATOM    303  HN  SER A  50      46.880  69.680  31.550  1.00  0.00           H
ATOM    304  CA  SER A  50      45.810  71.470  31.880  1.00  0.00           C
ATOM    305  HA  SER A  50      45.440  72.280  31.260  1.00  0.00           H
ATOM    306  CB  SER A  50      44.510  70.860  32.410  1.00  0.00           C
ATOM    307  HB1 SER A  50      44.600  70.020  33.140  1.00  0.00           H
ATOM    308  HB2 SER A  50      43.980  70.430  31.530  1.00  0.00           H
ATOM    309  OG  SER A  50      43.660  71.880  32.940  1.00  0.00           O
ATOM    310  HG1 SER A  50      43.270  72.330  32.190  1.00  0.00           H
ATOM    311  C   SER A  50      46.560  72.140  33.020  1.00  0.00           C
ATOM    312  O   SER A  50      47.000  71.490  33.950  1.00  0.00           O
ATOM    313  N   LYS A  51      46.590  73.520  33.160  1.00  0.00           N
ATOM    314  HN  LYS A  51      46.060  74.000  32.460  1.00  0.00           H
ATOM    315  CA  LYS A  51      47.190  74.210  34.300  1.00  0.00           C
ATOM    316  HA  LYS A  51      47.890  73.600  34.860  1.00  0.00           H
ATOM    317  CB  LYS A  51      48.010  75.400  33.860  1.00  0.00           C
ATOM    318  HB1 LYS A  51      48.520  75.840  34.740  1.00  0.00           H
ATOM    319  HB2 LYS A  51      47.400  76.190  33.350  1.00  0.00           H
ATOM    320  CG  LYS A  51      49.020  75.250  32.720  1.00  0.00           C
ATOM    321  HG1 LYS A  51      49.590  76.200  32.640  1.00  0.00           H
ATOM    322  HG2 LYS A  51      48.470  75.040  31.780  1.00  0.00           H
ATOM    323  CD  LYS A  51      50.050  74.180  33.090  1.00  0.00           C
ATOM    324  HD1 LYS A  51      49.560  73.190  33.010  1.00  0.00           H
ATOM    325  HD2 LYS A  51      50.510  74.410  34.080  1.00  0.00           H
ATOM    326  CE  LYS A  51      51.260  73.980  32.210  1.00  0.00           C
ATOM    327  HE1 LYS A  51      50.810  73.700  31.230  1.00  0.00           H
ATOM    328  HE2 LYS A  51      51.900  73.210  32.680  1.00  0.00           H
ATOM    329  NZ  LYS A  51      52.120  75.180  32.010  1.00  0.00           N
ATOM    330  HZ1 LYS A  51      52.920  74.880  31.420  1.00  0.00           H
ATOM    331  HZ2 LYS A  51      52.560  75.520  32.890  1.00  0.00           H
ATOM    332  HZ3 LYS A  51      51.510  75.850  31.490  1.00  0.00           H
ATOM    333  C   LYS A  51      46.030  74.670  35.210  1.00  0.00           C
ATOM    334  O   LYS A  51      46.140  74.840  36.420  1.00  0.00           O
ATOM    335  N   LYS A  52      44.760  74.860  34.640  1.00  0.00           N
ATOM    336  HN  LYS A  52      44.740  74.870  33.650  1.00  0.00           H
ATOM    337  CA  LYS A  52      43.550  75.220  35.350  1.00  0.00           C
ATOM    338  HA  LYS A  52      43.700  76.170  35.840  1.00  0.00           H
ATOM    339  CB  LYS A  52      42.400  75.380  34.270  1.00  0.00           C
ATOM    340  HB1 LYS A  52      42.270  74.450  33.680  1.00  0.00           H
ATOM    341  HB2 LYS A  52      42.560  76.250  33.600  1.00  0.00           H
ATOM    342  CG  LYS A  52      41.060  75.830  34.860  1.00  0.00           C
ATOM    343  HG1 LYS A  52      40.890  75.310  35.830  1.00  0.00           H
ATOM    344  HG2 LYS A  52      40.190  75.680  34.180  1.00  0.00           H
ATOM    345  CD  LYS A  52      41.140  77.330  35.180  1.00  0.00           C
ATOM    346  HD1 LYS A  52      41.640  77.900  34.360  1.00  0.00           H
ATOM    347  HD2 LYS A  52      41.810  77.370  36.070  1.00  0.00           H
ATOM    348  CE  LYS A  52      39.790  78.020  35.450  1.00  0.00           C
ATOM    349  HE1 LYS A  52      39.120  77.410  36.100  1.00  0.00           H
ATOM    350  HE2 LYS A  52      39.250  77.990  34.480  1.00  0.00           H
ATOM    351  NZ  LYS A  52      39.920  79.420  35.880  1.00  0.00           N
ATOM    352  HZ1 LYS A  52      40.510  79.530  36.720  1.00  0.00           H
ATOM    353  HZ2 LYS A  52      39.030  79.900  36.120  1.00  0.00           H
ATOM    354  HZ3 LYS A  52      40.370  80.000  35.140  1.00  0.00           H
ATOM    355  C   LYS A  52      43.210  74.220  36.310  1.00  0.00           C
ATOM    356  O   LYS A  52      42.840  74.390  37.490  1.00  0.00           O
ATOM    357  N   TRP A  53      43.280  72.910  35.880  1.00  0.00           N
ATOM    358  HN  TRP A  53      43.650  72.730  34.970  1.00  0.00           H
ATOM    359  CA  TRP A  53      42.900  71.750  36.640  1.00  0.00           C
ATOM    360  HA  TRP A  53      42.430  72.050  37.570  1.00  0.00           H
ATOM    361  CB  TRP A  53      41.890  70.940  35.730  1.00  0.00           C
ATOM    362  HB1 TRP A  53      41.360  70.120  36.260  1.00  0.00           H
ATOM    363  HB2 TRP A  53      42.590  70.530  34.980  1.00  0.00           H
ATOM    364  CG  TRP A  53      40.780  71.720  35.040  1.00  0.00           C
ATOM    365  CD1 TRP A  53      40.420  71.640  33.710  1.00  0.00           C
ATOM    366  HD1 TRP A  53      40.900  71.060  32.940  1.00  0.00           H
ATOM    367  NE1 TRP A  53      39.320  72.430  33.460  1.00  0.00           N
ATOM    368  HE1 TRP A  53      38.960  72.470  32.560  1.00  0.00           H
ATOM    369  CE2 TRP A  53      38.830  72.920  34.630  1.00  0.00           C
ATOM    370  CD2 TRP A  53      39.720  72.510  35.690  1.00  0.00           C
ATOM    371  CE3 TRP A  53      39.550  73.020  37.000  1.00  0.00           C
ATOM    372  HE3 TRP A  53      40.320  72.740  37.700  1.00  0.00           H
ATOM    373  CZ3 TRP A  53      38.390  73.770  37.320  1.00  0.00           C
ATOM    374  HZ3 TRP A  53      38.170  74.120  38.320  1.00  0.00           H
ATOM    375  CZ2 TRP A  53      37.710  73.600  34.930  1.00  0.00           C
ATOM    376  HZ2 TRP A  53      37.070  74.070  34.190  1.00  0.00           H
ATOM    377  CH2 TRP A  53      37.440  73.960  36.260  1.00  0.00           C
ATOM    378  HH2 TRP A  53      36.480  74.390  36.480  1.00  0.00           H
ATOM    379  C   TRP A  53      44.140  70.950  37.030  1.00  0.00           C
ATOM    380  O   TRP A  53      44.000  69.970  37.710  1.00  0.00           O
ATOM    381  N   GLY A  54      45.320  71.470  36.700  1.00  0.00           N
ATOM    382  HN  GLY A  54      45.240  72.230  36.070  1.00  0.00           H
ATOM    383  CA  GLY A  54      46.690  70.880  37.120  1.00  0.00           C
ATOM    384  HA1 GLY A  54      46.730  71.050  38.190  1.00  0.00           H
ATOM    385  HA2 GLY A  54      47.400  71.490  36.580  1.00  0.00           H
ATOM    386  C   GLY A  54      46.850  69.410  36.870  1.00  0.00           C
ATOM    387  O   GLY A  54      47.280  68.600  37.730  1.00  0.00           O
ATOM    388  N   VAL A  55      46.460  69.070  35.640  1.00  0.00           N
ATOM    389  HN  VAL A  55      46.400  69.780  34.940  1.00  0.00           H
ATOM    390  CA  VAL A  55      46.580  67.700  35.150  1.00  0.00           C
ATOM    391  HA  VAL A  55      47.260  67.150  35.780  1.00  0.00           H
ATOM    392  CB  VAL A  55      45.210  66.950  35.180  1.00  0.00           C
ATOM    393  HB  VAL A  55      44.450  67.450  34.540  1.00  0.00           H
ATOM    394  CG1 VAL A  55      45.360  65.520  34.690  1.00  0.00           C
ATOM    395 HG11 VAL A  55      45.990  64.910  35.380  1.00  0.00           H
ATOM    396 HG12 VAL A  55      45.830  65.610  33.690  1.00  0.00           H
ATOM    397 HG13 VAL A  55      44.340  65.090  34.640  1.00  0.00           H
ATOM    398  CG2 VAL A  55      44.650  66.920  36.640  1.00  0.00           C
ATOM    399 HG21 VAL A  55      45.500  66.570  37.260  1.00  0.00           H
ATOM    400 HG22 VAL A  55      43.750  66.270  36.660  1.00  0.00           H
ATOM    401 HG23 VAL A  55      44.240  67.930  36.840  1.00  0.00           H
ATOM    402  C   VAL A  55      47.190  67.720  33.760  1.00  0.00           C
ATOM    403  O   VAL A  55      46.670  68.300  32.810  1.00  0.00           O
ATOM    404  N   THR A  56      48.290  67.010  33.600  1.00  0.00           N
ATOM    405  HN  THR A  56      48.610  66.450  34.360  1.00  0.00           H
ATOM    406  CA  THR A  56      49.060  66.860  32.420  1.00  0.00           C
ATOM    407  HA  THR A  56      48.670  67.390  31.560  1.00  0.00           H
ATOM    408  CB  THR A  56      50.590  67.180  32.550  1.00  0.00           C
ATOM    409  HB  THR A  56      51.070  66.580  33.350  1.00  0.00           H
ATOM    410  OG1 THR A  56      50.750  68.530  33.040  1.00  0.00           O
ATOM    411  HG1 THR A  56      51.680  68.570  33.250  1.00  0.00           H
ATOM    412  CG2 THR A  56      51.240  67.070  31.300  1.00  0.00           C
ATOM    413 HG21 THR A  56      50.710  67.620  30.490  1.00  0.00           H
ATOM    414 HG22 THR A  56      51.480  66.010  31.070  1.00  0.00           H
ATOM    415 HG23 THR A  56      52.280  67.460  31.350  1.00  0.00           H
ATOM    416  C   THR A  56      48.960  65.430  31.980  1.00  0.00           C
ATOM    417  O   THR A  56      49.300  64.480  32.700  1.00  0.00           O
ATOM    418  N   GLN A  57      48.570  65.170  30.690  1.00  0.00           N
ATOM    419  HN  GLN A  57      48.270  65.880  30.050  1.00  0.00           H
ATOM    420  CA  GLN A  57      48.480  63.870  30.010  1.00  0.00           C
ATOM    421  HA  GLN A  57      48.780  63.110  30.720  1.00  0.00           H
ATOM    422  CB  GLN A  57      47.080  63.550  29.520  1.00  0.00           C
ATOM    423  HB1 GLN A  57      47.060  62.450  29.380  1.00  0.00           H
ATOM    424  HB2 GLN A  57      46.940  64.050  28.530  1.00  0.00           H
ATOM    425  CG  GLN A  57      45.940  63.900  30.550  1.00  0.00           C
ATOM    426  HG1 GLN A  57      45.670  64.980  30.580  1.00  0.00           H
ATOM    427  HG2 GLN A  57      46.260  63.570  31.560  1.00  0.00           H
ATOM    428  CD  GLN A  57      44.680  63.040  30.110  1.00  0.00           C
ATOM    429  OE1 GLN A  57      44.610  62.530  28.990  1.00  0.00           O
ATOM    430  NE2 GLN A  57      43.680  62.970  31.020  1.00  0.00           N
ATOM    431 HE21 GLN A  57      42.870  62.530  30.640  1.00  0.00           H
ATOM    432 HE22 GLN A  57      43.850  63.130  32.000  1.00  0.00           H
ATOM    433  C   GLN A  57      49.420  63.860  28.820  1.00  0.00           C
ATOM    434  O   GLN A  57      49.310  64.580  27.860  1.00  0.00           O
ATOM    435  N   ASN A  58      50.510  62.970  28.890  1.00  0.00           N
ATOM    436  HN  ASN A  58      50.590  62.280  29.600  1.00  0.00           H
ATOM    437  CA  ASN A  58      51.420  62.800  27.750  1.00  0.00           C
ATOM    438  HA  ASN A  58      51.270  63.470  26.920  1.00  0.00           H
ATOM    439  CB  ASN A  58      52.890  62.940  28.220  1.00  0.00           C
ATOM    440  HB1 ASN A  58      53.610  62.790  27.380  1.00  0.00           H
ATOM    441  HB2 ASN A  58      53.300  62.160  28.890  1.00  0.00           H
ATOM    442  CG  ASN A  58      53.020  64.270  28.940  1.00  0.00           C
ATOM    443  OD1 ASN A  58      53.230  64.340  30.120  1.00  0.00           O
ATOM    444  ND2 ASN A  58      52.780  65.370  28.160  1.00  0.00           N
ATOM    445 HD21 ASN A  58      53.030  66.270  28.530  1.00  0.00           H
ATOM    446 HD22 ASN A  58      52.830  65.240  27.170  1.00  0.00           H
ATOM    447  C   ASN A  58      51.250  61.370  27.340  1.00  0.00           C
ATOM    448  O   ASN A  58      51.580  60.490  28.110  1.00  0.00           O
ATOM    449  N   VAL A  59      50.680  61.080  26.150  1.00  0.00           N
ATOM    450  HN  VAL A  59      50.310  61.880  25.690  1.00  0.00           H
ATOM    451  CA  VAL A  59      50.220  59.750  25.790  1.00  0.00           C
ATOM    452  HA  VAL A  59      50.490  59.020  26.540  1.00  0.00           H
ATOM    453  CB  VAL A  59      48.700  59.660  25.870  1.00  0.00           C
ATOM    454  HB  VAL A  59      48.250  60.340  25.110  1.00  0.00           H
ATOM    455  CG1 VAL A  59      48.140  58.310  25.580  1.00  0.00           C
ATOM    456 HG11 VAL A  59      48.460  57.880  24.600  1.00  0.00           H
ATOM    457 HG12 VAL A  59      47.030  58.220  25.500  1.00  0.00           H
ATOM    458 HG13 VAL A  59      48.500  57.560  26.310  1.00  0.00           H
ATOM    459  CG2 VAL A  59      48.220  60.150  27.250  1.00  0.00           C
ATOM    460 HG21 VAL A  59      48.930  59.780  28.010  1.00  0.00           H
ATOM    461 HG22 VAL A  59      47.140  59.970  27.400  1.00  0.00           H
ATOM    462 HG23 VAL A  59      48.270  61.260  27.340  1.00  0.00           H
ATOM    463  C   VAL A  59      50.740  59.340  24.420  1.00  0.00           C
ATOM    464  O   VAL A  59      50.510  59.960  23.450  1.00  0.00           O
ATOM    465  N   GLN A  60      51.310  58.040  24.530  1.00  0.00           N
ATOM    466  HN  GLN A  60      51.310  57.530  25.380  1.00  0.00           H
ATOM    467  CA  GLN A  60      51.800  57.270  23.450  1.00  0.00           C
ATOM    468  HA  GLN A  60      52.140  57.900  22.630  1.00  0.00           H
ATOM    469  CB  GLN A  60      53.020  56.500  23.940  1.00  0.00           C
ATOM    470  HB1 GLN A  60      53.570  56.180  23.030  1.00  0.00           H
ATOM    471  HB2 GLN A  60      52.720  55.680  24.620  1.00  0.00           H
ATOM    472  CG  GLN A  60      54.030  57.310  24.680  1.00  0.00           C
ATOM    473  HG1 GLN A  60      53.660  57.700  25.650  1.00  0.00           H
ATOM    474  HG2 GLN A  60      54.410  58.130  24.040  1.00  0.00           H
ATOM    475  CD  GLN A  60      55.320  56.540  25.060  1.00  0.00           C
ATOM    476  OE1 GLN A  60      55.440  55.300  24.890  1.00  0.00           O
ATOM    477  NE2 GLN A  60      56.330  57.210  25.660  1.00  0.00           N
ATOM    478 HE21 GLN A  60      56.250  58.190  25.860  1.00  0.00           H
ATOM    479 HE22 GLN A  60      57.190  56.710  25.760  1.00  0.00           H
ATOM    480  C   GLN A  60      50.760  56.280  22.870  1.00  0.00           C
ATOM    481  O   GLN A  60      49.960  55.660  23.530  1.00  0.00           O
ATOM    482  N   PHE A  61      50.700  56.170  21.500  1.00  0.00           N
ATOM    483  HN  PHE A  61      51.130  56.860  20.930  1.00  0.00           H
ATOM    484  CA  PHE A  61      49.680  55.350  20.820  1.00  0.00           C
ATOM    485  HA  PHE A  61      49.320  54.510  21.400  1.00  0.00           H
ATOM    486  CB  PHE A  61      48.590  56.130  20.080  1.00  0.00           C
ATOM    487  HB1 PHE A  61      47.870  55.490  19.530  1.00  0.00           H
ATOM    488  HB2 PHE A  61      48.970  56.750  19.240  1.00  0.00           H
ATOM    489  CG  PHE A  61      47.790  56.880  21.000  1.00  0.00           C
ATOM    490  CD1 PHE A  61      46.690  56.410  21.690  1.00  0.00           C
ATOM    491  HD1 PHE A  61      46.410  55.380  21.610  1.00  0.00           H
ATOM    492  CE1 PHE A  61      45.970  57.310  22.580  1.00  0.00           C
ATOM    493  HE1 PHE A  61      45.110  56.950  23.130  1.00  0.00           H
ATOM    494  CZ  PHE A  61      46.410  58.600  22.770  1.00  0.00           C
ATOM    495  HZ  PHE A  61      45.900  59.310  23.400  1.00  0.00           H
ATOM    496  CD2 PHE A  61      48.290  58.190  21.260  1.00  0.00           C
ATOM    497  HD2 PHE A  61      49.110  58.530  20.640  1.00  0.00           H
ATOM    498  CE2 PHE A  61      47.570  59.060  22.090  1.00  0.00           C
ATOM    499  HE2 PHE A  61      47.960  60.050  22.220  1.00  0.00           H
ATOM    500  C   PHE A  61      50.410  54.510  19.710  1.00  0.00           C
ATOM    501  O   PHE A  61      50.810  55.090  18.680  1.00  0.00           O
ATOM    502  N   ASP A  62      50.440  53.150  19.890  1.00  0.00           N
ATOM    503  HN  ASP A  62      49.950  52.710  20.640  1.00  0.00           H
ATOM    504  CA  ASP A  62      51.340  52.340  19.080  1.00  0.00           C
ATOM    505  HA  ASP A  62      51.710  52.980  18.290  1.00  0.00           H
ATOM    506  CB  ASP A  62      52.570  51.730  19.890  1.00  0.00           C
ATOM    507  HB1 ASP A  62      53.160  51.020  19.280  1.00  0.00           H
ATOM    508  HB2 ASP A  62      52.130  51.270  20.810  1.00  0.00           H
ATOM    509  CG  ASP A  62      53.640  52.770  20.420  1.00  0.00           C
ATOM    510  OD1 ASP A  62      53.280  53.830  20.960  1.00  0.00           O
ATOM    511  OD2 ASP A  62      54.820  52.330  20.440  1.00  0.00           O
ATOM    512  C   ASP A  62      50.610  51.280  18.290  1.00  0.00           C
ATOM    513  O   ASP A  62      50.230  50.260  18.870  1.00  0.00           O
ATOM    514  N   PHE A  63      50.360  51.460  16.990  1.00  0.00           N
ATOM    515  HN  PHE A  63      50.800  52.190  16.480  1.00  0.00           H
ATOM    516  CA  PHE A  63      49.530  50.620  16.150  1.00  0.00           C
ATOM    517  HA  PHE A  63      48.780  50.220  16.810  1.00  0.00           H
ATOM    518  CB  PHE A  63      48.960  51.290  14.830  1.00  0.00           C
ATOM    519  HB1 PHE A  63      48.350  50.560  14.250  1.00  0.00           H
ATOM    520  HB2 PHE A  63      49.910  51.530  14.300  1.00  0.00           H
ATOM    521  CG  PHE A  63      48.120  52.550  14.900  1.00  0.00           C
ATOM    522  CD1 PHE A  63      46.730  52.540  14.600  1.00  0.00           C
ATOM    523  HD1 PHE A  63      46.160  51.650  14.370  1.00  0.00           H
ATOM    524  CE1 PHE A  63      45.980  53.700  14.740  1.00  0.00           C
ATOM    525  HE1 PHE A  63      44.910  53.650  14.780  1.00  0.00           H
ATOM    526  CZ  PHE A  63      46.570  54.900  15.050  1.00  0.00           C
ATOM    527  HZ  PHE A  63      45.950  55.770  15.130  1.00  0.00           H
ATOM    528  CD2 PHE A  63      48.670  53.770  15.300  1.00  0.00           C
ATOM    529  HD2 PHE A  63      49.720  53.780  15.540  1.00  0.00           H
ATOM    530  CE2 PHE A  63      47.950  54.990  15.370  1.00  0.00           C
ATOM    531  HE2 PHE A  63      48.350  55.940  15.690  1.00  0.00           H
ATOM    532  C   PHE A  63      50.440  49.470  15.690  1.00  0.00           C
ATOM    533  O   PHE A  63      51.500  49.690  15.080  1.00  0.00           O
ATOM    534  N   VAL A  64      49.980  48.240  15.860  1.00  0.00           N
ATOM    535  HN  VAL A  64      49.160  48.090  16.400  1.00  0.00           H
ATOM    536  CA  VAL A  64      50.720  47.050  15.470  1.00  0.00           C
ATOM    537  HA  VAL A  64      51.720  47.290  15.130  1.00  0.00           H
ATOM    538  CB  VAL A  64      51.000  46.150  16.660  1.00  0.00           C
ATOM    539  HB  VAL A  64      50.010  45.840  17.040  1.00  0.00           H
ATOM    540  CG1 VAL A  64      51.860  44.950  16.280  1.00  0.00           C
ATOM    541 HG11 VAL A  64      52.730  45.370  15.740  1.00  0.00           H
ATOM    542 HG12 VAL A  64      51.260  44.310  15.600  1.00  0.00           H
ATOM    543 HG13 VAL A  64      52.110  44.410  17.220  1.00  0.00           H
ATOM    544  CG2 VAL A  64      51.660  46.920  17.820  1.00  0.00           C
ATOM    545 HG21 VAL A  64      51.910  46.260  18.670  1.00  0.00           H
ATOM    546 HG22 VAL A  64      50.980  47.690  18.230  1.00  0.00           H
ATOM    547 HG23 VAL A  64      52.640  47.370  17.530  1.00  0.00           H
ATOM    548  C   VAL A  64      49.950  46.390  14.350  1.00  0.00           C
ATOM    549  O   VAL A  64      48.910  45.740  14.560  1.00  0.00           O
ATOM    550  N   LYS A  65      50.510  46.480  13.110  1.00  0.00           N
ATOM    551  HN  LYS A  65      51.410  46.900  13.020  1.00  0.00           H
ATOM    552  CA  LYS A  65      49.980  45.830  11.900  1.00  0.00           C
ATOM    553  HA  LYS A  65      49.000  45.430  12.100  1.00  0.00           H
ATOM    554  CB  LYS A  65      50.040  46.800  10.720  1.00  0.00           C
ATOM    555  HB1 LYS A  65      49.920  46.330   9.720  1.00  0.00           H
ATOM    556  HB2 LYS A  65      51.120  47.080  10.740  1.00  0.00           H
ATOM    557  CG  LYS A  65      49.150  48.130  10.820  1.00  0.00           C
ATOM    558  HG1 LYS A  65      49.220  48.720   9.880  1.00  0.00           H
ATOM    559  HG2 LYS A  65      49.570  48.670  11.700  1.00  0.00           H
ATOM    560  CD  LYS A  65      47.710  47.900  11.030  1.00  0.00           C
ATOM    561  HD1 LYS A  65      47.320  48.940  11.000  1.00  0.00           H
ATOM    562  HD2 LYS A  65      47.470  47.580  12.070  1.00  0.00           H
ATOM    563  CE  LYS A  65      47.000  47.010  10.000  1.00  0.00           C
ATOM    564  HE1 LYS A  65      47.250  45.930  10.010  1.00  0.00           H
ATOM    565  HE2 LYS A  65      47.150  47.410   8.970  1.00  0.00           H
ATOM    566  NZ  LYS A  65      45.470  46.990  10.060  1.00  0.00           N
ATOM    567  HZ1 LYS A  65      45.090  46.490  10.890  1.00  0.00           H
ATOM    568  HZ2 LYS A  65      45.010  46.430   9.310  1.00  0.00           H
ATOM    569  HZ3 LYS A  65      44.960  47.890   9.990  1.00  0.00           H
ATOM    570  C   LYS A  65      50.890  44.620  11.620  1.00  0.00           C
ATOM    571  O   LYS A  65      51.940  44.760  10.940  1.00  0.00           O
ATOM    572  N   ASP A  66      50.540  43.410  12.100  1.00  0.00           N
ATOM    573  HN  ASP A  66      49.680  43.200  12.560  1.00  0.00           H
ATOM    574  CA  ASP A  66      51.330  42.180  12.050  1.00  0.00           C
ATOM    575  HA  ASP A  66      52.290  42.440  11.630  1.00  0.00           H
ATOM    576  CB  ASP A  66      51.490  41.600  13.430  1.00  0.00           C
ATOM    577  HB1 ASP A  66      50.510  41.800  13.900  1.00  0.00           H
ATOM    578  HB2 ASP A  66      52.200  42.280  13.940  1.00  0.00           H
ATOM    579  CG  ASP A  66      52.020  40.250  13.580  1.00  0.00           C
ATOM    580  OD1 ASP A  66      52.080  39.780  14.800  1.00  0.00           O
ATOM    581  OD2 ASP A  66      52.500  39.620  12.600  1.00  0.00           O
ATOM    582  C   ASP A  66      50.580  41.250  11.010  1.00  0.00           C
ATOM    583  O   ASP A  66      49.360  41.010  11.030  1.00  0.00           O
ATOM    584  N   LYS A  67      51.370  40.750  10.020  1.00  0.00           N
ATOM    585  HN  LYS A  67      52.350  40.850  10.160  1.00  0.00           H
ATOM    586  CA  LYS A  67      51.040  39.780   9.040  1.00  0.00           C
ATOM    587  HA  LYS A  67      50.220  40.080   8.400  1.00  0.00           H
ATOM    588  CB  LYS A  67      52.270  39.640   8.130  1.00  0.00           C
ATOM    589  HB1 LYS A  67      52.080  38.880   7.330  1.00  0.00           H
ATOM    590  HB2 LYS A  67      53.160  39.470   8.770  1.00  0.00           H
ATOM    591  CG  LYS A  67      52.460  40.990   7.360  1.00  0.00           C
ATOM    592  HG1 LYS A  67      53.450  41.010   6.870  1.00  0.00           H
ATOM    593  HG2 LYS A  67      52.310  41.780   8.130  1.00  0.00           H
ATOM    594  CD  LYS A  67      51.360  41.210   6.310  1.00  0.00           C
ATOM    595  HD1 LYS A  67      50.360  41.400   6.750  1.00  0.00           H
ATOM    596  HD2 LYS A  67      51.430  40.340   5.610  1.00  0.00           H
ATOM    597  CE  LYS A  67      51.880  42.280   5.290  1.00  0.00           C
ATOM    598  HE1 LYS A  67      52.870  41.940   4.930  1.00  0.00           H
ATOM    599  HE2 LYS A  67      51.910  43.230   5.860  1.00  0.00           H
ATOM    600  NZ  LYS A  67      51.000  42.540   4.170  1.00  0.00           N
ATOM    601  HZ1 LYS A  67      51.230  43.410   3.640  1.00  0.00           H
ATOM    602  HZ2 LYS A  67      50.010  42.630   4.480  1.00  0.00           H
ATOM    603  HZ3 LYS A  67      50.960  41.710   3.540  1.00  0.00           H
ATOM    604  C   LYS A  67      50.620  38.440   9.590  1.00  0.00           C
ATOM    605  O   LYS A  67      49.610  37.940   9.110  1.00  0.00           O
ATOM    606  N   LYS A  68      51.270  37.940  10.680  1.00  0.00           N
ATOM    607  HN  LYS A  68      52.020  38.410  11.130  1.00  0.00           H
ATOM    608  CA  LYS A  68      50.840  36.760  11.360  1.00  0.00           C
ATOM    609  HA  LYS A  68      50.780  35.920  10.690  1.00  0.00           H
ATOM    610  CB  LYS A  68      51.930  36.330  12.360  1.00  0.00           C
ATOM    611  HB1 LYS A  68      51.470  35.570  13.030  1.00  0.00           H
ATOM    612  HB2 LYS A  68      52.240  37.210  12.970  1.00  0.00           H
ATOM    613  CG  LYS A  68      53.130  35.560  11.760  1.00  0.00           C
ATOM    614  HG1 LYS A  68      52.670  34.600  11.440  1.00  0.00           H
ATOM    615  HG2 LYS A  68      53.790  35.330  12.620  1.00  0.00           H
ATOM    616  CD  LYS A  68      53.820  36.240  10.630  1.00  0.00           C
ATOM    617  HD1 LYS A  68      54.260  37.180  11.010  1.00  0.00           H
ATOM    618  HD2 LYS A  68      53.040  36.440   9.860  1.00  0.00           H
ATOM    619  CE  LYS A  68      55.020  35.430   9.970  1.00  0.00           C
ATOM    620  HE1 LYS A  68      54.550  34.720   9.260  1.00  0.00           H
ATOM    621  HE2 LYS A  68      55.510  34.920  10.830  1.00  0.00           H
ATOM    622  NZ  LYS A  68      55.940  36.390   9.450  1.00  0.00           N
ATOM    623  HZ1 LYS A  68      56.090  37.250  10.010  1.00  0.00           H
ATOM    624  HZ2 LYS A  68      55.640  36.880   8.590  1.00  0.00           H
ATOM    625  HZ3 LYS A  68      56.850  35.930   9.270  1.00  0.00           H
ATOM    626  C   LYS A  68      49.460  36.850  12.110  1.00  0.00           C
ATOM    627  O   LYS A  68      48.660  35.940  12.230  1.00  0.00           O
ATOM    628  N   TYR A  69      49.230  37.960  12.750  1.00  0.00           N
ATOM    629  HN  TYR A  69      49.860  38.700  12.540  1.00  0.00           H
ATOM    630  CA  TYR A  69      48.050  38.190  13.600  1.00  0.00           C
ATOM    631  HA  TYR A  69      47.960  37.280  14.180  1.00  0.00           H
ATOM    632  CB  TYR A  69      48.380  39.360  14.600  1.00  0.00           C
ATOM    633  HB1 TYR A  69      48.300  40.290  13.990  1.00  0.00           H
ATOM    634  HB2 TYR A  69      49.400  39.270  15.040  1.00  0.00           H
ATOM    635  CG  TYR A  69      47.630  39.460  15.880  1.00  0.00           C
ATOM    636  CD1 TYR A  69      47.000  38.350  16.480  1.00  0.00           C
ATOM    637  HD1 TYR A  69      46.980  37.440  15.890  1.00  0.00           H
ATOM    638  CE1 TYR A  69      46.250  38.430  17.650  1.00  0.00           C
ATOM    639  HE1 TYR A  69      45.750  37.590  18.090  1.00  0.00           H
ATOM    640  CZ  TYR A  69      46.310  39.670  18.330  1.00  0.00           C
ATOM    641  OH  TYR A  69      45.610  39.790  19.560  1.00  0.00           O
ATOM    642  HH  TYR A  69      45.330  40.700  19.600  1.00  0.00           H
ATOM    643  CD2 TYR A  69      47.690  40.630  16.560  1.00  0.00           C
ATOM    644  HD2 TYR A  69      48.290  41.400  16.100  1.00  0.00           H
ATOM    645  CE2 TYR A  69      47.090  40.770  17.810  1.00  0.00           C
ATOM    646  HE2 TYR A  69      47.060  41.670  18.410  1.00  0.00           H
ATOM    647  C   TYR A  69      46.730  38.390  12.900  1.00  0.00           C
ATOM    648  O   TYR A  69      46.560  39.090  11.900  1.00  0.00           O
ATOM    649  N   ASN A  70      45.740  37.740  13.430  1.00  0.00           N
ATOM    650  HN  ASN A  70      45.950  37.010  14.070  1.00  0.00           H
ATOM    651  CA  ASN A  70      44.270  37.830  13.030  1.00  0.00           C
ATOM    652  HA  ASN A  70      44.290  37.860  11.950  1.00  0.00           H
ATOM    653  CB  ASN A  70      43.460  36.530  13.430  1.00  0.00           C
ATOM    654  HB1 ASN A  70      43.950  35.630  13.010  1.00  0.00           H
ATOM    655  HB2 ASN A  70      42.390  36.650  13.160  1.00  0.00           H
ATOM    656  CG  ASN A  70      43.430  36.320  14.940  1.00  0.00           C
ATOM    657  OD1 ASN A  70      44.120  36.920  15.750  1.00  0.00           O
ATOM    658  ND2 ASN A  70      42.620  35.360  15.300  1.00  0.00           N
ATOM    659 HD21 ASN A  70      42.400  35.150  16.250  1.00  0.00           H
ATOM    660 HD22 ASN A  70      42.070  34.880  14.620  1.00  0.00           H
ATOM    661  C   ASN A  70      43.730  39.160  13.440  1.00  0.00           C
ATOM    662  O   ASN A  70      42.830  39.690  12.810  1.00  0.00           O
ATOM    663  N   LYS A  71      44.270  39.840  14.440  1.00  0.00           N
ATOM    664  HN  LYS A  71      44.970  39.390  14.990  1.00  0.00           H
ATOM    665  CA  LYS A  71      43.760  41.100  14.920  1.00  0.00           C
ATOM    666  HA  LYS A  71      42.850  41.320  14.370  1.00  0.00           H
ATOM    667  CB  LYS A  71      43.430  41.000  16.470  1.00  0.00           C
ATOM    668  HB1 LYS A  71      42.770  41.850  16.770  1.00  0.00           H
ATOM    669  HB2 LYS A  71      44.360  41.020  17.080  1.00  0.00           H
ATOM    670  CG  LYS A  71      42.570  39.810  16.890  1.00  0.00           C
ATOM    671  HG1 LYS A  71      42.290  40.040  17.940  1.00  0.00           H
ATOM    672  HG2 LYS A  71      43.130  38.860  16.760  1.00  0.00           H
ATOM    673  CD  LYS A  71      41.250  39.640  16.120  1.00  0.00           C
ATOM    674  HD1 LYS A  71      41.520  39.430  15.060  1.00  0.00           H
ATOM    675  HD2 LYS A  71      40.720  40.610  16.210  1.00  0.00           H
ATOM    676  CE  LYS A  71      40.400  38.520  16.680  1.00  0.00           C
ATOM    677  HE1 LYS A  71      40.130  38.730  17.730  1.00  0.00           H
ATOM    678  HE2 LYS A  71      40.940  37.550  16.730  1.00  0.00           H
ATOM    679  NZ  LYS A  71      39.290  38.400  15.730  1.00  0.00           N
ATOM    680  HZ1 LYS A  71      38.770  37.530  15.960  1.00  0.00           H
ATOM    681  HZ2 LYS A  71      39.790  38.240  14.830  1.00  0.00           H
ATOM    682  HZ3 LYS A  71      38.690  39.250  15.750  1.00  0.00           H
ATOM    683  C   LYS A  71      44.750  42.200  14.740  1.00  0.00           C
ATOM    684  O   LYS A  71      45.930  42.070  14.440  1.00  0.00           O
ATOM    685  N   ASP A  72      44.340  43.450  14.750  1.00  0.00           N
ATOM    686  HN  ASP A  72      43.360  43.600  14.870  1.00  0.00           H
ATOM    687  CA  ASP A  72      45.160  44.610  15.040  1.00  0.00           C
ATOM    688  HA  ASP A  72      46.120  44.630  14.540  1.00  0.00           H
ATOM    689  CB  ASP A  72      44.570  45.920  14.300  1.00  0.00           C
ATOM    690  HB1 ASP A  72      45.260  46.770  14.480  1.00  0.00           H
ATOM    691  HB2 ASP A  72      43.620  46.110  14.840  1.00  0.00           H
ATOM    692  CG  ASP A  72      44.460  45.770  12.820  1.00  0.00           C
ATOM    693  OD1 ASP A  72      45.270  45.120  12.110  1.00  0.00           O
ATOM    694  OD2 ASP A  72      43.660  46.580  12.240  1.00  0.00           O
ATOM    695  C   ASP A  72      45.370  44.920  16.490  1.00  0.00           C
ATOM    696  O   ASP A  72      44.620  44.440  17.380  1.00  0.00           O
ATOM    697  N   ALA A  73      46.560  45.490  16.820  1.00  0.00           N
ATOM    698  HN  ALA A  73      47.260  45.690  16.140  1.00  0.00           H
ATOM    699  CA  ALA A  73      46.810  45.800  18.240  1.00  0.00           C
ATOM    700  HA  ALA A  73      45.910  45.840  18.830  1.00  0.00           H
ATOM    701  CB  ALA A  73      47.910  44.940  18.950  1.00  0.00           C
ATOM    702  HB1 ALA A  73      48.930  45.060  18.510  1.00  0.00           H
ATOM    703  HB2 ALA A  73      47.520  43.920  18.780  1.00  0.00           H
ATOM    704  HB3 ALA A  73      47.990  45.130  20.040  1.00  0.00           H
ATOM    705  C   ALA A  73      47.040  47.320  18.350  1.00  0.00           C
ATOM    706  O   ALA A  73      47.620  47.920  17.480  1.00  0.00           O
ATOM    707  N   LEU A  74      46.550  47.960  19.440  1.00  0.00           N
ATOM    708  HN  LEU A  74      46.020  47.440  20.090  1.00  0.00           H
ATOM    709  CA  LEU A  74      46.840  49.320  19.830  1.00  0.00           C
ATOM    710  HA  LEU A  74      47.460  49.800  19.080  1.00  0.00           H
ATOM    711  CB  LEU A  74      45.590  50.330  19.820  1.00  0.00           C
ATOM    712  HB1 LEU A  74      44.850  49.830  20.480  1.00  0.00           H
ATOM    713  HB2 LEU A  74      45.200  50.490  18.790  1.00  0.00           H
ATOM    714  CG  LEU A  74      45.850  51.690  20.310  1.00  0.00           C
ATOM    715  HG  LEU A  74      46.120  51.700  21.380  1.00  0.00           H
ATOM    716  CD1 LEU A  74      46.900  52.440  19.610  1.00  0.00           C
ATOM    717 HD11 LEU A  74      46.700  52.250  18.530  1.00  0.00           H
ATOM    718 HD12 LEU A  74      47.940  52.080  19.740  1.00  0.00           H
ATOM    719 HD13 LEU A  74      46.730  53.520  19.780  1.00  0.00           H
ATOM    720  CD2 LEU A  74      44.560  52.450  20.010  1.00  0.00           C
ATOM    721 HD21 LEU A  74      43.660  51.950  20.430  1.00  0.00           H
ATOM    722 HD22 LEU A  74      44.340  52.470  18.920  1.00  0.00           H
ATOM    723 HD23 LEU A  74      44.560  53.510  20.320  1.00  0.00           H
ATOM    724  C   LEU A  74      47.510  49.230  21.170  1.00  0.00           C
ATOM    725  O   LEU A  74      46.840  48.870  22.160  1.00  0.00           O
ATOM    726  N   ILE A  75      48.800  49.670  21.330  1.00  0.00           N
ATOM    727  HN  ILE A  75      49.380  49.850  20.540  1.00  0.00           H
ATOM    728  CA  ILE A  75      49.470  49.770  22.700  1.00  0.00           C
ATOM    729  HA  ILE A  75      48.960  49.120  23.400  1.00  0.00           H
ATOM    730  CB  ILE A  75      50.970  49.170  22.760  1.00  0.00           C
ATOM    731  HB  ILE A  75      51.660  49.920  22.310  1.00  0.00           H
ATOM    732  CG2 ILE A  75      51.440  49.000  24.190  1.00  0.00           C
ATOM    733 HG21 ILE A  75      50.910  48.190  24.740  1.00  0.00           H
ATOM    734 HG22 ILE A  75      51.470  49.890  24.850  1.00  0.00           H
ATOM    735 HG23 ILE A  75      52.470  48.590  24.170  1.00  0.00           H
ATOM    736  CG1 ILE A  75      51.120  47.830  21.870  1.00  0.00           C
ATOM    737 HG11 ILE A  75      50.870  47.960  20.800  1.00  0.00           H
ATOM    738 HG12 ILE A  75      50.370  47.130  22.310  1.00  0.00           H
ATOM    739  CD  ILE A  75      52.550  47.230  21.990  1.00  0.00           C
ATOM    740  HD1 ILE A  75      52.520  46.240  21.490  1.00  0.00           H
ATOM    741  HD2 ILE A  75      52.840  47.070  23.050  1.00  0.00           H
ATOM    742  HD3 ILE A  75      53.310  47.860  21.480  1.00  0.00           H
ATOM    743  C   ILE A  75      49.320  51.240  23.040  1.00  0.00           C
ATOM    744  O   ILE A  75      49.630  52.130  22.260  1.00  0.00           O
ATOM    745  N   VAL A  76      48.780  51.570  24.240  1.00  0.00           N
ATOM    746  HN  VAL A  76      48.380  50.800  24.740  1.00  0.00           H
ATOM    747  CA  VAL A  76      48.740  52.910  24.770  1.00  0.00           C
ATOM    748  HA  VAL A  76      49.130  53.570  24.010  1.00  0.00           H
ATOM    749  CB  VAL A  76      47.320  53.370  25.110  1.00  0.00           C
ATOM    750  HB  VAL A  76      46.940  52.680  25.890  1.00  0.00           H
ATOM    751  CG1 VAL A  76      47.230  54.860  25.700  1.00  0.00           C
ATOM    752 HG11 VAL A  76      47.560  55.610  24.940  1.00  0.00           H
ATOM    753 HG12 VAL A  76      47.900  55.010  26.570  1.00  0.00           H
ATOM    754 HG13 VAL A  76      46.180  55.040  26.020  1.00  0.00           H
ATOM    755  CG2 VAL A  76      46.410  53.280  23.840  1.00  0.00           C
ATOM    756 HG21 VAL A  76      46.700  54.090  23.140  1.00  0.00           H
ATOM    757 HG22 VAL A  76      45.340  53.480  24.090  1.00  0.00           H
ATOM    758 HG23 VAL A  76      46.530  52.300  23.340  1.00  0.00           H
ATOM    759  C   VAL A  76      49.670  52.960  25.990  1.00  0.00           C
ATOM    760  O   VAL A  76      49.240  52.450  26.990  1.00  0.00           O
ATOM    761  N   LYS A  77      50.810  53.710  25.910  1.00  0.00           N
ATOM    762  HN  LYS A  77      51.080  54.250  25.120  1.00  0.00           H
ATOM    763  CA  LYS A  77      51.580  54.110  27.030  1.00  0.00           C
ATOM    764  HA  LYS A  77      51.330  53.470  27.860  1.00  0.00           H
ATOM    765  CB  LYS A  77      53.110  53.840  26.900  1.00  0.00           C
ATOM    766  HB1 LYS A  77      53.310  54.090  25.840  1.00  0.00           H
ATOM    767  HB2 LYS A  77      53.390  52.760  26.970  1.00  0.00           H
ATOM    768  CG  LYS A  77      54.050  54.500  27.890  1.00  0.00           C
ATOM    769  HG1 LYS A  77      53.640  54.290  28.900  1.00  0.00           H
ATOM    770  HG2 LYS A  77      54.230  55.590  27.810  1.00  0.00           H
ATOM    771  CD  LYS A  77      55.460  53.780  27.800  1.00  0.00           C
ATOM    772  HD1 LYS A  77      55.660  53.760  26.710  1.00  0.00           H
ATOM    773  HD2 LYS A  77      55.510  52.730  28.180  1.00  0.00           H
ATOM    774  CE  LYS A  77      56.490  54.640  28.630  1.00  0.00           C
ATOM    775  HE1 LYS A  77      56.510  54.420  29.710  1.00  0.00           H
ATOM    776  HE2 LYS A  77      56.370  55.730  28.470  1.00  0.00           H
ATOM    777  NZ  LYS A  77      57.880  54.300  28.250  1.00  0.00           N
ATOM    778  HZ1 LYS A  77      58.420  54.550  29.100  1.00  0.00           H
ATOM    779  HZ2 LYS A  77      58.110  54.940  27.460  1.00  0.00           H
ATOM    780  HZ3 LYS A  77      57.930  53.290  27.980  1.00  0.00           H
ATOM    781  C   LYS A  77      51.170  55.480  27.470  1.00  0.00           C
ATOM    782  O   LYS A  77      51.050  56.360  26.640  1.00  0.00           O
ATOM    783  N   MET A  78      50.860  55.730  28.770  1.00  0.00           N
ATOM    784  HN  MET A  78      51.080  55.020  29.430  1.00  0.00           H
ATOM    785  CA  MET A  78      50.370  57.020  29.240  1.00  0.00           C
ATOM    786  HA  MET A  78      50.350  57.710  28.410  1.00  0.00           H
ATOM    787  CB  MET A  78      48.860  56.750  29.480  1.00  0.00           C
ATOM    788  HB1 MET A  78      48.550  56.380  28.480  1.00  0.00           H
ATOM    789  HB2 MET A  78      48.370  57.720  29.720  1.00  0.00           H
ATOM    790  CG  MET A  78      48.540  55.810  30.630  1.00  0.00           C
ATOM    791  HG1 MET A  78      48.730  56.420  31.540  1.00  0.00           H
ATOM    792  HG2 MET A  78      49.150  54.890  30.610  1.00  0.00           H
ATOM    793  SD  MET A  78      46.870  55.330  30.590  1.00  0.00           S
ATOM    794  CE  MET A  78      47.240  53.950  29.450  1.00  0.00           C
ATOM    795  HE1 MET A  78      47.520  54.370  28.460  1.00  0.00           H
ATOM    796  HE2 MET A  78      46.390  53.280  29.180  1.00  0.00           H
ATOM    797  HE3 MET A  78      47.990  53.310  29.970  1.00  0.00           H
ATOM    798  C   MET A  78      51.090  57.570  30.420  1.00  0.00           C
ATOM    799  O   MET A  78      51.290  56.910  31.470  1.00  0.00           O
ATOM    800  N   GLN A  79      51.750  58.750  30.280  1.00  0.00           N
ATOM    801  HN  GLN A  79      51.410  59.310  29.530  1.00  0.00           H
ATOM    802  CA  GLN A  79      52.720  59.360  31.190  1.00  0.00           C
ATOM    803  HA  GLN A  79      52.870  58.760  32.080  1.00  0.00           H
ATOM    804  CB  GLN A  79      53.970  59.720  30.310  1.00  0.00           C
ATOM    805  HB1 GLN A  79      54.860  60.010  30.910  1.00  0.00           H
ATOM    806  HB2 GLN A  79      53.660  60.440  29.520  1.00  0.00           H
ATOM    807  CG  GLN A  79      54.580  58.550  29.460  1.00  0.00           C
ATOM    808  HG1 GLN A  79      55.290  59.010  28.730  1.00  0.00           H
ATOM    809  HG2 GLN A  79      53.830  57.940  28.910  1.00  0.00           H
ATOM    810  CD  GLN A  79      55.510  57.590  30.290  1.00  0.00           C
ATOM    811  OE1 GLN A  79      55.110  56.470  30.680  1.00  0.00           O
ATOM    812  NE2 GLN A  79      56.750  58.070  30.580  1.00  0.00           N
ATOM    813 HE21 GLN A  79      57.190  58.750  30.000  1.00  0.00           H
ATOM    814 HE22 GLN A  79      57.160  57.690  31.410  1.00  0.00           H
ATOM    815  C   GLN A  79      52.070  60.710  31.630  1.00  0.00           C
ATOM    816  O   GLN A  79      50.980  61.060  31.100  1.00  0.00           O
ATOM    817  N   GLY A  80      52.550  61.560  32.550  1.00  0.00           N
ATOM    818  HN  GLY A  80      53.390  61.430  33.070  1.00  0.00           H
ATOM    819  CA  GLY A  80      51.880  62.810  32.890  1.00  0.00           C
ATOM    820  HA1 GLY A  80      50.810  62.860  32.780  1.00  0.00           H
ATOM    821  HA2 GLY A  80      52.310  63.550  32.220  1.00  0.00           H
ATOM    822  C   GLY A  80      52.180  63.250  34.270  1.00  0.00           C
ATOM    823  O   GLY A  80      53.150  62.730  34.890  1.00  0.00           O
ATOM    824  N   PHE A  81      51.350  64.170  34.770  1.00  0.00           N
ATOM    825  HN  PHE A  81      50.490  64.400  34.330  1.00  0.00           H
ATOM    826  CA  PHE A  81      51.520  64.680  36.090  1.00  0.00           C
ATOM    827  HA  PHE A  81      51.970  64.000  36.810  1.00  0.00           H
ATOM    828  CB  PHE A  81      52.390  65.960  36.120  1.00  0.00           C
ATOM    829  HB1 PHE A  81      51.920  66.690  35.430  1.00  0.00           H
ATOM    830  HB2 PHE A  81      53.430  65.680  35.830  1.00  0.00           H
ATOM    831  CG  PHE A  81      52.520  66.580  37.440  1.00  0.00           C
ATOM    832  CD1 PHE A  81      53.400  66.020  38.360  1.00  0.00           C
ATOM    833  HD1 PHE A  81      53.940  65.100  38.190  1.00  0.00           H
ATOM    834  CE1 PHE A  81      53.740  66.730  39.530  1.00  0.00           C
ATOM    835  HE1 PHE A  81      54.450  66.360  40.250  1.00  0.00           H
ATOM    836  CZ  PHE A  81      53.230  68.020  39.750  1.00  0.00           C
ATOM    837  HZ  PHE A  81      53.650  68.550  40.590  1.00  0.00           H
ATOM    838  CD2 PHE A  81      52.010  67.900  37.730  1.00  0.00           C
ATOM    839  HD2 PHE A  81      51.420  68.390  36.970  1.00  0.00           H
ATOM    840  CE2 PHE A  81      52.440  68.640  38.860  1.00  0.00           C
ATOM    841  HE2 PHE A  81      52.020  69.620  39.000  1.00  0.00           H
ATOM    842  C   PHE A  81      50.110  65.020  36.530  1.00  0.00           C
ATOM    843  O   PHE A  81      49.280  65.200  35.670  1.00  0.00           O
ATOM    844  N   ILE A  82      49.780  64.970  37.880  1.00  0.00           N
ATOM    845  HN  ILE A  82      50.470  64.630  38.520  1.00  0.00           H
ATOM    846  CA  ILE A  82      48.510  65.350  38.500  1.00  0.00           C
ATOM    847  HA  ILE A  82      48.030  66.040  37.820  1.00  0.00           H
ATOM    848  CB  ILE A  82      47.650  64.170  38.900  1.00  0.00           C
ATOM    849  HB  ILE A  82      48.120  63.670  39.770  1.00  0.00           H
ATOM    850  CG2 ILE A  82      46.390  64.770  39.480  1.00  0.00           C
ATOM    851 HG21 ILE A  82      45.820  65.390  38.770  1.00  0.00           H
ATOM    852 HG22 ILE A  82      46.530  65.450  40.350  1.00  0.00           H
ATOM    853 HG23 ILE A  82      45.650  64.030  39.870  1.00  0.00           H
ATOM    854  CG1 ILE A  82      47.160  63.110  37.870  1.00  0.00           C
ATOM    855 HG11 ILE A  82      46.780  63.600  36.950  1.00  0.00           H
ATOM    856 HG12 ILE A  82      46.310  62.660  38.420  1.00  0.00           H
ATOM    857  CD  ILE A  82      48.180  62.070  37.540  1.00  0.00           C
ATOM    858  HD1 ILE A  82      47.780  61.180  37.010  1.00  0.00           H
ATOM    859  HD2 ILE A  82      48.740  61.830  38.470  1.00  0.00           H
ATOM    860  HD3 ILE A  82      49.000  62.470  36.910  1.00  0.00           H
ATOM    861  C   ILE A  82      49.010  66.130  39.660  1.00  0.00           C
ATOM    862  O   ILE A  82      49.740  65.510  40.490  1.00  0.00           O
ATOM    863  N   ASN A  83      48.600  67.420  39.830  1.00  0.00           N
ATOM    864  HN  ASN A  83      48.080  67.930  39.150  1.00  0.00           H
ATOM    865  CA  ASN A  83      49.100  68.150  40.990  1.00  0.00           C
ATOM    866  HA  ASN A  83      50.160  67.960  41.060  1.00  0.00           H
ATOM    867  CB  ASN A  83      49.090  69.650  40.820  1.00  0.00           C
ATOM    868  HB1 ASN A  83      49.560  69.940  39.860  1.00  0.00           H
ATOM    869  HB2 ASN A  83      49.800  70.240  41.440  1.00  0.00           H
ATOM    870  CG  ASN A  83      47.780  70.370  40.730  1.00  0.00           C
ATOM    871  OD1 ASN A  83      46.670  69.850  40.990  1.00  0.00           O
ATOM    872  ND2 ASN A  83      47.840  71.670  40.320  1.00  0.00           N
ATOM    873 HD21 ASN A  83      48.740  72.070  40.110  1.00  0.00           H
ATOM    874 HD22 ASN A  83      47.000  72.210  40.280  1.00  0.00           H
ATOM    875  C   ASN A  83      48.370  67.650  42.240  1.00  0.00           C
ATOM    876  O   ASN A  83      47.180  67.280  42.160  1.00  0.00           O
ATOM    877  N   SER A  84      49.130  67.640  43.400  1.00  0.00           N
ATOM    878  HN  SER A  84      50.060  68.000  43.330  1.00  0.00           H
ATOM    879  CA  SER A  84      48.660  67.050  44.670  1.00  0.00           C
ATOM    880  HA  SER A  84      48.410  66.010  44.520  1.00  0.00           H
ATOM    881  CB  SER A  84      49.760  67.140  45.810  1.00  0.00           C
ATOM    882  HB1 SER A  84      50.640  66.480  45.630  1.00  0.00           H
ATOM    883  HB2 SER A  84      49.410  66.810  46.810  1.00  0.00           H
ATOM    884  OG  SER A  84      50.290  68.490  45.860  1.00  0.00           O
ATOM    885  HG1 SER A  84      50.900  68.440  46.590  1.00  0.00           H
ATOM    886  C   SER A  84      47.380  67.530  45.310  1.00  0.00           C
ATOM    887  O   SER A  84      46.500  66.820  45.830  1.00  0.00           O
ATOM    888  N   ARG A  85      47.200  68.810  45.080  1.00  0.00           N
ATOM    889  HN  ARG A  85      47.930  69.280  44.580  1.00  0.00           H
ATOM    890  CA  ARG A  85      46.150  69.630  45.660  1.00  0.00           C
ATOM    891  HA  ARG A  85      46.290  70.640  45.310  1.00  0.00           H
ATOM    892  CB  ARG A  85      44.720  69.270  45.110  1.00  0.00           C
ATOM    893  HB1 ARG A  85      44.000  69.820  45.750  1.00  0.00           H
ATOM    894  HB2 ARG A  85      44.610  68.180  45.330  1.00  0.00           H
ATOM    895  CG  ARG A  85      44.550  69.630  43.650  1.00  0.00           C
ATOM    896  HG1 ARG A  85      43.500  69.460  43.340  1.00  0.00           H
ATOM    897  HG2 ARG A  85      45.260  68.970  43.090  1.00  0.00           H
ATOM    898  CD  ARG A  85      44.870  71.140  43.420  1.00  0.00           C
ATOM    899  HD1 ARG A  85      45.950  71.370  43.340  1.00  0.00           H
ATOM    900  HD2 ARG A  85      44.510  71.700  44.310  1.00  0.00           H
ATOM    901  NE  ARG A  85      44.050  71.490  42.200  1.00  0.00           N
ATOM    902  HE  ARG A  85      43.090  71.270  42.100  1.00  0.00           H
ATOM    903  CZ  ARG A  85      44.540  72.380  41.340  1.00  0.00           C
ATOM    904  NH1 ARG A  85      45.560  73.210  41.520  1.00  0.00           N
ATOM    905 HH11 ARG A  85      46.190  73.090  42.290  1.00  0.00           H
ATOM    906 HH12 ARG A  85      45.830  73.830  40.780  1.00  0.00           H
ATOM    907  NH2 ARG A  85      43.930  72.620  40.220  1.00  0.00           N
ATOM    908 HH21 ARG A  85      43.180  72.070  39.840  1.00  0.00           H
ATOM    909 HH22 ARG A  85      44.360  73.300  39.630  1.00  0.00           H
ATOM    910  C   ARG A  85      46.070  69.810  47.200  1.00  0.00           C
ATOM    911  O   ARG A  85      45.170  70.480  47.680  1.00  0.00           O
ATOM    912  N   THR A  86      47.070  69.370  47.910  1.00  0.00           N
ATOM    913  HN  THR A  86      47.810  68.890  47.440  1.00  0.00           H
ATOM    914  CA  THR A  86      47.330  69.520  49.340  1.00  0.00           C
ATOM    915  HA  THR A  86      46.730  68.780  49.840  1.00  0.00           H
ATOM    916  CB  THR A  86      48.800  69.150  49.730  1.00  0.00           C
ATOM    917  HB  THR A  86      49.390  70.020  49.370  1.00  0.00           H
ATOM    918  OG1 THR A  86      49.230  68.100  48.960  1.00  0.00           O
ATOM    919  HG1 THR A  86      49.850  67.610  49.500  1.00  0.00           H
ATOM    920  CG2 THR A  86      48.980  68.790  51.180  1.00  0.00           C
ATOM    921 HG21 THR A  86      48.260  68.090  51.660  1.00  0.00           H
ATOM    922 HG22 THR A  86      48.770  69.740  51.710  1.00  0.00           H
ATOM    923 HG23 THR A  86      49.990  68.340  51.320  1.00  0.00           H
ATOM    924  C   THR A  86      47.030  70.870  49.930  1.00  0.00           C
ATOM    925  O   THR A  86      47.270  71.920  49.290  1.00  0.00           O
ATOM    926  N   SER A  87      46.370  70.860  51.140  1.00  0.00           N
ATOM    927  HN  SER A  87      46.210  70.080  51.740  1.00  0.00           H
ATOM    928  CA  SER A  87      46.140  72.170  51.770  1.00  0.00           C
ATOM    929  HA  SER A  87      46.960  72.820  51.490  1.00  0.00           H
ATOM    930  CB  SER A  87      44.830  72.840  51.270  1.00  0.00           C
ATOM    931  HB1 SER A  87      43.850  72.330  51.410  1.00  0.00           H
ATOM    932  HB2 SER A  87      44.990  72.870  50.180  1.00  0.00           H
ATOM    933  OG  SER A  87      44.760  74.200  51.640  1.00  0.00           O
ATOM    934  HG1 SER A  87      43.970  74.590  51.280  1.00  0.00           H
ATOM    935  C   SER A  87      46.020  72.180  53.320  1.00  0.00           C
ATOM    936  O   SER A  87      45.690  71.160  53.930  1.00  0.00           O
ATOM    937  N   PHE A  88      46.500  73.320  53.920  1.00  0.00           N
ATOM    938  HN  PHE A  88      46.890  74.010  53.320  1.00  0.00           H
ATOM    939  CA  PHE A  88      46.330  73.640  55.330  1.00  0.00           C
ATOM    940  HA  PHE A  88      45.750  72.830  55.740  1.00  0.00           H
ATOM    941  CB  PHE A  88      47.720  73.420  56.140  1.00  0.00           C
ATOM    942  HB1 PHE A  88      47.390  72.980  57.100  1.00  0.00           H
ATOM    943  HB2 PHE A  88      48.290  74.370  56.240  1.00  0.00           H
ATOM    944  CG  PHE A  88      48.790  72.550  55.500  1.00  0.00           C
ATOM    945  CD1 PHE A  88      49.110  71.330  56.190  1.00  0.00           C
ATOM    946  HD1 PHE A  88      48.510  71.060  57.040  1.00  0.00           H
ATOM    947  CE1 PHE A  88      50.090  70.490  55.750  1.00  0.00           C
ATOM    948  HE1 PHE A  88      50.360  69.580  56.260  1.00  0.00           H
ATOM    949  CZ  PHE A  88      50.800  70.780  54.630  1.00  0.00           C
ATOM    950  HZ  PHE A  88      51.600  70.170  54.220  1.00  0.00           H
ATOM    951  CD2 PHE A  88      49.640  72.880  54.450  1.00  0.00           C
ATOM    952  HD2 PHE A  88      49.500  73.870  54.060  1.00  0.00           H
ATOM    953  CE2 PHE A  88      50.580  72.000  53.970  1.00  0.00           C
ATOM    954  HE2 PHE A  88      51.200  72.270  53.130  1.00  0.00           H
ATOM    955  C   PHE A  88      45.720  74.980  55.540  1.00  0.00           C
ATOM    956  O   PHE A  88      46.360  76.000  55.260  1.00  0.00           O
ATOM    957  N   SER A  89      44.500  75.140  56.050  1.00  0.00           N
ATOM    958  HN  SER A  89      44.040  74.340  56.420  1.00  0.00           H
ATOM    959  CA  SER A  89      43.720  76.330  56.000  1.00  0.00           C
ATOM    960  HA  SER A  89      44.310  77.200  55.770  1.00  0.00           H
ATOM    961  CB  SER A  89      42.700  76.180  54.800  1.00  0.00           C
ATOM    962  HB1 SER A  89      41.780  75.590  55.030  1.00  0.00           H
ATOM    963  HB2 SER A  89      43.230  75.670  53.970  1.00  0.00           H
ATOM    964  OG  SER A  89      42.290  77.470  54.390  1.00  0.00           O
ATOM    965  HG1 SER A  89      42.750  77.520  53.560  1.00  0.00           H
ATOM    966  C   SER A  89      42.770  76.560  57.230  1.00  0.00           C
ATOM    967  O   SER A  89      42.230  75.600  57.820  1.00  0.00           O
ATOM    968  N   ASP A  90      42.540  77.870  57.500  1.00  0.00           N
ATOM    969  HN  ASP A  90      43.090  78.600  57.100  1.00  0.00           H
ATOM    970  CA  ASP A  90      41.580  78.370  58.380  1.00  0.00           C
ATOM    971  HA  ASP A  90      41.910  77.990  59.340  1.00  0.00           H
ATOM    972  CB  ASP A  90      41.580  79.930  58.190  1.00  0.00           C
ATOM    973  HB1 ASP A  90      40.810  80.450  58.800  1.00  0.00           H
ATOM    974  HB2 ASP A  90      41.440  80.270  57.140  1.00  0.00           H
ATOM    975  CG  ASP A  90      42.880  80.440  58.760  1.00  0.00           C
ATOM    976  OD1 ASP A  90      43.210  81.630  58.490  1.00  0.00           O
ATOM    977  OD2 ASP A  90      43.580  79.680  59.480  1.00  0.00           O
ATOM    978  C   ASP A  90      40.150  78.000  58.130  1.00  0.00           C
ATOM    979  O   ASP A  90      39.760  77.440  57.130  1.00  0.00           O
ATOM    980  N   VAL A  91      39.330  78.210  59.180  1.00  0.00           N
ATOM    981  HN  VAL A  91      39.690  78.550  60.040  1.00  0.00           H
ATOM    982  CA  VAL A  91      37.990  77.850  59.170  1.00  0.00           C
ATOM    983  HA  VAL A  91      37.650  77.410  58.250  1.00  0.00           H
ATOM    984  CB  VAL A  91      37.720  76.940  60.400  1.00  0.00           C
ATOM    985  HB  VAL A  91      38.120  77.360  61.350  1.00  0.00           H
ATOM    986  CG1 VAL A  91      36.230  76.610  60.570  1.00  0.00           C
ATOM    987 HG11 VAL A  91      35.800  76.340  59.580  1.00  0.00           H
ATOM    988 HG12 VAL A  91      35.560  77.400  60.980  1.00  0.00           H
ATOM    989 HG13 VAL A  91      36.170  75.750  61.280  1.00  0.00           H
ATOM    990  CG2 VAL A  91      38.570  75.700  60.090  1.00  0.00           C
ATOM    991 HG21 VAL A  91      38.300  75.030  60.930  1.00  0.00           H
ATOM    992 HG22 VAL A  91      39.670  75.850  60.080  1.00  0.00           H
ATOM    993 HG23 VAL A  91      38.220  75.300  59.110  1.00  0.00           H
ATOM    994  C   VAL A  91      37.100  79.030  59.320  1.00  0.00           C
ATOM    995  O   VAL A  91      37.400  79.840  60.140  1.00  0.00           O
ATOM    996  N   LYS A  92      36.030  79.230  58.430  1.00  0.00           N
ATOM    997  HN  LYS A  92      35.650  78.450  57.930  1.00  0.00           H
ATOM    998  CA  LYS A  92      35.380  80.470  58.130  1.00  0.00           C
ATOM    999  HA  LYS A  92      36.150  81.210  57.960  1.00  0.00           H
ATOM   1000  CB  LYS A  92      34.510  80.220  56.850  1.00  0.00           C
ATOM   1001  HB1 LYS A  92      33.890  81.130  56.690  1.00  0.00           H
ATOM   1002  HB2 LYS A  92      33.800  79.360  56.890  1.00  0.00           H
ATOM   1003  CG  LYS A  92      35.280  80.200  55.530  1.00  0.00           C
ATOM   1004  HG1 LYS A  92      34.550  80.100  54.700  1.00  0.00           H
ATOM   1005  HG2 LYS A  92      35.990  79.350  55.460  1.00  0.00           H
ATOM   1006  CD  LYS A  92      36.120  81.420  55.260  1.00  0.00           C
ATOM   1007  HD1 LYS A  92      36.930  81.310  56.010  1.00  0.00           H
ATOM   1008  HD2 LYS A  92      35.680  82.440  55.300  1.00  0.00           H
ATOM   1009  CE  LYS A  92      36.760  81.430  53.930  1.00  0.00           C
ATOM   1010  HE1 LYS A  92      35.860  81.580  53.290  1.00  0.00           H
ATOM   1011  HE2 LYS A  92      37.280  80.500  53.620  1.00  0.00           H
ATOM   1012  NZ  LYS A  92      37.800  82.450  53.700  1.00  0.00           N
ATOM   1013  HZ1 LYS A  92      38.660  82.430  54.280  1.00  0.00           H
ATOM   1014  HZ2 LYS A  92      37.470  83.420  53.870  1.00  0.00           H
ATOM   1015  HZ3 LYS A  92      38.070  82.460  52.690  1.00  0.00           H
ATOM   1016  C   LYS A  92      34.430  81.020  59.160  1.00  0.00           C
ATOM   1017  O   LYS A  92      34.170  82.250  59.210  1.00  0.00           O
ATOM   1018  N   GLY A  93      33.800  80.250  60.090  1.00  0.00           N
ATOM   1019  HN  GLY A  93      34.090  79.300  60.220  1.00  0.00           H
ATOM   1020  CA  GLY A  93      32.650  80.760  60.930  1.00  0.00           C
ATOM   1021  HA1 GLY A  93      32.130  79.870  61.260  1.00  0.00           H
ATOM   1022  HA2 GLY A  93      32.080  81.480  60.360  1.00  0.00           H
ATOM   1023  C   GLY A  93      33.020  81.480  62.140  1.00  0.00           C
ATOM   1024  O   GLY A  93      34.210  81.650  62.450  1.00  0.00           O
ATOM   1025  N   SER A  94      32.030  81.970  62.880  1.00  0.00           N
ATOM   1026  HN  SER A  94      31.090  81.740  62.640  1.00  0.00           H
ATOM   1027  CA  SER A  94      32.290  82.700  64.160  1.00  0.00           C
ATOM   1028  HA  SER A  94      33.110  83.360  63.940  1.00  0.00           H
ATOM   1029  CB  SER A  94      31.150  83.580  64.740  1.00  0.00           C
ATOM   1030  HB1 SER A  94      30.880  84.350  63.980  1.00  0.00           H
ATOM   1031  HB2 SER A  94      31.580  84.110  65.620  1.00  0.00           H
ATOM   1032  OG  SER A  94      30.090  82.710  65.220  1.00  0.00           O
ATOM   1033  HG1 SER A  94      29.410  83.350  65.430  1.00  0.00           H
ATOM   1034  C   SER A  94      32.820  81.750  65.230  1.00  0.00           C
ATOM   1035  O   SER A  94      32.390  80.630  65.330  1.00  0.00           O
ATOM   1036  N   GLY A  95      33.790  82.260  65.970  1.00  0.00           N
ATOM   1037  HN  GLY A  95      34.280  83.120  65.850  1.00  0.00           H
ATOM   1038  CA  GLY A  95      34.420  81.510  67.040  1.00  0.00           C
ATOM   1039  HA1 GLY A  95      33.680  81.130  67.740  1.00  0.00           H
ATOM   1040  HA2 GLY A  95      34.940  82.290  67.580  1.00  0.00           H
ATOM   1041  C   GLY A  95      35.340  80.380  66.730  1.00  0.00           C
ATOM   1042  O   GLY A  95      35.430  79.430  67.530  1.00  0.00           O
ATOM   1043  N   TYR A  96      36.090  80.410  65.640  1.00  0.00           N
ATOM   1044  HN  TYR A  96      35.990  81.220  65.070  1.00  0.00           H
ATOM   1045  CA  TYR A  96      36.850  79.250  65.270  1.00  0.00           C
ATOM   1046  HA  TYR A  96      36.970  78.560  66.090  1.00  0.00           H
ATOM   1047  CB  TYR A  96      36.250  78.490  64.040  1.00  0.00           C
ATOM   1048  HB1 TYR A  96      37.060  77.830  63.650  1.00  0.00           H
ATOM   1049  HB2 TYR A  96      36.060  79.210  63.220  1.00  0.00           H
ATOM   1050  CG  TYR A  96      34.970  77.790  64.340  1.00  0.00           C
ATOM   1051  CD1 TYR A  96      35.050  76.480  64.870  1.00  0.00           C
ATOM   1052  HD1 TYR A  96      36.020  76.030  65.020  1.00  0.00           H
ATOM   1053  CE1 TYR A  96      33.890  75.700  64.870  1.00  0.00           C
ATOM   1054  HE1 TYR A  96      33.880  74.630  65.040  1.00  0.00           H
ATOM   1055  CZ  TYR A  96      32.620  76.220  64.610  1.00  0.00           C
ATOM   1056  OH  TYR A  96      31.420  75.400  64.580  1.00  0.00           O
ATOM   1057  HH  TYR A  96      30.700  75.960  64.300  1.00  0.00           H
ATOM   1058  CD2 TYR A  96      33.740  78.300  63.950  1.00  0.00           C
ATOM   1059  HD2 TYR A  96      33.670  79.310  63.590  1.00  0.00           H
ATOM   1060  CE2 TYR A  96      32.630  77.540  64.080  1.00  0.00           C
ATOM   1061  HE2 TYR A  96      31.740  77.930  63.610  1.00  0.00           H
ATOM   1062  C   TYR A  96      38.310  79.660  64.860  1.00  0.00           C
ATOM   1063  O   TYR A  96      38.800  79.390  63.750  1.00  0.00           O
ATOM   1064  N   GLU A  97      38.990  80.440  65.740  1.00  0.00           N
ATOM   1065  HN  GLU A  97      38.590  80.780  66.580  1.00  0.00           H
ATOM   1066  CA  GLU A  97      40.310  80.920  65.470  1.00  0.00           C
ATOM   1067  HA  GLU A  97      40.430  81.230  64.440  1.00  0.00           H
ATOM   1068  CB  GLU A  97      40.620  82.150  66.330  1.00  0.00           C
ATOM   1069  HB1 GLU A  97      40.730  81.920  67.420  1.00  0.00           H
ATOM   1070  HB2 GLU A  97      39.800  82.890  66.350  1.00  0.00           H
ATOM   1071  CG  GLU A  97      41.970  82.850  65.980  1.00  0.00           C
ATOM   1072  HG1 GLU A  97      41.980  82.820  64.870  1.00  0.00           H
ATOM   1073  HG2 GLU A  97      42.920  82.340  66.250  1.00  0.00           H
ATOM   1074  CD  GLU A  97      41.980  84.250  66.530  1.00  0.00           C
ATOM   1075  OE1 GLU A  97      42.590  85.130  65.850  1.00  0.00           O
ATOM   1076  OE2 GLU A  97      41.350  84.480  67.580  1.00  0.00           O
ATOM   1077  C   GLU A  97      41.360  79.870  65.770  1.00  0.00           C
ATOM   1078  O   GLU A  97      42.480  79.840  65.220  1.00  0.00           O
ATOM   1079  N   LEU A  98      41.020  78.820  66.620  1.00  0.00           N
ATOM   1080  HN  LEU A  98      40.230  78.880  67.210  1.00  0.00           H
ATOM   1081  CA  LEU A  98      41.860  77.720  66.970  1.00  0.00           C
ATOM   1082  HA  LEU A  98      42.860  77.890  66.600  1.00  0.00           H
ATOM   1083  CB  LEU A  98      41.930  77.740  68.540  1.00  0.00           C
ATOM   1084  HB1 LEU A  98      42.660  76.950  68.820  1.00  0.00           H
ATOM   1085  HB2 LEU A  98      40.930  77.450  68.930  1.00  0.00           H
ATOM   1086  CG  LEU A  98      42.340  79.060  69.190  1.00  0.00           C
ATOM   1087  HG  LEU A  98      41.540  79.830  69.180  1.00  0.00           H
ATOM   1088  CD1 LEU A  98      42.640  78.750  70.690  1.00  0.00           C
ATOM   1089 HD11 LEU A  98      42.770  79.690  71.270  1.00  0.00           H
ATOM   1090 HD12 LEU A  98      43.480  78.030  70.800  1.00  0.00           H
ATOM   1091 HD13 LEU A  98      41.740  78.210  71.050  1.00  0.00           H
ATOM   1092  CD2 LEU A  98      43.590  79.710  68.670  1.00  0.00           C
ATOM   1093 HD21 LEU A  98      44.290  78.860  68.530  1.00  0.00           H
ATOM   1094 HD22 LEU A  98      43.980  80.430  69.420  1.00  0.00           H
ATOM   1095 HD23 LEU A  98      43.440  80.250  67.710  1.00  0.00           H
ATOM   1096  C   LEU A  98      41.430  76.380  66.420  1.00  0.00           C
ATOM   1097  O   LEU A  98      41.840  75.350  66.970  1.00  0.00           O
ATOM   1098  N   THR A  99      40.610  76.260  65.360  1.00  0.00           N
ATOM   1099  HN  THR A  99      40.060  77.030  65.050  1.00  0.00           H
ATOM   1100  CA  THR A  99      40.290  75.070  64.620  1.00  0.00           C
ATOM   1101  HA  THR A  99      40.950  74.270  64.950  1.00  0.00           H
ATOM   1102  CB  THR A  99      38.800  74.710  64.660  1.00  0.00           C
ATOM   1103  HB  THR A  99      38.310  75.610  64.240  1.00  0.00           H
ATOM   1104  OG1 THR A  99      38.220  74.420  65.940  1.00  0.00           O
ATOM   1105  HG1 THR A  99      38.540  73.540  66.140  1.00  0.00           H
ATOM   1106  CG2 THR A  99      38.360  73.510  63.880  1.00  0.00           C
ATOM   1107 HG21 THR A  99      38.440  73.650  62.780  1.00  0.00           H
ATOM   1108 HG22 THR A  99      37.310  73.300  64.180  1.00  0.00           H
ATOM   1109 HG23 THR A  99      39.010  72.650  64.140  1.00  0.00           H
ATOM   1110  C   THR A  99      40.660  75.270  63.190  1.00  0.00           C
ATOM   1111  O   THR A  99      40.310  76.330  62.630  1.00  0.00           O
ATOM   1112  N   LYS A 100      41.330  74.300  62.530  1.00  0.00           N
ATOM   1113  HN  LYS A 100      41.460  73.450  63.030  1.00  0.00           H
ATOM   1114  CA  LYS A 100      42.000  74.420  61.250  1.00  0.00           C
ATOM   1115  HA  LYS A 100      41.530  75.200  60.660  1.00  0.00           H
ATOM   1116  CB  LYS A 100      43.460  74.660  61.520  1.00  0.00           C
ATOM   1117  HB1 LYS A 100      44.100  74.680  60.610  1.00  0.00           H
ATOM   1118  HB2 LYS A 100      43.790  73.750  62.070  1.00  0.00           H
ATOM   1119  CG  LYS A 100      43.850  75.810  62.430  1.00  0.00           C
ATOM   1120  HG1 LYS A 100      44.900  75.590  62.690  1.00  0.00           H
ATOM   1121  HG2 LYS A 100      43.460  75.750  63.470  1.00  0.00           H
ATOM   1122  CD  LYS A 100      43.560  77.210  61.860  1.00  0.00           C
ATOM   1123  HD1 LYS A 100      42.520  77.160  61.450  1.00  0.00           H
ATOM   1124  HD2 LYS A 100      44.260  77.220  60.990  1.00  0.00           H
ATOM   1125  CE  LYS A 100      43.890  78.370  62.770  1.00  0.00           C
ATOM   1126  HE1 LYS A 100      44.970  78.440  63.020  1.00  0.00           H
ATOM   1127  HE2 LYS A 100      43.280  78.150  63.670  1.00  0.00           H
ATOM   1128  NZ  LYS A 100      43.510  79.610  62.070  1.00  0.00           N
ATOM   1129  HZ1 LYS A 100      43.740  79.530  61.060  1.00  0.00           H
ATOM   1130  HZ2 LYS A 100      43.930  80.500  62.420  1.00  0.00           H
ATOM   1131  HZ3 LYS A 100      42.480  79.730  62.140  1.00  0.00           H
ATOM   1132  C   LYS A 100      41.770  73.070  60.490  1.00  0.00           C
ATOM   1133  O   LYS A 100      41.500  72.010  61.030  1.00  0.00           O
ATOM   1134  N   ARG A 101      41.880  73.130  59.190  1.00  0.00           N
ATOM   1135  HN  ARG A 101      42.000  73.990  58.700  1.00  0.00           H
ATOM   1136  CA  ARG A 101      41.720  72.030  58.210  1.00  0.00           C
ATOM   1137  HA  ARG A 101      41.560  71.130  58.780  1.00  0.00           H
ATOM   1138  CB  ARG A 101      40.450  72.070  57.380  1.00  0.00           C
ATOM   1139  HB1 ARG A 101      39.620  71.950  58.100  1.00  0.00           H
ATOM   1140  HB2 ARG A 101      40.420  71.180  56.710  1.00  0.00           H
ATOM   1141  CG  ARG A 101      40.370  73.370  56.510  1.00  0.00           C
ATOM   1142  HG1 ARG A 101      41.260  73.560  55.870  1.00  0.00           H
ATOM   1143  HG2 ARG A 101      40.250  74.210  57.230  1.00  0.00           H
ATOM   1144  CD  ARG A 101      39.080  73.470  55.760  1.00  0.00           C
ATOM   1145  HD1 ARG A 101      38.220  73.230  56.430  1.00  0.00           H
ATOM   1146  HD2 ARG A 101      38.910  72.800  54.890  1.00  0.00           H
ATOM   1147  NE  ARG A 101      38.880  74.880  55.590  1.00  0.00           N
ATOM   1148  HE  ARG A 101      39.400  75.450  56.220  1.00  0.00           H
ATOM   1149  CZ  ARG A 101      38.530  75.530  54.540  1.00  0.00           C
ATOM   1150  NH1 ARG A 101      38.270  74.960  53.410  1.00  0.00           N
ATOM   1151 HH11 ARG A 101      38.020  74.000  53.470  1.00  0.00           H
ATOM   1152 HH12 ARG A 101      38.210  75.530  52.590  1.00  0.00           H
ATOM   1153  NH2 ARG A 101      38.520  76.860  54.630  1.00  0.00           N
ATOM   1154 HH21 ARG A 101      37.930  77.250  53.920  1.00  0.00           H
ATOM   1155 HH22 ARG A 101      38.400  77.240  55.550  1.00  0.00           H
ATOM   1156  C   ARG A 101      42.920  71.690  57.390  1.00  0.00           C
ATOM   1157  O   ARG A 101      43.520  72.570  56.750  1.00  0.00           O
ATOM   1158  N   MET A 102      43.310  70.420  57.390  1.00  0.00           N
ATOM   1159  HN  MET A 102      42.900  69.680  57.920  1.00  0.00           H
ATOM   1160  CA  MET A 102      44.270  69.830  56.410  1.00  0.00           C
ATOM   1161  HA  MET A 102      44.690  70.620  55.810  1.00  0.00           H
ATOM   1162  CB  MET A 102      45.450  69.000  57.100  1.00  0.00           C
ATOM   1163  HB1 MET A 102      45.040  68.120  57.640  1.00  0.00           H
ATOM   1164  HB2 MET A 102      45.920  69.660  57.860  1.00  0.00           H
ATOM   1165  CG  MET A 102      46.510  68.460  56.170  1.00  0.00           C
ATOM   1166  HG1 MET A 102      46.810  69.390  55.660  1.00  0.00           H
ATOM   1167  HG2 MET A 102      46.170  67.800  55.350  1.00  0.00           H
ATOM   1168  SD  MET A 102      47.900  67.750  56.980  1.00  0.00           S
ATOM   1169  CE  MET A 102      48.660  66.770  55.710  1.00  0.00           C
ATOM   1170  HE1 MET A 102      48.190  65.800  55.450  1.00  0.00           H
ATOM   1171  HE2 MET A 102      49.720  66.540  55.950  1.00  0.00           H
ATOM   1172  HE3 MET A 102      48.810  67.310  54.760  1.00  0.00           H
ATOM   1173  C   MET A 102      43.450  68.950  55.420  1.00  0.00           C
ATOM   1174  O   MET A 102      42.620  68.150  55.800  1.00  0.00           O
ATOM   1175  N   ILE A 103      43.720  69.180  54.140  1.00  0.00           N
ATOM   1176  HN  ILE A 103      44.370  69.920  53.970  1.00  0.00           H
ATOM   1177  CA  ILE A 103      43.210  68.450  52.950  1.00  0.00           C
ATOM   1178  HA  ILE A 103      42.690  67.580  53.300  1.00  0.00           H
ATOM   1179  CB  ILE A 103      42.430  69.420  51.990  1.00  0.00           C
ATOM   1180  HB  ILE A 103      42.960  70.380  51.800  1.00  0.00           H
ATOM   1181  CG2 ILE A 103      42.070  68.740  50.730  1.00  0.00           C
ATOM   1182 HG21 ILE A 103      42.990  68.390  50.220  1.00  0.00           H
ATOM   1183 HG22 ILE A 103      41.600  69.560  50.150  1.00  0.00           H
ATOM   1184 HG23 ILE A 103      41.370  67.880  50.780  1.00  0.00           H
ATOM   1185  CG1 ILE A 103      41.140  69.740  52.720  1.00  0.00           C
ATOM   1186 HG11 ILE A 103      40.880  69.050  53.550  1.00  0.00           H
ATOM   1187 HG12 ILE A 103      40.290  69.600  52.020  1.00  0.00           H
ATOM   1188  CD  ILE A 103      41.100  71.150  53.300  1.00  0.00           C
ATOM   1189  HD1 ILE A 103      40.040  71.220  53.640  1.00  0.00           H
ATOM   1190  HD2 ILE A 103      41.120  71.930  52.520  1.00  0.00           H
ATOM   1191  HD3 ILE A 103      41.840  71.430  54.080  1.00  0.00           H
ATOM   1192  C   ILE A 103      44.450  67.830  52.270  1.00  0.00           C
ATOM   1193  O   ILE A 103      45.530  68.440  52.100  1.00  0.00           O
ATOM   1194  N   TRP A 104      44.440  66.510  51.960  1.00  0.00           N
ATOM   1195  HN  TRP A 104      43.630  65.950  52.060  1.00  0.00           H
ATOM   1196  CA  TRP A 104      45.620  65.780  51.540  1.00  0.00           C
ATOM   1197  HA  TRP A 104      46.200  66.520  51.010  1.00  0.00           H
ATOM   1198  CB  TRP A 104      46.440  65.270  52.710  1.00  0.00           C
ATOM   1199  HB1 TRP A 104      46.510  66.090  53.450  1.00  0.00           H
ATOM   1200  HB2 TRP A 104      47.440  64.940  52.340  1.00  0.00           H
ATOM   1201  CG  TRP A 104      45.720  64.170  53.470  1.00  0.00           C
ATOM   1202  CD1 TRP A 104      44.790  64.280  54.520  1.00  0.00           C
ATOM   1203  HD1 TRP A 104      44.170  65.130  54.740  1.00  0.00           H
ATOM   1204  NE1 TRP A 104      44.430  63.010  54.950  1.00  0.00           N
ATOM   1205  HE1 TRP A 104      43.590  62.780  55.390  1.00  0.00           H
ATOM   1206  CE2 TRP A 104      45.150  62.070  54.340  1.00  0.00           C
ATOM   1207  CD2 TRP A 104      46.050  62.740  53.430  1.00  0.00           C
ATOM   1208  CE3 TRP A 104      46.810  61.880  52.640  1.00  0.00           C
ATOM   1209  HE3 TRP A 104      47.420  62.360  51.890  1.00  0.00           H
ATOM   1210  CZ3 TRP A 104      46.710  60.510  52.750  1.00  0.00           C
ATOM   1211  HZ3 TRP A 104      47.390  59.920  52.150  1.00  0.00           H
ATOM   1212  CZ2 TRP A 104      45.120  60.710  54.580  1.00  0.00           C
ATOM   1213  HZ2 TRP A 104      44.490  60.220  55.310  1.00  0.00           H
ATOM   1214  CH2 TRP A 104      45.880  59.960  53.710  1.00  0.00           C
ATOM   1215  HH2 TRP A 104      45.810  58.890  53.660  1.00  0.00           H
ATOM   1216  C   TRP A 104      45.190  64.670  50.510  1.00  0.00           C
ATOM   1217  O   TRP A 104      44.000  64.240  50.500  1.00  0.00           O
ATOM   1218  N   PRO A 105      46.190  64.250  49.740  1.00  0.00           N
ATOM   1219  CD  PRO A 105      47.340  65.020  49.400  1.00  0.00           C
ATOM   1220  HD1 PRO A 105      48.020  65.290  50.230  1.00  0.00           H
ATOM   1221  HD2 PRO A 105      47.000  65.960  48.910  1.00  0.00           H
ATOM   1222  CA  PRO A 105      45.870  63.300  48.720  1.00  0.00           C
ATOM   1223  HA  PRO A 105      44.870  63.490  48.360  1.00  0.00           H
ATOM   1224  CB  PRO A 105      46.780  63.740  47.530  1.00  0.00           C
ATOM   1225  HB1 PRO A 105      46.170  64.570  47.110  1.00  0.00           H
ATOM   1226  HB2 PRO A 105      46.900  62.970  46.750  1.00  0.00           H
ATOM   1227  CG  PRO A 105      48.070  64.290  48.270  1.00  0.00           C
ATOM   1228  HG1 PRO A 105      48.590  63.410  48.700  1.00  0.00           H
ATOM   1229  HG2 PRO A 105      48.660  64.910  47.560  1.00  0.00           H
ATOM   1230  C   PRO A 105      45.970  61.920  49.330  1.00  0.00           C
ATOM   1231  O   PRO A 105      47.060  61.290  49.490  1.00  0.00           O
ATOM   1232  N   PHE A 106      44.800  61.390  49.630  1.00  0.00           N
ATOM   1233  HN  PHE A 106      44.000  61.960  49.470  1.00  0.00           H
ATOM   1234  CA  PHE A 106      44.700  59.880  49.820  1.00  0.00           C
ATOM   1235  HA  PHE A 106      45.310  59.640  50.680  1.00  0.00           H
ATOM   1236  CB  PHE A 106      43.170  59.540  50.160  1.00  0.00           C
ATOM   1237  HB1 PHE A 106      42.590  59.820  49.260  1.00  0.00           H
ATOM   1238  HB2 PHE A 106      42.750  60.020  51.070  1.00  0.00           H
ATOM   1239  CG  PHE A 106      42.900  58.060  50.340  1.00  0.00           C
ATOM   1240  CD1 PHE A 106      41.950  57.460  49.500  1.00  0.00           C
ATOM   1241  HD1 PHE A 106      41.520  58.110  48.750  1.00  0.00           H
ATOM   1242  CE1 PHE A 106      41.620  56.140  49.590  1.00  0.00           C
ATOM   1243  HE1 PHE A 106      40.910  55.610  48.970  1.00  0.00           H
ATOM   1244  CZ  PHE A 106      42.220  55.340  50.560  1.00  0.00           C
ATOM   1245  HZ  PHE A 106      42.120  54.290  50.750  1.00  0.00           H
ATOM   1246  CD2 PHE A 106      43.490  57.230  51.360  1.00  0.00           C
ATOM   1247  HD2 PHE A 106      44.200  57.750  52.000  1.00  0.00           H
ATOM   1248  CE2 PHE A 106      43.130  55.850  51.490  1.00  0.00           C
ATOM   1249  HE2 PHE A 106      43.500  55.260  52.320  1.00  0.00           H
ATOM   1250  C   PHE A 106      45.130  58.990  48.670  1.00  0.00           C
ATOM   1251  O   PHE A 106      45.830  57.970  48.800  1.00  0.00           O
ATOM   1252  N   GLN A 107      44.730  59.340  47.450  1.00  0.00           N
ATOM   1253  HN  GLN A 107      44.380  60.250  47.240  1.00  0.00           H
ATOM   1254  CA  GLN A 107      44.880  58.510  46.280  1.00  0.00           C
ATOM   1255  HA  GLN A 107      45.790  57.940  46.330  1.00  0.00           H
ATOM   1256  CB  GLN A 107      43.660  57.610  46.090  1.00  0.00           C
ATOM   1257  HB1 GLN A 107      42.710  58.170  46.190  1.00  0.00           H
ATOM   1258  HB2 GLN A 107      43.550  56.880  46.930  1.00  0.00           H
ATOM   1259  CG  GLN A 107      43.640  56.730  44.810  1.00  0.00           C
ATOM   1260  HG1 GLN A 107      44.430  55.940  44.740  1.00  0.00           H
ATOM   1261  HG2 GLN A 107      43.720  57.410  43.930  1.00  0.00           H
ATOM   1262  CD  GLN A 107      42.400  55.800  44.760  1.00  0.00           C
ATOM   1263  OE1 GLN A 107      42.620  54.560  44.680  1.00  0.00           O
ATOM   1264  NE2 GLN A 107      41.210  56.370  44.740  1.00  0.00           N
ATOM   1265 HE21 GLN A 107      41.200  57.360  44.640  1.00  0.00           H
ATOM   1266 HE22 GLN A 107      40.480  55.830  44.320  1.00  0.00           H
ATOM   1267  C   GLN A 107      45.120  59.370  45.070  1.00  0.00           C
ATOM   1268  O   GLN A 107      44.660  60.490  44.930  1.00  0.00           O
ATOM   1269  N   TYR A 108      45.820  58.820  44.060  1.00  0.00           N
ATOM   1270  HN  TYR A 108      46.280  57.940  44.170  1.00  0.00           H
ATOM   1271  CA  TYR A 108      45.950  59.340  42.720  1.00  0.00           C
ATOM   1272  HA  TYR A 108      45.250  60.160  42.610  1.00  0.00           H
ATOM   1273  CB  TYR A 108      47.460  59.670  42.310  1.00  0.00           C
ATOM   1274  HB1 TYR A 108      47.510  59.930  41.230  1.00  0.00           H
ATOM   1275  HB2 TYR A 108      48.130  58.790  42.430  1.00  0.00           H
ATOM   1276  CG  TYR A 108      48.050  60.790  43.190  1.00  0.00           C
ATOM   1277  CD1 TYR A 108      48.820  60.490  44.310  1.00  0.00           C
ATOM   1278  HD1 TYR A 108      48.980  59.460  44.590  1.00  0.00           H
ATOM   1279  CE1 TYR A 108      49.250  61.540  45.200  1.00  0.00           C
ATOM   1280  HE1 TYR A 108      49.600  61.350  46.210  1.00  0.00           H
ATOM   1281  CZ  TYR A 108      49.160  62.880  44.770  1.00  0.00           C
ATOM   1282  OH  TYR A 108      49.820  63.940  45.430  1.00  0.00           O
ATOM   1283  HH  TYR A 108      50.390  63.590  46.120  1.00  0.00           H
ATOM   1284  CD2 TYR A 108      47.920  62.110  42.780  1.00  0.00           C
ATOM   1285  HD2 TYR A 108      47.270  62.310  41.940  1.00  0.00           H
ATOM   1286  CE2 TYR A 108      48.500  63.170  43.580  1.00  0.00           C
ATOM   1287  HE2 TYR A 108      48.480  64.180  43.190  1.00  0.00           H
ATOM   1288  C   TYR A 108      45.440  58.200  41.820  1.00  0.00           C
ATOM   1289  O   TYR A 108      45.810  57.040  42.100  1.00  0.00           O
ATOM   1290  N   ASN A 109      44.680  58.430  40.740  1.00  0.00           N
ATOM   1291  HN  ASN A 109      44.410  59.340  40.450  1.00  0.00           H
ATOM   1292  CA  ASN A 109      43.930  57.390  40.020  1.00  0.00           C
ATOM   1293  HA  ASN A 109      44.600  56.540  40.000  1.00  0.00           H
ATOM   1294  CB  ASN A 109      42.490  57.230  40.620  1.00  0.00           C
ATOM   1295  HB1 ASN A 109      41.940  58.190  40.700  1.00  0.00           H
ATOM   1296  HB2 ASN A 109      42.460  56.750  41.620  1.00  0.00           H
ATOM   1297  CG  ASN A 109      41.570  56.270  39.850  1.00  0.00           C
ATOM   1298  OD1 ASN A 109      40.370  56.550  39.580  1.00  0.00           O
ATOM   1299  ND2 ASN A 109      42.130  55.080  39.470  1.00  0.00           N
ATOM   1300 HD21 ASN A 109      41.490  54.460  39.010  1.00  0.00           H
ATOM   1301 HD22 ASN A 109      43.120  55.030  39.480  1.00  0.00           H
ATOM   1302  C   ASN A 109      43.800  57.720  38.560  1.00  0.00           C
ATOM   1303  O   ASN A 109      43.450  58.810  38.170  1.00  0.00           O
ATOM   1304  N   ILE A 110      44.250  56.750  37.660  1.00  0.00           N
ATOM   1305  HN  ILE A 110      44.540  55.870  38.050  1.00  0.00           H
ATOM   1306  CA  ILE A 110      44.470  57.010  36.250  1.00  0.00           C
ATOM   1307  HA  ILE A 110      44.110  57.970  35.910  1.00  0.00           H
ATOM   1308  CB  ILE A 110      45.940  57.000  35.920  1.00  0.00           C
ATOM   1309  HB  ILE A 110      46.390  56.250  36.610  1.00  0.00           H
ATOM   1310  CG2 ILE A 110      46.380  56.690  34.430  1.00  0.00           C
ATOM   1311 HG21 ILE A 110      47.410  56.950  34.110  1.00  0.00           H
ATOM   1312 HG22 ILE A 110      45.710  57.360  33.840  1.00  0.00           H
ATOM   1313 HG23 ILE A 110      46.120  55.660  34.100  1.00  0.00           H
ATOM   1314  CG1 ILE A 110      46.570  58.360  36.380  1.00  0.00           C
ATOM   1315 HG11 ILE A 110      45.830  59.140  36.650  1.00  0.00           H
ATOM   1316 HG12 ILE A 110      47.220  58.870  35.640  1.00  0.00           H
ATOM   1317  CD  ILE A 110      47.450  58.320  37.620  1.00  0.00           C
ATOM   1318  HD1 ILE A 110      46.880  57.760  38.390  1.00  0.00           H
ATOM   1319  HD2 ILE A 110      47.700  59.310  38.050  1.00  0.00           H
ATOM   1320  HD3 ILE A 110      48.410  57.790  37.480  1.00  0.00           H
ATOM   1321  C   ILE A 110      43.750  55.940  35.420  1.00  0.00           C
ATOM   1322  O   ILE A 110      43.940  54.760  35.680  1.00  0.00           O
ATOM   1323  N   GLY A 111      42.900  56.290  34.460  1.00  0.00           N
ATOM   1324  HN  GLY A 111      42.640  57.240  34.300  1.00  0.00           H
ATOM   1325  CA  GLY A 111      42.380  55.200  33.590  1.00  0.00           C
ATOM   1326  HA1 GLY A 111      41.360  55.130  33.930  1.00  0.00           H
ATOM   1327  HA2 GLY A 111      42.950  54.300  33.750  1.00  0.00           H
ATOM   1328  C   GLY A 111      42.080  55.470  32.180  1.00  0.00           C
ATOM   1329  O   GLY A 111      41.990  56.560  31.680  1.00  0.00           O
ATOM   1330  N   LEU A 112      41.870  54.320  31.420  1.00  0.00           N
ATOM   1331  HN  LEU A 112      42.060  53.470  31.900  1.00  0.00           H
ATOM   1332  CA  LEU A 112      41.330  54.430  30.080  1.00  0.00           C
ATOM   1333  HA  LEU A 112      41.190  55.440  29.740  1.00  0.00           H
ATOM   1334  CB  LEU A 112      42.500  54.000  29.050  1.00  0.00           C
ATOM   1335  HB1 LEU A 112      42.850  53.000  29.370  1.00  0.00           H
ATOM   1336  HB2 LEU A 112      43.310  54.690  29.400  1.00  0.00           H
ATOM   1337  CG  LEU A 112      42.240  54.100  27.570  1.00  0.00           C
ATOM   1338  HG  LEU A 112      41.560  54.950  27.350  1.00  0.00           H
ATOM   1339  CD1 LEU A 112      43.550  54.230  26.810  1.00  0.00           C
ATOM   1340 HD11 LEU A 112      44.140  55.020  27.330  1.00  0.00           H
ATOM   1341 HD12 LEU A 112      43.390  54.550  25.760  1.00  0.00           H
ATOM   1342 HD13 LEU A 112      44.050  53.240  26.910  1.00  0.00           H
ATOM   1343  CD2 LEU A 112      41.560  52.730  27.150  1.00  0.00           C
ATOM   1344 HD21 LEU A 112      42.170  51.850  27.440  1.00  0.00           H
ATOM   1345 HD22 LEU A 112      41.480  52.770  26.050  1.00  0.00           H
ATOM   1346 HD23 LEU A 112      40.550  52.550  27.580  1.00  0.00           H
ATOM   1347  C   LEU A 112      39.970  53.740  29.840  1.00  0.00           C
ATOM   1348  O   LEU A 112      39.810  52.560  30.240  1.00  0.00           O
ATOM   1349  N   THR A 113      38.990  54.350  29.180  1.00  0.00           N
ATOM   1350  HN  THR A 113      39.130  55.290  28.870  1.00  0.00           H
ATOM   1351  CA  THR A 113      37.620  53.820  29.040  1.00  0.00           C
ATOM   1352  HA  THR A 113      37.610  52.800  29.400  1.00  0.00           H
ATOM   1353  CB  THR A 113      36.490  54.560  29.780  1.00  0.00           C
ATOM   1354  HB  THR A 113      36.300  55.590  29.440  1.00  0.00           H
ATOM   1355  OG1 THR A 113      36.780  54.460  31.160  1.00  0.00           O
ATOM   1356  HG1 THR A 113      37.550  55.020  31.310  1.00  0.00           H
ATOM   1357  CG2 THR A 113      35.160  53.800  29.540  1.00  0.00           C
ATOM   1358 HG21 THR A 113      35.210  52.690  29.530  1.00  0.00           H
ATOM   1359 HG22 THR A 113      34.750  54.250  28.610  1.00  0.00           H
ATOM   1360 HG23 THR A 113      34.330  54.080  30.230  1.00  0.00           H
ATOM   1361  C   THR A 113      37.250  53.720  27.580  1.00  0.00           C
ATOM   1362  O   THR A 113      37.460  54.650  26.830  1.00  0.00           O
ATOM   1363  N   THR A 114      36.910  52.550  27.110  1.00  0.00           N
ATOM   1364  HN  THR A 114      36.770  51.830  27.790  1.00  0.00           H
ATOM   1365  CA  THR A 114      36.570  52.300  25.720  1.00  0.00           C
ATOM   1366  HA  THR A 114      37.010  53.020  25.050  1.00  0.00           H
ATOM   1367  CB  THR A 114      37.110  50.940  25.230  1.00  0.00           C
ATOM   1368  HB  THR A 114      36.740  50.860  24.180  1.00  0.00           H
ATOM   1369  OG1 THR A 114      36.630  49.840  25.950  1.00  0.00           O
ATOM   1370  HG1 THR A 114      37.090  49.870  26.790  1.00  0.00           H
ATOM   1371  CG2 THR A 114      38.630  50.980  25.020  1.00  0.00           C
ATOM   1372 HG21 THR A 114      38.910  50.050  24.480  1.00  0.00           H
ATOM   1373 HG22 THR A 114      39.230  51.130  25.940  1.00  0.00           H
ATOM   1374 HG23 THR A 114      38.890  51.880  24.420  1.00  0.00           H
ATOM   1375  C   THR A 114      35.080  52.330  25.440  1.00  0.00           C
ATOM   1376  O   THR A 114      34.180  52.240  26.310  1.00  0.00           O
ATOM   1377  N   LYS A 115      34.710  52.550  24.140  1.00  0.00           N
ATOM   1378  HN  LYS A 115      35.430  52.710  23.470  1.00  0.00           H
ATOM   1379  CA  LYS A 115      33.360  52.870  23.780  1.00  0.00           C
ATOM   1380  HA  LYS A 115      32.710  52.300  24.420  1.00  0.00           H
ATOM   1381  CB  LYS A 115      33.000  54.380  23.920  1.00  0.00           C
ATOM   1382  HB1 LYS A 115      32.820  54.670  24.980  1.00  0.00           H
ATOM   1383  HB2 LYS A 115      31.960  54.510  23.550  1.00  0.00           H
ATOM   1384  CG  LYS A 115      34.070  55.340  23.430  1.00  0.00           C
ATOM   1385  HG1 LYS A 115      34.130  55.240  22.320  1.00  0.00           H
ATOM   1386  HG2 LYS A 115      35.110  55.170  23.790  1.00  0.00           H
ATOM   1387  CD  LYS A 115      33.880  56.780  23.880  1.00  0.00           C
ATOM   1388  HD1 LYS A 115      34.710  57.410  23.500  1.00  0.00           H
ATOM   1389  HD2 LYS A 115      33.890  56.810  24.990  1.00  0.00           H
ATOM   1390  CE  LYS A 115      32.480  57.470  23.620  1.00  0.00           C
ATOM   1391  HE1 LYS A 115      31.740  57.000  24.290  1.00  0.00           H
ATOM   1392  HE2 LYS A 115      32.190  57.320  22.550  1.00  0.00           H
ATOM   1393  NZ  LYS A 115      32.570  58.930  23.920  1.00  0.00           N
ATOM   1394  HZ1 LYS A 115      33.210  59.440  23.290  1.00  0.00           H
ATOM   1395  HZ2 LYS A 115      32.940  59.040  24.890  1.00  0.00           H
ATOM   1396  HZ3 LYS A 115      31.620  59.360  23.890  1.00  0.00           H
ATOM   1397  C   LYS A 115      32.990  52.460  22.300  1.00  0.00           C
ATOM   1398  O   LYS A 115      31.990  52.790  21.690  1.00  0.00           O
ATOM   1399  N   ASP A 116      33.920  51.790  21.630  1.00  0.00           N
ATOM   1400  HN  ASP A 116      34.850  51.800  22.000  1.00  0.00           H
ATOM   1401  CA  ASP A 116      33.770  51.360  20.270  1.00  0.00           C
ATOM   1402  HA  ASP A 116      33.030  51.980  19.780  1.00  0.00           H
ATOM   1403  CB  ASP A 116      35.000  51.760  19.490  1.00  0.00           C
ATOM   1404  HB1 ASP A 116      34.860  51.280  18.490  1.00  0.00           H
ATOM   1405  HB2 ASP A 116      35.840  51.290  20.030  1.00  0.00           H
ATOM   1406  CG  ASP A 116      35.110  53.270  19.270  1.00  0.00           C
ATOM   1407  OD1 ASP A 116      34.340  53.910  18.520  1.00  0.00           O
ATOM   1408  OD2 ASP A 116      36.070  53.810  19.820  1.00  0.00           O
ATOM   1409  C   ASP A 116      33.430  49.850  20.130  1.00  0.00           C
ATOM   1410  O   ASP A 116      34.060  49.000  20.780  1.00  0.00           O
ATOM   1411  N   PRO A 117      32.510  49.400  19.270  1.00  0.00           N
ATOM   1412  CD  PRO A 117      31.790  50.260  18.390  1.00  0.00           C
ATOM   1413  HD1 PRO A 117      32.500  50.920  17.850  1.00  0.00           H
ATOM   1414  HD2 PRO A 117      31.140  50.920  19.000  1.00  0.00           H
ATOM   1415  CA  PRO A 117      31.910  48.080  19.250  1.00  0.00           C
ATOM   1416  HA  PRO A 117      31.570  47.740  20.220  1.00  0.00           H
ATOM   1417  CB  PRO A 117      30.630  48.160  18.340  1.00  0.00           C
ATOM   1418  HB1 PRO A 117      29.700  48.480  18.850  1.00  0.00           H
ATOM   1419  HB2 PRO A 117      30.400  47.200  17.830  1.00  0.00           H
ATOM   1420  CG  PRO A 117      30.990  49.340  17.400  1.00  0.00           C
ATOM   1421  HG1 PRO A 117      31.690  48.870  16.680  1.00  0.00           H
ATOM   1422  HG2 PRO A 117      30.200  49.860  16.820  1.00  0.00           H
ATOM   1423  C   PRO A 117      32.890  47.030  18.770  1.00  0.00           C
ATOM   1424  O   PRO A 117      32.600  45.890  19.110  1.00  0.00           O
ATOM   1425  N   ASN A 118      33.960  47.280  17.960  1.00  0.00           N
ATOM   1426  HN  ASN A 118      34.070  48.210  17.620  1.00  0.00           H
ATOM   1427  CA  ASN A 118      34.860  46.190  17.460  1.00  0.00           C
ATOM   1428  HA  ASN A 118      34.410  45.210  17.580  1.00  0.00           H
ATOM   1429  CB  ASN A 118      35.130  46.300  15.930  1.00  0.00           C
ATOM   1430  HB1 ASN A 118      35.710  45.430  15.530  1.00  0.00           H
ATOM   1431  HB2 ASN A 118      35.730  47.230  15.800  1.00  0.00           H
ATOM   1432  CG  ASN A 118      33.980  46.310  15.000  1.00  0.00           C
ATOM   1433  OD1 ASN A 118      33.470  45.260  14.680  1.00  0.00           O
ATOM   1434  ND2 ASN A 118      33.700  47.460  14.350  1.00  0.00           N
ATOM   1435 HD21 ASN A 118      33.170  47.380  13.500  1.00  0.00           H
ATOM   1436 HD22 ASN A 118      34.320  48.240  14.420  1.00  0.00           H
ATOM   1437  C   ASN A 118      36.200  46.290  18.220  1.00  0.00           C
ATOM   1438  O   ASN A 118      37.150  45.590  17.840  1.00  0.00           O
ATOM   1439  N   VAL A 119      36.300  47.110  19.350  1.00  0.00           N
ATOM   1440  HN  VAL A 119      35.500  47.660  19.600  1.00  0.00           H
ATOM   1441  CA  VAL A 119      37.480  47.280  20.190  1.00  0.00           C
ATOM   1442  HA  VAL A 119      38.160  46.610  19.680  1.00  0.00           H
ATOM   1443  CB  VAL A 119      37.920  48.660  20.020  1.00  0.00           C
ATOM   1444  HB  VAL A 119      37.170  49.410  20.340  1.00  0.00           H
ATOM   1445  CG1 VAL A 119      39.300  48.810  20.780  1.00  0.00           C
ATOM   1446 HG11 VAL A 119      39.080  48.830  21.870  1.00  0.00           H
ATOM   1447 HG12 VAL A 119      39.810  49.750  20.500  1.00  0.00           H
ATOM   1448 HG13 VAL A 119      39.980  47.980  20.470  1.00  0.00           H
ATOM   1449  CG2 VAL A 119      38.300  48.960  18.530  1.00  0.00           C
ATOM   1450 HG21 VAL A 119      38.850  48.080  18.120  1.00  0.00           H
ATOM   1451 HG22 VAL A 119      38.970  49.830  18.350  1.00  0.00           H
ATOM   1452 HG23 VAL A 119      37.350  49.190  18.010  1.00  0.00           H
ATOM   1453  C   VAL A 119      37.420  46.780  21.630  1.00  0.00           C
ATOM   1454  O   VAL A 119      36.390  46.900  22.300  1.00  0.00           O
ATOM   1455  N   SER A 120      38.460  46.150  22.210  1.00  0.00           N
ATOM   1456  HN  SER A 120      39.290  45.890  21.720  1.00  0.00           H
ATOM   1457  CA  SER A 120      38.350  45.520  23.470  1.00  0.00           C
ATOM   1458  HA  SER A 120      37.740  46.160  24.080  1.00  0.00           H
ATOM   1459  CB  SER A 120      37.700  44.150  23.460  1.00  0.00           C
ATOM   1460  HB1 SER A 120      36.680  44.230  23.010  1.00  0.00           H
ATOM   1461  HB2 SER A 120      37.580  43.650  24.450  1.00  0.00           H
ATOM   1462  OG  SER A 120      38.450  43.170  22.620  1.00  0.00           O
ATOM   1463  HG1 SER A 120      38.280  43.400  21.700  1.00  0.00           H
ATOM   1464  C   SER A 120      39.740  45.430  24.110  1.00  0.00           C
ATOM   1465  O   SER A 120      40.790  45.310  23.440  1.00  0.00           O
ATOM   1466  N   LEU A 121      39.780  45.470  25.470  1.00  0.00           N
ATOM   1467  HN  LEU A 121      38.970  45.570  26.040  1.00  0.00           H
ATOM   1468  CA  LEU A 121      40.970  45.240  26.170  1.00  0.00           C
ATOM   1469  HA  LEU A 121      41.630  45.970  25.710  1.00  0.00           H
ATOM   1470  CB  LEU A 121      40.790  45.550  27.710  1.00  0.00           C
ATOM   1471  HB1 LEU A 121      41.670  45.120  28.240  1.00  0.00           H
ATOM   1472  HB2 LEU A 121      39.990  44.840  28.010  1.00  0.00           H
ATOM   1473  CG  LEU A 121      40.540  46.970  28.130  1.00  0.00           C
ATOM   1474  HG  LEU A 121      40.190  47.550  27.250  1.00  0.00           H
ATOM   1475  CD1 LEU A 121      39.480  47.030  29.310  1.00  0.00           C
ATOM   1476 HD11 LEU A 121      38.470  46.690  28.990  1.00  0.00           H
ATOM   1477 HD12 LEU A 121      39.310  48.070  29.680  1.00  0.00           H
ATOM   1478 HD13 LEU A 121      39.820  46.590  30.280  1.00  0.00           H
ATOM   1479  CD2 LEU A 121      41.900  47.510  28.610  1.00  0.00           C
ATOM   1480 HD21 LEU A 121      41.730  48.590  28.820  1.00  0.00           H
ATOM   1481 HD22 LEU A 121      42.630  47.460  27.770  1.00  0.00           H
ATOM   1482 HD23 LEU A 121      42.490  47.000  29.400  1.00  0.00           H
ATOM   1483  C   LEU A 121      41.550  43.850  26.070  1.00  0.00           C
ATOM   1484  O   LEU A 121      40.750  42.910  26.210  1.00  0.00           O
ATOM   1485  N   ILE A 122      42.930  43.760  25.830  1.00  0.00           N
ATOM   1486  HN  ILE A 122      43.570  44.440  25.490  1.00  0.00           H
ATOM   1487  CA  ILE A 122      43.580  42.420  25.810  1.00  0.00           C
ATOM   1488  HA  ILE A 122      42.830  41.680  26.040  1.00  0.00           H
ATOM   1489  CB  ILE A 122      44.280  42.020  24.390  1.00  0.00           C
ATOM   1490  HB  ILE A 122      43.500  41.800  23.630  1.00  0.00           H
ATOM   1491  CG2 ILE A 122      45.250  43.110  23.770  1.00  0.00           C
ATOM   1492 HG21 ILE A 122      45.880  43.480  24.600  1.00  0.00           H
ATOM   1493 HG22 ILE A 122      44.730  43.900  23.180  1.00  0.00           H
ATOM   1494 HG23 ILE A 122      45.820  42.580  22.980  1.00  0.00           H
ATOM   1495  CG1 ILE A 122      45.050  40.660  24.550  1.00  0.00           C
ATOM   1496 HG11 ILE A 122      44.810  40.010  25.430  1.00  0.00           H
ATOM   1497 HG12 ILE A 122      46.100  40.960  24.720  1.00  0.00           H
ATOM   1498  CD  ILE A 122      44.900  39.900  23.280  1.00  0.00           C
ATOM   1499  HD1 ILE A 122      44.890  40.530  22.360  1.00  0.00           H
ATOM   1500  HD2 ILE A 122      43.970  39.300  23.290  1.00  0.00           H
ATOM   1501  HD3 ILE A 122      45.670  39.130  23.060  1.00  0.00           H
ATOM   1502  C   ILE A 122      44.550  42.320  26.930  1.00  0.00           C
ATOM   1503  O   ILE A 122      44.650  41.290  27.540  1.00  0.00           O
ATOM   1504  N   ASN A 123      45.150  43.350  27.290  1.00  0.00           N
ATOM   1505  HN  ASN A 123      44.870  44.240  26.930  1.00  0.00           H
ATOM   1506  CA  ASN A 123      46.240  43.440  28.200  1.00  0.00           C
ATOM   1507  HA  ASN A 123      46.090  42.760  29.030  1.00  0.00           H
ATOM   1508  CB  ASN A 123      47.590  42.930  27.490  1.00  0.00           C
ATOM   1509  HB1 ASN A 123      47.640  43.380  26.480  1.00  0.00           H
ATOM   1510  HB2 ASN A 123      47.550  41.820  27.440  1.00  0.00           H
ATOM   1511  CG  ASN A 123      48.920  43.410  28.220  1.00  0.00           C
ATOM   1512  OD1 ASN A 123      49.510  44.370  27.730  1.00  0.00           O
ATOM   1513  ND2 ASN A 123      49.300  42.900  29.400  1.00  0.00           N
ATOM   1514 HD21 ASN A 123      48.940  41.990  29.610  1.00  0.00           H
ATOM   1515 HD22 ASN A 123      49.980  43.410  29.930  1.00  0.00           H
ATOM   1516  C   ASN A 123      46.270  44.810  28.900  1.00  0.00           C
ATOM   1517  O   ASN A 123      45.750  45.830  28.430  1.00  0.00           O
ATOM   1518  N   TYR A 124      46.840  44.800  30.090  1.00  0.00           N
ATOM   1519  HN  TYR A 124      47.090  43.930  30.510  1.00  0.00           H
ATOM   1520  CA  TYR A 124      47.210  45.950  30.910  1.00  0.00           C
ATOM   1521  HA  TYR A 124      47.440  46.720  30.190  1.00  0.00           H
ATOM   1522  CB  TYR A 124      46.060  46.660  31.760  1.00  0.00           C
ATOM   1523  HB1 TYR A 124      45.390  47.250  31.100  1.00  0.00           H
ATOM   1524  HB2 TYR A 124      46.450  47.360  32.530  1.00  0.00           H
ATOM   1525  CG  TYR A 124      45.150  45.730  32.570  1.00  0.00           C
ATOM   1526  CD1 TYR A 124      45.490  45.160  33.760  1.00  0.00           C
ATOM   1527  HD1 TYR A 124      46.410  45.430  34.250  1.00  0.00           H
ATOM   1528  CE1 TYR A 124      44.520  44.400  34.430  1.00  0.00           C
ATOM   1529  HE1 TYR A 124      44.700  44.060  35.440  1.00  0.00           H
ATOM   1530  CZ  TYR A 124      43.300  43.990  33.870  1.00  0.00           C
ATOM   1531  OH  TYR A 124      42.420  43.240  34.620  1.00  0.00           O
ATOM   1532  HH  TYR A 124      41.650  43.040  34.090  1.00  0.00           H
ATOM   1533  CD2 TYR A 124      43.970  45.300  31.980  1.00  0.00           C
ATOM   1534  HD2 TYR A 124      43.890  45.540  30.930  1.00  0.00           H
ATOM   1535  CE2 TYR A 124      43.070  44.410  32.550  1.00  0.00           C
ATOM   1536  HE2 TYR A 124      42.220  44.050  31.990  1.00  0.00           H
ATOM   1537  C   TYR A 124      48.380  45.600  31.710  1.00  0.00           C
ATOM   1538  O   TYR A 124      48.560  44.450  32.010  1.00  0.00           O
ATOM   1539  N   LEU A 125      49.220  46.600  32.070  1.00  0.00           N
ATOM   1540  HN  LEU A 125      49.020  47.520  31.750  1.00  0.00           H
ATOM   1541  CA  LEU A 125      50.410  46.360  32.970  1.00  0.00           C
ATOM   1542  HA  LEU A 125      50.270  45.450  33.550  1.00  0.00           H
ATOM   1543  CB  LEU A 125      51.560  45.980  32.010  1.00  0.00           C
ATOM   1544  HB1 LEU A 125      51.850  46.900  31.450  1.00  0.00           H
ATOM   1545  HB2 LEU A 125      51.190  45.210  31.300  1.00  0.00           H
ATOM   1546  CG  LEU A 125      52.820  45.370  32.680  1.00  0.00           C
ATOM   1547  HG  LEU A 125      53.190  46.010  33.500  1.00  0.00           H
ATOM   1548  CD1 LEU A 125      52.560  43.890  33.150  1.00  0.00           C
ATOM   1549 HD11 LEU A 125      53.540  43.380  33.270  1.00  0.00           H
ATOM   1550 HD12 LEU A 125      51.810  43.300  32.570  1.00  0.00           H
ATOM   1551 HD13 LEU A 125      52.180  43.830  34.190  1.00  0.00           H
ATOM   1552  CD2 LEU A 125      53.970  45.370  31.710  1.00  0.00           C
ATOM   1553 HD21 LEU A 125      54.180  46.440  31.510  1.00  0.00           H
ATOM   1554 HD22 LEU A 125      53.640  44.870  30.780  1.00  0.00           H
ATOM   1555 HD23 LEU A 125      54.910  44.860  32.020  1.00  0.00           H
ATOM   1556  C   LEU A 125      50.670  47.660  33.740  1.00  0.00           C
ATOM   1557  O   LEU A 125      50.700  48.750  33.120  1.00  0.00           O
ATOM   1558  N   PRO A 126      50.910  47.680  35.060  1.00  0.00           N
ATOM   1559  CD  PRO A 126      51.180  48.970  35.740  1.00  0.00           C
ATOM   1560  HD1 PRO A 126      50.550  49.780  35.320  1.00  0.00           H
ATOM   1561  HD2 PRO A 126      52.240  49.260  35.590  1.00  0.00           H
ATOM   1562  CA  PRO A 126      50.860  46.550  35.970  1.00  0.00           C
ATOM   1563  HA  PRO A 126      51.480  45.730  35.640  1.00  0.00           H
ATOM   1564  CB  PRO A 126      51.330  47.200  37.300  1.00  0.00           C
ATOM   1565  HB1 PRO A 126      52.390  46.920  37.460  1.00  0.00           H
ATOM   1566  HB2 PRO A 126      50.800  46.800  38.190  1.00  0.00           H
ATOM   1567  CG  PRO A 126      51.050  48.700  37.250  1.00  0.00           C
ATOM   1568  HG1 PRO A 126      50.100  49.060  37.690  1.00  0.00           H
ATOM   1569  HG2 PRO A 126      51.830  49.320  37.750  1.00  0.00           H
ATOM   1570  C   PRO A 126      49.450  45.920  36.110  1.00  0.00           C
ATOM   1571  O   PRO A 126      48.440  46.490  35.670  1.00  0.00           O
ATOM   1572  N   LYS A 127      49.440  44.600  36.340  1.00  0.00           N
ATOM   1573  HN  LYS A 127      50.290  44.130  36.590  1.00  0.00           H
ATOM   1574  CA  LYS A 127      48.240  43.750  36.340  1.00  0.00           C
ATOM   1575  HA  LYS A 127      47.430  44.460  36.370  1.00  0.00           H
ATOM   1576  CB  LYS A 127      48.080  42.770  35.160  1.00  0.00           C
ATOM   1577  HB1 LYS A 127      48.010  43.280  34.180  1.00  0.00           H
ATOM   1578  HB2 LYS A 127      47.080  42.280  35.090  1.00  0.00           H
ATOM   1579  CG  LYS A 127      49.210  41.730  34.920  1.00  0.00           C
ATOM   1580  HG1 LYS A 127      49.280  41.010  35.770  1.00  0.00           H
ATOM   1581  HG2 LYS A 127      50.120  42.350  34.970  1.00  0.00           H
ATOM   1582  CD  LYS A 127      49.250  41.070  33.520  1.00  0.00           C
ATOM   1583  HD1 LYS A 127      50.270  40.650  33.360  1.00  0.00           H
ATOM   1584  HD2 LYS A 127      49.180  41.720  32.620  1.00  0.00           H
ATOM   1585  CE  LYS A 127      48.230  39.890  33.400  1.00  0.00           C
ATOM   1586  HE1 LYS A 127      48.300  39.340  32.440  1.00  0.00           H
ATOM   1587  HE2 LYS A 127      47.240  40.390  33.530  1.00  0.00           H
ATOM   1588  NZ  LYS A 127      48.190  38.970  34.570  1.00  0.00           N
ATOM   1589  HZ1 LYS A 127      47.890  37.970  34.490  1.00  0.00           H
ATOM   1590  HZ2 LYS A 127      47.430  39.450  35.090  1.00  0.00           H
ATOM   1591  HZ3 LYS A 127      49.120  39.030  35.040  1.00  0.00           H
ATOM   1592  C   LYS A 127      48.230  43.080  37.780  1.00  0.00           C
ATOM   1593  O   LYS A 127      47.380  42.240  38.100  1.00  0.00           O
ATOM   1594  N   ASN A 128      49.060  43.540  38.670  1.00  0.00           N
ATOM   1595  HN  ASN A 128      49.730  44.250  38.460  1.00  0.00           H
ATOM   1596  CA  ASN A 128      49.130  42.920  40.010  1.00  0.00           C
ATOM   1597  HA  ASN A 128      48.170  42.590  40.360  1.00  0.00           H
ATOM   1598  CB  ASN A 128      50.240  41.820  39.950  1.00  0.00           C
ATOM   1599  HB1 ASN A 128      50.430  41.340  40.930  1.00  0.00           H
ATOM   1600  HB2 ASN A 128      51.240  42.210  39.640  1.00  0.00           H
ATOM   1601  CG  ASN A 128      49.930  40.590  38.980  1.00  0.00           C
ATOM   1602  OD1 ASN A 128      50.770  40.250  38.190  1.00  0.00           O
ATOM   1603  ND2 ASN A 128      48.680  40.020  38.940  1.00  0.00           N
ATOM   1604 HD21 ASN A 128      48.020  40.040  39.680  1.00  0.00           H
ATOM   1605 HD22 ASN A 128      48.410  39.510  38.120  1.00  0.00           H
ATOM   1606  C   ASN A 128      49.570  43.950  41.070  1.00  0.00           C
ATOM   1607  O   ASN A 128      50.230  44.940  40.760  1.00  0.00           O
ATOM   1608  N   LYS A 129      49.220  43.730  42.320  1.00  0.00           N
ATOM   1609  HN  LYS A 129      48.540  43.060  42.610  1.00  0.00           H
ATOM   1610  CA  LYS A 129      49.460  44.690  43.430  1.00  0.00           C
ATOM   1611  HA  LYS A 129      49.080  45.640  43.090  1.00  0.00           H
ATOM   1612  CB  LYS A 129      48.620  44.280  44.760  1.00  0.00           C
ATOM   1613  HB1 LYS A 129      48.830  43.200  44.920  1.00  0.00           H
ATOM   1614  HB2 LYS A 129      47.570  44.290  44.410  1.00  0.00           H
ATOM   1615  CG  LYS A 129      48.790  45.110  46.080  1.00  0.00           C
ATOM   1616  HG1 LYS A 129      48.810  46.210  45.930  1.00  0.00           H
ATOM   1617  HG2 LYS A 129      49.830  44.830  46.340  1.00  0.00           H
ATOM   1618  CD  LYS A 129      47.850  44.830  47.280  1.00  0.00           C
ATOM   1619  HD1 LYS A 129      46.870  44.970  46.780  1.00  0.00           H
ATOM   1620  HD2 LYS A 129      47.970  45.660  48.020  1.00  0.00           H
ATOM   1621  CE  LYS A 129      48.030  43.500  47.910  1.00  0.00           C
ATOM   1622  HE1 LYS A 129      47.900  42.660  47.200  1.00  0.00           H
ATOM   1623  HE2 LYS A 129      47.340  43.390  48.770  1.00  0.00           H
ATOM   1624  NZ  LYS A 129      49.420  43.230  48.580  1.00  0.00           N
ATOM   1625  HZ1 LYS A 129      49.380  42.720  49.480  1.00  0.00           H
ATOM   1626  HZ2 LYS A 129      50.030  44.060  48.720  1.00  0.00           H
ATOM   1627  HZ3 LYS A 129      49.870  42.580  47.910  1.00  0.00           H
ATOM   1628  C   LYS A 129      50.920  44.900  43.900  1.00  0.00           C
ATOM   1629  O   LYS A 129      51.610  44.000  44.390  1.00  0.00           O
ATOM   1630  N   ILE A 130      51.500  46.100  43.730  1.00  0.00           N
ATOM   1631  HN  ILE A 130      50.910  46.750  43.250  1.00  0.00           H
ATOM   1632  CA  ILE A 130      52.880  46.510  44.010  1.00  0.00           C
ATOM   1633  HA  ILE A 130      53.520  45.680  44.270  1.00  0.00           H
ATOM   1634  CB  ILE A 130      53.530  47.150  42.810  1.00  0.00           C
ATOM   1635  HB  ILE A 130      53.120  48.170  42.650  1.00  0.00           H
ATOM   1636  CG2 ILE A 130      55.060  47.200  43.090  1.00  0.00           C
ATOM   1637 HG21 ILE A 130      55.670  47.430  42.190  1.00  0.00           H
ATOM   1638 HG22 ILE A 130      55.440  46.250  43.530  1.00  0.00           H
ATOM   1639 HG23 ILE A 130      55.440  47.870  43.890  1.00  0.00           H
ATOM   1640  CG1 ILE A 130      53.300  46.390  41.460  1.00  0.00           C
ATOM   1641 HG11 ILE A 130      53.830  46.840  40.590  1.00  0.00           H
ATOM   1642 HG12 ILE A 130      52.220  46.290  41.230  1.00  0.00           H
ATOM   1643  CD  ILE A 130      53.720  44.930  41.520  1.00  0.00           C
ATOM   1644  HD1 ILE A 130      54.780  44.810  41.840  1.00  0.00           H
ATOM   1645  HD2 ILE A 130      53.540  44.340  40.600  1.00  0.00           H
ATOM   1646  HD3 ILE A 130      53.060  44.380  42.220  1.00  0.00           H
ATOM   1647  C   ILE A 130      52.820  47.360  45.240  1.00  0.00           C
ATOM   1648  O   ILE A 130      52.340  48.460  45.220  1.00  0.00           O
ATOM   1649  N   GLU A 131      53.380  46.880  46.310  1.00  0.00           N
ATOM   1650  HN  GLU A 131      53.510  45.900  46.410  1.00  0.00           H
ATOM   1651  CA  GLU A 131      53.660  47.600  47.550  1.00  0.00           C
ATOM   1652  HA  GLU A 131      52.930  48.380  47.730  1.00  0.00           H
ATOM   1653  CB  GLU A 131      53.600  46.630  48.800  1.00  0.00           C
ATOM   1654  HB1 GLU A 131      53.890  47.170  49.720  1.00  0.00           H
ATOM   1655  HB2 GLU A 131      54.370  45.860  48.560  1.00  0.00           H
ATOM   1656  CG  GLU A 131      52.170  46.090  49.020  1.00  0.00           C
ATOM   1657  HG1 GLU A 131      51.690  45.540  48.180  1.00  0.00           H
ATOM   1658  HG2 GLU A 131      51.460  46.940  49.090  1.00  0.00           H
ATOM   1659  CD  GLU A 131      52.050  45.230  50.270  1.00  0.00           C
ATOM   1660  OE1 GLU A 131      52.170  45.690  51.440  1.00  0.00           O
ATOM   1661  OE2 GLU A 131      51.600  44.080  50.090  1.00  0.00           O
ATOM   1662  C   GLU A 131      55.010  48.290  47.580  1.00  0.00           C
ATOM   1663  O   GLU A 131      55.180  49.240  48.370  1.00  0.00           O
ATOM   1664  N   THR A 132      55.980  47.830  46.760  1.00  0.00           N
ATOM   1665  HN  THR A 132      55.850  47.030  46.180  1.00  0.00           H
ATOM   1666  CA  THR A 132      57.410  48.350  46.780  1.00  0.00           C
ATOM   1667  HA  THR A 132      57.650  48.480  47.830  1.00  0.00           H
ATOM   1668  CB  THR A 132      58.410  47.430  46.210  1.00  0.00           C
ATOM   1669  HB  THR A 132      58.050  46.440  46.570  1.00  0.00           H
ATOM   1670  OG1 THR A 132      59.770  47.710  46.680  1.00  0.00           O
ATOM   1671  HG1 THR A 132      60.210  46.860  46.680  1.00  0.00           H
ATOM   1672  CG2 THR A 132      58.400  47.380  44.640  1.00  0.00           C
ATOM   1673 HG21 THR A 132      58.760  48.330  44.200  1.00  0.00           H
ATOM   1674 HG22 THR A 132      57.390  47.060  44.290  1.00  0.00           H
ATOM   1675 HG23 THR A 132      59.190  46.640  44.400  1.00  0.00           H
ATOM   1676  C   THR A 132      57.490  49.790  46.180  1.00  0.00           C
ATOM   1677  O   THR A 132      56.750  50.160  45.290  1.00  0.00           O
ATOM   1678  N   THR A 133      58.390  50.600  46.760  1.00  0.00           N
ATOM   1679  HN  THR A 133      59.090  50.140  47.310  1.00  0.00           H
ATOM   1680  CA  THR A 133      58.450  52.000  46.540  1.00  0.00           C
ATOM   1681  HA  THR A 133      57.520  52.450  46.840  1.00  0.00           H
ATOM   1682  CB  THR A 133      59.460  52.720  47.570  1.00  0.00           C
ATOM   1683  HB  THR A 133      59.200  53.800  47.460  1.00  0.00           H
ATOM   1684  OG1 THR A 133      60.820  52.560  47.310  1.00  0.00           O
ATOM   1685  HG1 THR A 133      61.070  51.650  47.450  1.00  0.00           H
ATOM   1686  CG2 THR A 133      59.220  52.300  49.010  1.00  0.00           C
ATOM   1687 HG21 THR A 133      60.030  52.740  49.630  1.00  0.00           H
ATOM   1688 HG22 THR A 133      59.280  51.190  49.090  1.00  0.00           H
ATOM   1689 HG23 THR A 133      58.360  52.760  49.540  1.00  0.00           H
ATOM   1690  C   THR A 133      58.680  52.410  45.040  1.00  0.00           C
ATOM   1691  O   THR A 133      58.210  53.430  44.610  1.00  0.00           O
ATOM   1692  N   ASP A 134      59.540  51.680  44.250  1.00  0.00           N
ATOM   1693  HN  ASP A 134      60.050  50.920  44.640  1.00  0.00           H
ATOM   1694  CA  ASP A 134      59.800  51.940  42.830  1.00  0.00           C
ATOM   1695  HA  ASP A 134      59.190  52.810  42.620  1.00  0.00           H
ATOM   1696  CB  ASP A 134      61.280  52.200  42.610  1.00  0.00           C
ATOM   1697  HB1 ASP A 134      61.540  52.200  41.530  1.00  0.00           H
ATOM   1698  HB2 ASP A 134      61.830  51.460  43.220  1.00  0.00           H
ATOM   1699  CG  ASP A 134      61.790  53.630  43.030  1.00  0.00           C
ATOM   1700  OD1 ASP A 134      62.940  53.900  42.750  1.00  0.00           O
ATOM   1701  OD2 ASP A 134      61.010  54.470  43.610  1.00  0.00           O
ATOM   1702  C   ASP A 134      59.380  50.810  41.990  1.00  0.00           C
ATOM   1703  O   ASP A 134      59.850  49.690  42.050  1.00  0.00           O
ATOM   1704  N   VAL A 135      58.330  51.100  41.130  1.00  0.00           N
ATOM   1705  HN  VAL A 135      58.030  52.040  40.990  1.00  0.00           H
ATOM   1706  CA  VAL A 135      57.730  50.230  40.190  1.00  0.00           C
ATOM   1707  HA  VAL A 135      57.920  49.230  40.560  1.00  0.00           H
ATOM   1708  CB  VAL A 135      56.210  50.440  40.310  1.00  0.00           C
ATOM   1709  HB  VAL A 135      55.890  51.470  40.020  1.00  0.00           H
ATOM   1710  CG1 VAL A 135      55.460  49.240  39.550  1.00  0.00           C
ATOM   1711 HG11 VAL A 135      54.470  49.160  40.060  1.00  0.00           H
ATOM   1712 HG12 VAL A 135      55.940  48.270  39.830  1.00  0.00           H
ATOM   1713 HG13 VAL A 135      55.440  49.350  38.440  1.00  0.00           H
ATOM   1714  CG2 VAL A 135      55.930  50.460  41.830  1.00  0.00           C
ATOM   1715 HG21 VAL A 135      54.900  50.100  42.060  1.00  0.00           H
ATOM   1716 HG22 VAL A 135      56.340  51.340  42.360  1.00  0.00           H
ATOM   1717 HG23 VAL A 135      56.490  49.620  42.300  1.00  0.00           H
ATOM   1718  C   VAL A 135      58.230  50.320  38.770  1.00  0.00           C
ATOM   1719  O   VAL A 135      58.110  51.400  38.130  1.00  0.00           O
ATOM   1720  N   GLY A 136      58.830  49.290  38.170  1.00  0.00           N
ATOM   1721  HN  GLY A 136      58.960  48.440  38.680  1.00  0.00           H
ATOM   1722  CA  GLY A 136      59.340  49.440  36.720  1.00  0.00           C
ATOM   1723  HA1 GLY A 136      60.420  49.450  36.800  1.00  0.00           H
ATOM   1724  HA2 GLY A 136      58.840  50.230  36.190  1.00  0.00           H
ATOM   1725  C   GLY A 136      59.070  48.090  36.060  1.00  0.00           C
ATOM   1726  O   GLY A 136      59.410  47.060  36.620  1.00  0.00           O
ATOM   1727  N   GLN A 137      58.480  48.080  34.830  1.00  0.00           N
ATOM   1728  HN  GLN A 137      58.290  48.990  34.480  1.00  0.00           H
ATOM   1729  CA  GLN A 137      58.000  46.860  34.180  1.00  0.00           C
ATOM   1730  HA  GLN A 137      58.550  46.000  34.530  1.00  0.00           H
ATOM   1731  CB  GLN A 137      56.460  46.750  34.490  1.00  0.00           C
ATOM   1732  HB1 GLN A 137      56.020  45.990  33.810  1.00  0.00           H
ATOM   1733  HB2 GLN A 137      56.030  47.750  34.260  1.00  0.00           H
ATOM   1734  CG  GLN A 137      56.170  46.370  35.940  1.00  0.00           C
ATOM   1735  HG1 GLN A 137      55.710  47.200  36.520  1.00  0.00           H
ATOM   1736  HG2 GLN A 137      57.090  46.080  36.480  1.00  0.00           H
ATOM   1737  CD  GLN A 137      55.310  45.170  36.170  1.00  0.00           C
ATOM   1738  OE1 GLN A 137      54.320  45.190  36.910  1.00  0.00           O
ATOM   1739  NE2 GLN A 137      55.600  44.050  35.420  1.00  0.00           N
ATOM   1740 HE21 GLN A 137      55.170  43.150  35.530  1.00  0.00           H
ATOM   1741 HE22 GLN A 137      56.480  44.030  34.950  1.00  0.00           H
ATOM   1742  C   GLN A 137      58.190  46.980  32.670  1.00  0.00           C
ATOM   1743  O   GLN A 137      58.450  48.000  32.060  1.00  0.00           O
ATOM   1744  N   THR A 138      58.130  45.820  31.990  1.00  0.00           N
ATOM   1745  HN  THR A 138      57.870  44.980  32.460  1.00  0.00           H
ATOM   1746  CA  THR A 138      58.340  45.720  30.560  1.00  0.00           C
ATOM   1747  HA  THR A 138      58.460  46.720  30.150  1.00  0.00           H
ATOM   1748  CB  THR A 138      59.580  44.850  30.350  1.00  0.00           C
ATOM   1749  HB  THR A 138      59.400  43.900  30.910  1.00  0.00           H
ATOM   1750  OG1 THR A 138      60.720  45.540  30.780  1.00  0.00           O
ATOM   1751  HG1 THR A 138      60.570  45.900  31.650  1.00  0.00           H
ATOM   1752  CG2 THR A 138      59.660  44.500  28.880  1.00  0.00           C
ATOM   1753 HG21 THR A 138      60.690  44.170  28.610  1.00  0.00           H
ATOM   1754 HG22 THR A 138      59.450  45.260  28.090  1.00  0.00           H
ATOM   1755 HG23 THR A 138      58.990  43.650  28.590  1.00  0.00           H
ATOM   1756  C   THR A 138      57.180  45.040  29.870  1.00  0.00           C
ATOM   1757  O   THR A 138      56.750  43.980  30.230  1.00  0.00           O
ATOM   1758  N   LEU A 139      56.700  45.700  28.750  1.00  0.00           N
ATOM   1759  HN  LEU A 139      56.960  46.620  28.470  1.00  0.00           H
ATOM   1760  CA  LEU A 139      55.820  45.040  27.890  1.00  0.00           C
ATOM   1761  HA  LEU A 139      55.570  44.090  28.340  1.00  0.00           H
ATOM   1762  CB  LEU A 139      54.600  45.900  27.610  1.00  0.00           C
ATOM   1763  HB1 LEU A 139      54.830  46.980  27.440  1.00  0.00           H
ATOM   1764  HB2 LEU A 139      54.050  46.030  28.570  1.00  0.00           H
ATOM   1765  CG  LEU A 139      53.700  45.270  26.450  1.00  0.00           C
ATOM   1766  HG  LEU A 139      54.240  45.220  25.480  1.00  0.00           H
ATOM   1767  CD1 LEU A 139      53.130  43.850  26.770  1.00  0.00           C
ATOM   1768 HD11 LEU A 139      52.570  43.480  25.890  1.00  0.00           H
ATOM   1769 HD12 LEU A 139      52.380  43.860  27.590  1.00  0.00           H
ATOM   1770 HD13 LEU A 139      53.890  43.090  27.030  1.00  0.00           H
ATOM   1771  CD2 LEU A 139      52.550  46.280  26.220  1.00  0.00           C
ATOM   1772 HD21 LEU A 139      53.020  47.170  25.760  1.00  0.00           H
ATOM   1773 HD22 LEU A 139      51.900  46.530  27.080  1.00  0.00           H
ATOM   1774 HD23 LEU A 139      51.890  45.870  25.430  1.00  0.00           H
ATOM   1775  C   LEU A 139      56.530  44.720  26.540  1.00  0.00           C
ATOM   1776  O   LEU A 139      57.020  45.560  25.800  1.00  0.00           O
ATOM   1777  N   GLY A 140      56.410  43.450  26.180  1.00  0.00           N
ATOM   1778  HN  GLY A 140      55.810  42.790  26.630  1.00  0.00           H
ATOM   1779  CA  GLY A 140      56.960  42.920  24.940  1.00  0.00           C
ATOM   1780  HA1 GLY A 140      57.580  42.100  25.280  1.00  0.00           H
ATOM   1781  HA2 GLY A 140      57.390  43.700  24.330  1.00  0.00           H
ATOM   1782  C   GLY A 140      55.940  42.180  24.110  1.00  0.00           C
ATOM   1783  O   GLY A 140      54.930  41.700  24.590  1.00  0.00           O
ATOM   1784  N   TYR A 141      56.330  42.170  22.780  1.00  0.00           N
ATOM   1785  HN  TYR A 141      57.130  42.690  22.480  1.00  0.00           H
ATOM   1786  CA  TYR A 141      55.500  41.650  21.730  1.00  0.00           C
ATOM   1787  HA  TYR A 141      54.690  41.080  22.150  1.00  0.00           H
ATOM   1788  CB  TYR A 141      55.000  42.830  20.760  1.00  0.00           C
ATOM   1789  HB1 TYR A 141      55.820  43.210  20.110  1.00  0.00           H
ATOM   1790  HB2 TYR A 141      54.530  43.670  21.310  1.00  0.00           H
ATOM   1791  CG  TYR A 141      54.060  42.260  19.740  1.00  0.00           C
ATOM   1792  CD1 TYR A 141      52.870  41.690  20.200  1.00  0.00           C
ATOM   1793  HD1 TYR A 141      52.560  41.560  21.220  1.00  0.00           H
ATOM   1794  CE1 TYR A 141      51.960  41.060  19.330  1.00  0.00           C
ATOM   1795  HE1 TYR A 141      51.030  40.730  19.780  1.00  0.00           H
ATOM   1796  CZ  TYR A 141      52.160  41.110  17.910  1.00  0.00           C
ATOM   1797  OH  TYR A 141      51.180  40.760  16.950  1.00  0.00           O
ATOM   1798  HH  TYR A 141      51.670  40.570  16.150  1.00  0.00           H
ATOM   1799  CD2 TYR A 141      54.260  42.250  18.330  1.00  0.00           C
ATOM   1800  HD2 TYR A 141      55.130  42.740  17.920  1.00  0.00           H
ATOM   1801  CE2 TYR A 141      53.330  41.700  17.460  1.00  0.00           C
ATOM   1802  HE2 TYR A 141      53.480  41.760  16.390  1.00  0.00           H
ATOM   1803  C   TYR A 141      56.350  40.700  20.960  1.00  0.00           C
ATOM   1804  O   TYR A 141      57.510  40.870  20.590  1.00  0.00           O
ATOM   1805  N   ASN A 142      55.670  39.550  20.540  1.00  0.00           N
ATOM   1806  HN  ASN A 142      54.710  39.450  20.820  1.00  0.00           H
ATOM   1807  CA  ASN A 142      56.260  38.620  19.590  1.00  0.00           C
ATOM   1808  HA  ASN A 142      57.190  39.030  19.240  1.00  0.00           H
ATOM   1809  CB  ASN A 142      56.640  37.280  20.290  1.00  0.00           C
ATOM   1810  HB1 ASN A 142      56.640  36.400  19.610  1.00  0.00           H
ATOM   1811  HB2 ASN A 142      55.910  37.120  21.120  1.00  0.00           H
ATOM   1812  CG  ASN A 142      57.930  37.310  21.030  1.00  0.00           C
ATOM   1813  OD1 ASN A 142      57.930  36.840  22.140  1.00  0.00           O
ATOM   1814  ND2 ASN A 142      58.980  37.830  20.340  1.00  0.00           N
ATOM   1815 HD21 ASN A 142      59.900  37.510  20.560  1.00  0.00           H
ATOM   1816 HD22 ASN A 142      58.860  38.270  19.450  1.00  0.00           H
ATOM   1817  C   ASN A 142      55.180  38.280  18.500  1.00  0.00           C
ATOM   1818  O   ASN A 142      53.970  38.110  18.670  1.00  0.00           O
ATOM   1819  N   ILE A 143      55.680  38.250  17.270  1.00  0.00           N
ATOM   1820  HN  ILE A 143      56.620  38.500  17.060  1.00  0.00           H
ATOM   1821  CA  ILE A 143      54.850  38.190  16.100  1.00  0.00           C
ATOM   1822  HA  ILE A 143      54.360  39.130  16.270  1.00  0.00           H
ATOM   1823  CB  ILE A 143      55.710  38.200  14.780  1.00  0.00           C
ATOM   1824  HB  ILE A 143      54.950  38.300  13.970  1.00  0.00           H
ATOM   1825  CG2 ILE A 143      56.510  39.500  14.660  1.00  0.00           C
ATOM   1826 HG21 ILE A 143      57.500  39.470  15.160  1.00  0.00           H
ATOM   1827 HG22 ILE A 143      55.890  40.340  15.030  1.00  0.00           H
ATOM   1828 HG23 ILE A 143      56.740  39.670  13.580  1.00  0.00           H
ATOM   1829  CG1 ILE A 143      56.750  37.040  14.560  1.00  0.00           C
ATOM   1830 HG11 ILE A 143      56.490  36.080  15.050  1.00  0.00           H
ATOM   1831 HG12 ILE A 143      57.680  37.230  15.130  1.00  0.00           H
ATOM   1832  CD  ILE A 143      57.160  36.820  13.090  1.00  0.00           C
ATOM   1833  HD1 ILE A 143      56.400  36.270  12.490  1.00  0.00           H
ATOM   1834  HD2 ILE A 143      58.100  36.240  13.100  1.00  0.00           H
ATOM   1835  HD3 ILE A 143      57.320  37.830  12.670  1.00  0.00           H
ATOM   1836  C   ILE A 143      53.860  37.010  16.010  1.00  0.00           C
ATOM   1837  O   ILE A 143      54.210  35.890  16.270  1.00  0.00           O
ATOM   1838  N   GLY A 144      52.590  37.210  15.670  1.00  0.00           N
ATOM   1839  HN  GLY A 144      52.400  38.110  15.280  1.00  0.00           H
ATOM   1840  CA  GLY A 144      51.480  36.210  15.790  1.00  0.00           C
ATOM   1841  HA1 GLY A 144      51.830  35.190  15.900  1.00  0.00           H
ATOM   1842  HA2 GLY A 144      50.830  36.340  14.940  1.00  0.00           H
ATOM   1843  C   GLY A 144      50.800  36.520  17.090  1.00  0.00           C
ATOM   1844  O   GLY A 144      50.200  35.600  17.710  1.00  0.00           O
ATOM   1845  N   GLY A 145      50.880  37.760  17.610  1.00  0.00           N
ATOM   1846  HN  GLY A 145      51.440  38.480  17.210  1.00  0.00           H
ATOM   1847  CA  GLY A 145      49.890  38.130  18.670  1.00  0.00           C
ATOM   1848  HA1 GLY A 145      48.990  37.650  18.300  1.00  0.00           H
ATOM   1849  HA2 GLY A 145      49.790  39.210  18.600  1.00  0.00           H
ATOM   1850  C   GLY A 145      50.170  37.700  20.070  1.00  0.00           C
ATOM   1851  O   GLY A 145      49.320  37.350  20.890  1.00  0.00           O
ATOM   1852  N   ASN A 146      51.480  37.640  20.400  1.00  0.00           N
ATOM   1853  HN  ASN A 146      52.140  37.650  19.650  1.00  0.00           H
ATOM   1854  CA  ASN A 146      51.980  37.290  21.690  1.00  0.00           C
ATOM   1855  HA  ASN A 146      51.210  36.790  22.260  1.00  0.00           H
ATOM   1856  CB  ASN A 146      53.200  36.350  21.710  1.00  0.00           C
ATOM   1857  HB1 ASN A 146      53.790  36.220  22.650  1.00  0.00           H
ATOM   1858  HB2 ASN A 146      53.960  36.760  21.000  1.00  0.00           H
ATOM   1859  CG  ASN A 146      52.950  34.970  21.090  1.00  0.00           C
ATOM   1860  OD1 ASN A 146      53.870  34.220  20.900  1.00  0.00           O
ATOM   1861  ND2 ASN A 146      51.720  34.680  20.690  1.00  0.00           N
ATOM   1862 HD21 ASN A 146      51.520  33.820  20.220  1.00  0.00           H
ATOM   1863 HD22 ASN A 146      50.920  35.250  20.910  1.00  0.00           H
ATOM   1864  C   ASN A 146      52.280  38.600  22.460  1.00  0.00           C
ATOM   1865  O   ASN A 146      53.160  39.310  22.020  1.00  0.00           O
ATOM   1866  N   PHE A 147      51.570  38.820  23.550  1.00  0.00           N
ATOM   1867  HN  PHE A 147      50.750  38.320  23.810  1.00  0.00           H
ATOM   1868  CA  PHE A 147      51.860  39.900  24.450  1.00  0.00           C
ATOM   1869  HA  PHE A 147      52.710  40.500  24.150  1.00  0.00           H
ATOM   1870  CB  PHE A 147      50.560  40.750  24.790  1.00  0.00           C
ATOM   1871  HB1 PHE A 147      50.770  41.650  25.410  1.00  0.00           H
ATOM   1872  HB2 PHE A 147      49.790  40.080  25.210  1.00  0.00           H
ATOM   1873  CG  PHE A 147      49.960  41.190  23.460  1.00  0.00           C
ATOM   1874  CD1 PHE A 147      48.800  40.550  22.950  1.00  0.00           C
ATOM   1875  HD1 PHE A 147      48.440  39.710  23.530  1.00  0.00           H
ATOM   1876  CE1 PHE A 147      48.300  40.870  21.750  1.00  0.00           C
ATOM   1877  HE1 PHE A 147      47.470  40.320  21.330  1.00  0.00           H
ATOM   1878  CZ  PHE A 147      48.830  41.900  20.990  1.00  0.00           C
ATOM   1879  HZ  PHE A 147      48.510  42.210  20.010  1.00  0.00           H
ATOM   1880  CD2 PHE A 147      50.470  42.290  22.710  1.00  0.00           C
ATOM   1881  HD2 PHE A 147      51.310  42.840  23.110  1.00  0.00           H
ATOM   1882  CE2 PHE A 147      49.990  42.670  21.430  1.00  0.00           C
ATOM   1883  HE2 PHE A 147      50.530  43.370  20.800  1.00  0.00           H
ATOM   1884  C   PHE A 147      52.300  39.330  25.750  1.00  0.00           C
ATOM   1885  O   PHE A 147      51.670  38.450  26.340  1.00  0.00           O
ATOM   1886  N   GLN A 148      53.520  39.810  26.150  1.00  0.00           N
ATOM   1887  HN  GLN A 148      53.940  40.570  25.680  1.00  0.00           H
ATOM   1888  CA  GLN A 148      54.330  39.270  27.200  1.00  0.00           C
ATOM   1889  HA  GLN A 148      53.680  38.630  27.780  1.00  0.00           H
ATOM   1890  CB  GLN A 148      55.590  38.570  26.590  1.00  0.00           C
ATOM   1891  HB1 GLN A 148      56.170  38.150  27.440  1.00  0.00           H
ATOM   1892  HB2 GLN A 148      56.190  39.410  26.170  1.00  0.00           H
ATOM   1893  CG  GLN A 148      55.300  37.490  25.510  1.00  0.00           C
ATOM   1894  HG1 GLN A 148      56.190  36.870  25.260  1.00  0.00           H
ATOM   1895  HG2 GLN A 148      54.850  37.860  24.560  1.00  0.00           H
ATOM   1896  CD  GLN A 148      54.250  36.400  25.990  1.00  0.00           C
ATOM   1897  OE1 GLN A 148      53.480  35.980  25.140  1.00  0.00           O
ATOM   1898  NE2 GLN A 148      54.330  35.870  27.230  1.00  0.00           N
ATOM   1899 HE21 GLN A 148      55.080  36.090  27.850  1.00  0.00           H
ATOM   1900 HE22 GLN A 148      53.770  35.050  27.350  1.00  0.00           H
ATOM   1901  C   GLN A 148      54.770  40.400  28.110  1.00  0.00           C
ATOM   1902  O   GLN A 148      55.320  41.450  27.620  1.00  0.00           O
ATOM   1903  N   SER A 149      54.540  40.150  29.390  1.00  0.00           N
ATOM   1904  HN  SER A 149      54.190  39.270  29.680  1.00  0.00           H
ATOM   1905  CA  SER A 149      54.920  41.020  30.480  1.00  0.00           C
ATOM   1906  HA  SER A 149      55.200  41.940  29.990  1.00  0.00           H
ATOM   1907  CB  SER A 149      53.730  41.320  31.390  1.00  0.00           C
ATOM   1908  HB1 SER A 149      53.210  42.230  31.010  1.00  0.00           H
ATOM   1909  HB2 SER A 149      54.110  41.640  32.390  1.00  0.00           H
ATOM   1910  OG  SER A 149      52.850  40.180  31.510  1.00  0.00           O
ATOM   1911  HG1 SER A 149      52.390  40.040  30.680  1.00  0.00           H
ATOM   1912  C   SER A 149      55.950  40.370  31.270  1.00  0.00           C
ATOM   1913  O   SER A 149      56.070  39.160  31.320  1.00  0.00           O
ATOM   1914  N   ALA A 150      56.880  41.210  31.850  1.00  0.00           N
ATOM   1915  HN  ALA A 150      56.750  42.200  31.850  1.00  0.00           H
ATOM   1916  CA  ALA A 150      58.000  40.760  32.660  1.00  0.00           C
ATOM   1917  HA  ALA A 150      57.810  39.770  33.030  1.00  0.00           H
ATOM   1918  CB  ALA A 150      59.260  40.850  31.770  1.00  0.00           C
ATOM   1919  HB1 ALA A 150      59.530  41.860  31.390  1.00  0.00           H
ATOM   1920  HB2 ALA A 150      59.140  40.260  30.830  1.00  0.00           H
ATOM   1921  HB3 ALA A 150      60.220  40.630  32.270  1.00  0.00           H
ATOM   1922  C   ALA A 150      58.180  41.820  33.810  1.00  0.00           C
ATOM   1923  O   ALA A 150      57.820  42.990  33.610  1.00  0.00           O
ATOM   1924  N   PRO A 151      58.660  41.500  35.000  1.00  0.00           N
ATOM   1925  CD  PRO A 151      59.140  40.170  35.280  1.00  0.00           C
ATOM   1926  HD1 PRO A 151      59.920  39.830  34.570  1.00  0.00           H
ATOM   1927  HD2 PRO A 151      58.270  39.480  35.330  1.00  0.00           H
ATOM   1928  CA  PRO A 151      59.080  42.490  35.960  1.00  0.00           C
ATOM   1929  HA  PRO A 151      58.240  43.150  36.100  1.00  0.00           H
ATOM   1930  CB  PRO A 151      59.360  41.640  37.220  1.00  0.00           C
ATOM   1931  HB1 PRO A 151      58.410  41.580  37.790  1.00  0.00           H
ATOM   1932  HB2 PRO A 151      60.220  42.040  37.790  1.00  0.00           H
ATOM   1933  CG  PRO A 151      59.870  40.330  36.610  1.00  0.00           C
ATOM   1934  HG1 PRO A 151      60.970  40.270  36.530  1.00  0.00           H
ATOM   1935  HG2 PRO A 151      59.560  39.460  37.240  1.00  0.00           H
ATOM   1936  C   PRO A 151      60.360  43.140  35.430  1.00  0.00           C
ATOM   1937  O   PRO A 151      61.090  42.550  34.550  1.00  0.00           O
ATOM   1938  N   SER A 152      60.580  44.420  35.940  1.00  0.00           N
ATOM   1939  HN  SER A 152      59.900  44.770  36.580  1.00  0.00           H
ATOM   1940  CA  SER A 152      61.660  45.270  35.620  1.00  0.00           C
ATOM   1941  HA  SER A 152      61.510  46.170  36.200  1.00  0.00           H
ATOM   1942  CB  SER A 152      62.940  44.610  36.220  1.00  0.00           C
ATOM   1943  HB1 SER A 152      63.430  43.930  35.480  1.00  0.00           H
ATOM   1944  HB2 SER A 152      62.650  44.010  37.110  1.00  0.00           H
ATOM   1945  OG  SER A 152      63.960  45.500  36.600  1.00  0.00           O
ATOM   1946  HG1 SER A 152      63.760  45.820  37.480  1.00  0.00           H
ATOM   1947  C   SER A 152      61.910  45.650  34.170  1.00  0.00           C
ATOM   1948  O   SER A 152      61.110  45.360  33.250  1.00  0.00           O
ATOM   1949  N   ILE A 153      62.990  46.400  33.930  1.00  0.00           N
ATOM   1950  HN  ILE A 153      63.550  46.700  34.690  1.00  0.00           H
ATOM   1951  CA  ILE A 153      63.370  46.990  32.650  1.00  0.00           C
ATOM   1952  HA  ILE A 153      62.470  47.330  32.160  1.00  0.00           H
ATOM   1953  CB  ILE A 153      64.290  48.310  32.800  1.00  0.00           C
ATOM   1954  HB  ILE A 153      65.260  48.020  33.260  1.00  0.00           H
ATOM   1955  CG2 ILE A 153      64.680  48.990  31.490  1.00  0.00           C
ATOM   1956 HG21 ILE A 153      65.290  48.260  30.920  1.00  0.00           H
ATOM   1957 HG22 ILE A 153      65.370  49.840  31.650  1.00  0.00           H
ATOM   1958 HG23 ILE A 153      63.800  49.290  30.880  1.00  0.00           H
ATOM   1959  CG1 ILE A 153      63.630  49.340  33.700  1.00  0.00           C
ATOM   1960 HG11 ILE A 153      64.320  50.200  33.800  1.00  0.00           H
ATOM   1961 HG12 ILE A 153      63.640  48.830  34.700  1.00  0.00           H
ATOM   1962  CD  ILE A 153      62.110  49.650  33.430  1.00  0.00           C
ATOM   1963  HD1 ILE A 153      61.500  48.760  33.710  1.00  0.00           H
ATOM   1964  HD2 ILE A 153      61.940  50.000  32.390  1.00  0.00           H
ATOM   1965  HD3 ILE A 153      61.720  50.490  34.030  1.00  0.00           H
ATOM   1966  C   ILE A 153      64.100  45.980  31.790  1.00  0.00           C
ATOM   1967  O   ILE A 153      65.190  45.490  32.140  1.00  0.00           O
ATOM   1968  N   GLY A 154      63.550  45.600  30.610  1.00  0.00           N
ATOM   1969  HN  GLY A 154      62.560  45.630  30.530  1.00  0.00           H
ATOM   1970  CA  GLY A 154      64.150  44.660  29.650  1.00  0.00           C
ATOM   1971  HA1 GLY A 154      63.560  43.760  29.720  1.00  0.00           H
ATOM   1972  HA2 GLY A 154      65.190  44.520  29.910  1.00  0.00           H
ATOM   1973  C   GLY A 154      64.020  45.250  28.330  1.00  0.00           C
ATOM   1974  O   GLY A 154      63.780  46.450  28.140  1.00  0.00           O
ATOM   1975  N   GLY A 155      64.070  44.420  27.240  1.00  0.00           N
ATOM   1976  HN  GLY A 155      63.990  43.460  27.490  1.00  0.00           H
ATOM   1977  CA  GLY A 155      63.910  44.890  25.900  1.00  0.00           C
ATOM   1978  HA1 GLY A 155      63.180  45.680  25.810  1.00  0.00           H
ATOM   1979  HA2 GLY A 155      63.450  44.060  25.390  1.00  0.00           H
ATOM   1980  C   GLY A 155      65.230  45.220  25.340  1.00  0.00           C
ATOM   1981  O   GLY A 155      66.090  45.760  26.060  1.00  0.00           O
ATOM   1982  N   ASN A 156      65.520  44.940  24.020  1.00  0.00           N
ATOM   1983  HN  ASN A 156      66.400  45.340  23.780  1.00  0.00           H
ATOM   1984  CA  ASN A 156      64.780  44.330  22.990  1.00  0.00           C
ATOM   1985  HA  ASN A 156      63.720  44.500  23.150  1.00  0.00           H
ATOM   1986  CB  ASN A 156      65.290  44.690  21.510  1.00  0.00           C
ATOM   1987  HB1 ASN A 156      65.010  43.990  20.700  1.00  0.00           H
ATOM   1988  HB2 ASN A 156      66.400  44.670  21.500  1.00  0.00           H
ATOM   1989  CG  ASN A 156      64.910  46.150  21.250  1.00  0.00           C
ATOM   1990  OD1 ASN A 156      64.320  46.900  22.050  1.00  0.00           O
ATOM   1991  ND2 ASN A 156      65.280  46.570  19.980  1.00  0.00           N
ATOM   1992 HD21 ASN A 156      65.750  46.000  19.310  1.00  0.00           H
ATOM   1993 HD22 ASN A 156      65.100  47.540  19.790  1.00  0.00           H
ATOM   1994  C   ASN A 156      64.810  42.870  23.140  1.00  0.00           C
ATOM   1995  O   ASN A 156      63.900  42.160  22.600  1.00  0.00           O
ATOM   1996  N   GLY A 157      65.710  42.290  23.970  1.00  0.00           N
ATOM   1997  HN  GLY A 157      66.400  42.860  24.410  1.00  0.00           H
ATOM   1998  CA  GLY A 157      65.830  40.860  24.360  1.00  0.00           C
ATOM   1999  HA1 GLY A 157      65.150  40.760  25.200  1.00  0.00           H
ATOM   2000  HA2 GLY A 157      66.870  40.740  24.620  1.00  0.00           H
ATOM   2001  C   GLY A 157      65.400  39.850  23.330  1.00  0.00           C
ATOM   2002  O   GLY A 157      66.020  39.730  22.260  1.00  0.00           O
ATOM   2003  N   SER A 158      64.410  39.060  23.640  1.00  0.00           N
ATOM   2004  HN  SER A 158      64.050  39.150  24.570  1.00  0.00           H
ATOM   2005  CA  SER A 158      63.830  37.980  22.910  1.00  0.00           C
ATOM   2006  HA  SER A 158      64.530  37.810  22.100  1.00  0.00           H
ATOM   2007  CB  SER A 158      63.550  36.660  23.750  1.00  0.00           C
ATOM   2008  HB1 SER A 158      63.290  35.810  23.080  1.00  0.00           H
ATOM   2009  HB2 SER A 158      62.770  36.830  24.520  1.00  0.00           H
ATOM   2010  OG  SER A 158      64.760  36.160  24.330  1.00  0.00           O
ATOM   2011  HG1 SER A 158      65.340  35.990  23.580  1.00  0.00           H
ATOM   2012  C   SER A 158      62.450  38.410  22.260  1.00  0.00           C
ATOM   2013  O   SER A 158      61.590  37.640  21.810  1.00  0.00           O
ATOM   2014  N   PHE A 159      62.150  39.700  22.240  1.00  0.00           N
ATOM   2015  HN  PHE A 159      62.830  40.320  22.630  1.00  0.00           H
ATOM   2016  CA  PHE A 159      60.860  40.270  21.720  1.00  0.00           C
ATOM   2017  HA  PHE A 159      60.200  39.470  21.420  1.00  0.00           H
ATOM   2018  CB  PHE A 159      60.190  41.190  22.720  1.00  0.00           C
ATOM   2019  HB1 PHE A 159      59.180  41.440  22.340  1.00  0.00           H
ATOM   2020  HB2 PHE A 159      60.760  42.130  22.870  1.00  0.00           H
ATOM   2021  CG  PHE A 159      59.930  40.580  24.060  1.00  0.00           C
ATOM   2022  CD1 PHE A 159      59.330  39.300  24.080  1.00  0.00           C
ATOM   2023  HD1 PHE A 159      58.870  38.880  23.200  1.00  0.00           H
ATOM   2024  CE1 PHE A 159      59.070  38.610  25.280  1.00  0.00           C
ATOM   2025  HE1 PHE A 159      58.420  37.750  25.310  1.00  0.00           H
ATOM   2026  CZ  PHE A 159      59.310  39.300  26.510  1.00  0.00           C
ATOM   2027  HZ  PHE A 159      59.090  38.740  27.400  1.00  0.00           H
ATOM   2028  CD2 PHE A 159      60.330  41.090  25.270  1.00  0.00           C
ATOM   2029  HD2 PHE A 159      60.860  42.020  25.330  1.00  0.00           H
ATOM   2030  CE2 PHE A 159      59.990  40.470  26.460  1.00  0.00           C
ATOM   2031  HE2 PHE A 159      60.380  40.840  27.390  1.00  0.00           H
ATOM   2032  C   PHE A 159      61.210  40.950  20.430  1.00  0.00           C
ATOM   2033  O   PHE A 159      62.300  41.410  20.120  1.00  0.00           O
ATOM   2034  N   ASN A 160      60.140  41.080  19.540  1.00  0.00           N
ATOM   2035  HN  ASN A 160      59.260  40.690  19.800  1.00  0.00           H
ATOM   2036  CA  ASN A 160      60.220  41.710  18.220  1.00  0.00           C
ATOM   2037  HA  ASN A 160      61.180  41.670  17.730  1.00  0.00           H
ATOM   2038  CB  ASN A 160      59.220  40.980  17.390  1.00  0.00           C
ATOM   2039  HB1 ASN A 160      59.240  41.230  16.310  1.00  0.00           H
ATOM   2040  HB2 ASN A 160      58.150  41.060  17.650  1.00  0.00           H
ATOM   2041  CG  ASN A 160      59.470  39.440  17.310  1.00  0.00           C
ATOM   2042  OD1 ASN A 160      58.530  38.620  17.430  1.00  0.00           O
ATOM   2043  ND2 ASN A 160      60.710  38.930  17.100  1.00  0.00           N
ATOM   2044 HD21 ASN A 160      60.890  37.950  17.090  1.00  0.00           H
ATOM   2045 HD22 ASN A 160      61.440  39.600  16.980  1.00  0.00           H
ATOM   2046  C   ASN A 160      59.720  43.120  18.250  1.00  0.00           C
ATOM   2047  O   ASN A 160      60.010  43.840  17.300  1.00  0.00           O
ATOM   2048  N   TYR A 161      58.980  43.520  19.360  1.00  0.00           N
ATOM   2049  HN  TYR A 161      58.850  42.840  20.070  1.00  0.00           H
ATOM   2050  CA  TYR A 161      58.790  44.970  19.620  1.00  0.00           C
ATOM   2051  HA  TYR A 161      59.570  45.650  19.310  1.00  0.00           H
ATOM   2052  CB  TYR A 161      57.510  45.530  18.900  1.00  0.00           C
ATOM   2053  HB1 TYR A 161      56.590  44.990  19.180  1.00  0.00           H
ATOM   2054  HB2 TYR A 161      57.530  45.380  17.800  1.00  0.00           H
ATOM   2055  CG  TYR A 161      57.290  46.960  19.000  1.00  0.00           C
ATOM   2056  CD1 TYR A 161      58.170  47.750  18.200  1.00  0.00           C
ATOM   2057  HD1 TYR A 161      58.840  47.250  17.520  1.00  0.00           H
ATOM   2058  CE1 TYR A 161      58.020  49.140  18.190  1.00  0.00           C
ATOM   2059  HE1 TYR A 161      58.690  49.790  17.660  1.00  0.00           H
ATOM   2060  CZ  TYR A 161      57.010  49.730  18.980  1.00  0.00           C
ATOM   2061  OH  TYR A 161      56.970  51.180  19.100  1.00  0.00           O
ATOM   2062  HH  TYR A 161      56.340  51.360  19.800  1.00  0.00           H
ATOM   2063  CD2 TYR A 161      56.170  47.590  19.650  1.00  0.00           C
ATOM   2064  HD2 TYR A 161      55.400  47.020  20.140  1.00  0.00           H
ATOM   2065  CE2 TYR A 161      56.010  48.930  19.620  1.00  0.00           C
ATOM   2066  HE2 TYR A 161      55.200  49.350  20.190  1.00  0.00           H
ATOM   2067  C   TYR A 161      58.700  45.070  21.210  1.00  0.00           C
ATOM   2068  O   TYR A 161      58.130  44.150  21.870  1.00  0.00           O
ATOM   2069  N   SER A 162      59.180  46.190  21.760  1.00  0.00           N
ATOM   2070  HN  SER A 162      59.690  46.890  21.280  1.00  0.00           H
ATOM   2071  CA  SER A 162      58.870  46.420  23.170  1.00  0.00           C
ATOM   2072  HA  SER A 162      57.930  45.920  23.340  1.00  0.00           H
ATOM   2073  CB  SER A 162      59.870  45.610  24.020  1.00  0.00           C
ATOM   2074  HB1 SER A 162      59.730  44.510  24.010  1.00  0.00           H
ATOM   2075  HB2 SER A 162      59.750  45.940  25.070  1.00  0.00           H
ATOM   2076  OG  SER A 162      61.230  45.890  23.580  1.00  0.00           O
ATOM   2077  HG1 SER A 162      61.370  45.450  22.740  1.00  0.00           H
ATOM   2078  C   SER A 162      58.770  47.850  23.710  1.00  0.00           C
ATOM   2079  O   SER A 162      59.290  48.830  23.150  1.00  0.00           O
ATOM   2080  N   LYS A 163      57.970  47.960  24.740  1.00  0.00           N
ATOM   2081  HN  LYS A 163      57.710  47.120  25.210  1.00  0.00           H
ATOM   2082  CA  LYS A 163      57.670  49.180  25.480  1.00  0.00           C
ATOM   2083  HA  LYS A 163      58.270  50.010  25.130  1.00  0.00           H
ATOM   2084  CB  LYS A 163      56.210  49.510  25.310  1.00  0.00           C
ATOM   2085  HB1 LYS A 163      56.030  50.420  25.930  1.00  0.00           H
ATOM   2086  HB2 LYS A 163      55.690  48.650  25.770  1.00  0.00           H
ATOM   2087  CG  LYS A 163      55.700  49.700  23.910  1.00  0.00           C
ATOM   2088  HG1 LYS A 163      54.590  49.610  23.920  1.00  0.00           H
ATOM   2089  HG2 LYS A 163      56.020  48.880  23.240  1.00  0.00           H
ATOM   2090  CD  LYS A 163      56.130  50.990  23.180  1.00  0.00           C
ATOM   2091  HD1 LYS A 163      56.340  50.890  22.100  1.00  0.00           H
ATOM   2092  HD2 LYS A 163      57.190  51.200  23.470  1.00  0.00           H
ATOM   2093  CE  LYS A 163      55.390  52.240  23.730  1.00  0.00           C
ATOM   2094  HE1 LYS A 163      55.590  52.530  24.780  1.00  0.00           H
ATOM   2095  HE2 LYS A 163      54.330  51.910  23.670  1.00  0.00           H
ATOM   2096  NZ  LYS A 163      55.760  53.300  22.770  1.00  0.00           N
ATOM   2097  HZ1 LYS A 163      56.720  53.670  22.870  1.00  0.00           H
ATOM   2098  HZ2 LYS A 163      55.170  54.150  22.850  1.00  0.00           H
ATOM   2099  HZ3 LYS A 163      55.570  52.970  21.800  1.00  0.00           H
ATOM   2100  C   LYS A 163      58.040  48.910  26.890  1.00  0.00           C
ATOM   2101  O   LYS A 163      58.120  47.710  27.180  1.00  0.00           O
ATOM   2102  N   THR A 164      58.330  49.910  27.690  1.00  0.00           N
ATOM   2103  HN  THR A 164      58.460  50.810  27.290  1.00  0.00           H
ATOM   2104  CA  THR A 164      58.710  49.700  29.150  1.00  0.00           C
ATOM   2105  HA  THR A 164      58.220  48.790  29.460  1.00  0.00           H
ATOM   2106  CB  THR A 164      60.220  49.620  29.440  1.00  0.00           C
ATOM   2107  HB  THR A 164      60.370  49.500  30.540  1.00  0.00           H
ATOM   2108  OG1 THR A 164      60.930  50.720  28.970  1.00  0.00           O
ATOM   2109  HG1 THR A 164      61.040  50.470  28.050  1.00  0.00           H
ATOM   2110  CG2 THR A 164      60.850  48.360  28.850  1.00  0.00           C
ATOM   2111 HG21 THR A 164      60.290  47.470  29.220  1.00  0.00           H
ATOM   2112 HG22 THR A 164      61.940  48.160  28.980  1.00  0.00           H
ATOM   2113 HG23 THR A 164      60.790  48.490  27.750  1.00  0.00           H
ATOM   2114  C   THR A 164      58.110  50.860  29.880  1.00  0.00           C
ATOM   2115  O   THR A 164      57.860  51.870  29.240  1.00  0.00           O
ATOM   2116  N   ILE A 165      57.840  50.730  31.170  1.00  0.00           N
ATOM   2117  HN  ILE A 165      58.130  49.930  31.680  1.00  0.00           H
ATOM   2118  CA  ILE A 165      57.210  51.700  32.090  1.00  0.00           C
ATOM   2119  HA  ILE A 165      57.320  52.700  31.690  1.00  0.00           H
ATOM   2120  CB  ILE A 165      55.750  51.450  32.380  1.00  0.00           C
ATOM   2121  HB  ILE A 165      55.330  52.290  32.970  1.00  0.00           H
ATOM   2122  CG2 ILE A 165      54.970  51.530  31.060  1.00  0.00           C
ATOM   2123 HG21 ILE A 165      55.130  52.420  30.420  1.00  0.00           H
ATOM   2124 HG22 ILE A 165      53.870  51.640  31.210  1.00  0.00           H
ATOM   2125 HG23 ILE A 165      55.100  50.680  30.350  1.00  0.00           H
ATOM   2126  CG1 ILE A 165      55.440  50.070  33.140  1.00  0.00           C
ATOM   2127 HG11 ILE A 165      56.010  49.190  32.780  1.00  0.00           H
ATOM   2128 HG12 ILE A 165      54.470  49.770  32.670  1.00  0.00           H
ATOM   2129  CD  ILE A 165      55.220  50.160  34.620  1.00  0.00           C
ATOM   2130  HD1 ILE A 165      54.490  50.960  34.860  1.00  0.00           H
ATOM   2131  HD2 ILE A 165      56.130  50.360  35.210  1.00  0.00           H
ATOM   2132  HD3 ILE A 165      54.890  49.170  34.990  1.00  0.00           H
ATOM   2133  C   ILE A 165      58.000  51.830  33.360  1.00  0.00           C
ATOM   2134  O   ILE A 165      58.480  50.840  33.900  1.00  0.00           O
ATOM   2135  N   SER A 166      57.980  53.050  33.960  1.00  0.00           N
ATOM   2136  HN  SER A 166      57.580  53.840  33.500  1.00  0.00           H
ATOM   2137  CA  SER A 166      58.750  53.250  35.160  1.00  0.00           C
ATOM   2138  HA  SER A 166      58.830  52.360  35.770  1.00  0.00           H
ATOM   2139  CB  SER A 166      60.190  53.690  34.710  1.00  0.00           C
ATOM   2140  HB1 SER A 166      60.050  54.640  34.160  1.00  0.00           H
ATOM   2141  HB2 SER A 166      60.540  52.940  33.980  1.00  0.00           H
ATOM   2142  OG  SER A 166      61.160  54.000  35.660  1.00  0.00           O
ATOM   2143  HG1 SER A 166      61.730  53.250  35.860  1.00  0.00           H
ATOM   2144  C   SER A 166      58.150  54.370  36.000  1.00  0.00           C
ATOM   2145  O   SER A 166      57.930  55.480  35.480  1.00  0.00           O
ATOM   2146  N   TYR A 167      57.930  54.080  37.320  1.00  0.00           N
ATOM   2147  HN  TYR A 167      57.970  53.130  37.610  1.00  0.00           H
ATOM   2148  CA  TYR A 167      57.610  55.150  38.250  1.00  0.00           C
ATOM   2149  HA  TYR A 167      58.110  56.080  38.020  1.00  0.00           H
ATOM   2150  CB  TYR A 167      56.070  55.510  38.120  1.00  0.00           C
ATOM   2151  HB1 TYR A 167      55.830  55.740  37.060  1.00  0.00           H
ATOM   2152  HB2 TYR A 167      55.820  56.410  38.720  1.00  0.00           H
ATOM   2153  CG  TYR A 167      55.190  54.410  38.550  1.00  0.00           C
ATOM   2154  CD1 TYR A 167      54.550  54.210  39.740  1.00  0.00           C
ATOM   2155  HD1 TYR A 167      54.560  54.990  40.490  1.00  0.00           H
ATOM   2156  CE1 TYR A 167      53.740  53.150  40.120  1.00  0.00           C
ATOM   2157  HE1 TYR A 167      53.470  53.030  41.160  1.00  0.00           H
ATOM   2158  CZ  TYR A 167      53.370  52.260  39.070  1.00  0.00           C
ATOM   2159  OH  TYR A 167      52.520  51.150  39.460  1.00  0.00           O
ATOM   2160  HH  TYR A 167      52.250  51.280  40.380  1.00  0.00           H
ATOM   2161  CD2 TYR A 167      54.840  53.480  37.530  1.00  0.00           C
ATOM   2162  HD2 TYR A 167      55.310  53.710  36.580  1.00  0.00           H
ATOM   2163  CE2 TYR A 167      54.000  52.420  37.760  1.00  0.00           C
ATOM   2164  HE2 TYR A 167      53.680  51.720  37.010  1.00  0.00           H
ATOM   2165  C   TYR A 167      57.920  54.900  39.760  1.00  0.00           C
ATOM   2166  O   TYR A 167      58.320  53.840  40.190  1.00  0.00           O
ATOM   2167  N   THR A 168      57.670  55.900  40.590  1.00  0.00           N
ATOM   2168  HN  THR A 168      57.490  56.730  40.080  1.00  0.00           H
ATOM   2169  CA  THR A 168      57.910  55.970  42.030  1.00  0.00           C
ATOM   2170  HA  THR A 168      58.160  54.950  42.300  1.00  0.00           H
ATOM   2171  CB  THR A 168      59.070  56.870  42.490  1.00  0.00           C
ATOM   2172  HB  THR A 168      59.900  56.720  41.760  1.00  0.00           H
ATOM   2173  OG1 THR A 168      59.410  56.420  43.830  1.00  0.00           O
ATOM   2174  HG1 THR A 168      59.820  55.550  43.830  1.00  0.00           H
ATOM   2175  CG2 THR A 168      58.730  58.400  42.440  1.00  0.00           C
ATOM   2176 HG21 THR A 168      58.140  58.590  41.510  1.00  0.00           H
ATOM   2177 HG22 THR A 168      59.640  59.040  42.400  1.00  0.00           H
ATOM   2178 HG23 THR A 168      58.060  58.630  43.300  1.00  0.00           H
ATOM   2179  C   THR A 168      56.610  56.320  42.820  1.00  0.00           C
ATOM   2180  O   THR A 168      55.810  57.120  42.340  1.00  0.00           O
ATOM   2181  N   GLN A 169      56.410  55.580  43.860  1.00  0.00           N
ATOM   2182  HN  GLN A 169      57.140  54.950  44.130  1.00  0.00           H
ATOM   2183  CA  GLN A 169      55.150  55.720  44.630  1.00  0.00           C
ATOM   2184  HA  GLN A 169      54.560  56.500  44.170  1.00  0.00           H
ATOM   2185  CB  GLN A 169      54.210  54.500  44.420  1.00  0.00           C
ATOM   2186  HB1 GLN A 169      53.780  54.430  43.400  1.00  0.00           H
ATOM   2187  HB2 GLN A 169      53.310  54.660  45.060  1.00  0.00           H
ATOM   2188  CG  GLN A 169      54.770  53.120  44.840  1.00  0.00           C
ATOM   2189  HG1 GLN A 169      55.080  53.100  45.900  1.00  0.00           H
ATOM   2190  HG2 GLN A 169      55.580  52.810  44.140  1.00  0.00           H
ATOM   2191  CD  GLN A 169      53.750  52.040  44.600  1.00  0.00           C
ATOM   2192  OE1 GLN A 169      52.600  52.280  44.270  1.00  0.00           O
ATOM   2193  NE2 GLN A 169      54.110  50.770  44.820  1.00  0.00           N
ATOM   2194 HE21 GLN A 169      55.080  50.520  44.760  1.00  0.00           H
ATOM   2195 HE22 GLN A 169      53.390  50.090  44.980  1.00  0.00           H
ATOM   2196  C   GLN A 169      55.330  56.100  46.110  1.00  0.00           C
ATOM   2197  O   GLN A 169      54.420  56.380  46.920  1.00  0.00           O
ATOM   2198  N   LYS A 170      56.630  56.030  46.530  1.00  0.00           N
ATOM   2199  HN  LYS A 170      57.280  55.880  45.790  1.00  0.00           H
ATOM   2200  CA  LYS A 170      57.170  56.190  47.880  1.00  0.00           C
ATOM   2201  HA  LYS A 170      57.860  55.360  47.940  1.00  0.00           H
ATOM   2202  CB  LYS A 170      57.990  57.530  47.920  1.00  0.00           C
ATOM   2203  HB1 LYS A 170      58.440  57.580  48.930  1.00  0.00           H
ATOM   2204  HB2 LYS A 170      57.310  58.390  47.730  1.00  0.00           H
ATOM   2205  CG  LYS A 170      59.140  57.530  46.870  1.00  0.00           C
ATOM   2206  HG1 LYS A 170      58.690  57.820  45.900  1.00  0.00           H
ATOM   2207  HG2 LYS A 170      59.540  56.500  46.840  1.00  0.00           H
ATOM   2208  CD  LYS A 170      60.130  58.600  47.320  1.00  0.00           C
ATOM   2209  HD1 LYS A 170      60.450  58.540  48.380  1.00  0.00           H
ATOM   2210  HD2 LYS A 170      59.720  59.600  47.100  1.00  0.00           H
ATOM   2211  CE  LYS A 170      61.460  58.560  46.530  1.00  0.00           C
ATOM   2212  HE1 LYS A 170      62.050  57.630  46.680  1.00  0.00           H
ATOM   2213  HE2 LYS A 170      62.100  59.440  46.780  1.00  0.00           H
ATOM   2214  NZ  LYS A 170      61.120  58.710  45.100  1.00  0.00           N
ATOM   2215  HZ1 LYS A 170      61.490  58.020  44.410  1.00  0.00           H
ATOM   2216  HZ2 LYS A 170      61.610  59.560  44.760  1.00  0.00           H
ATOM   2217  HZ3 LYS A 170      60.090  58.700  44.930  1.00  0.00           H
ATOM   2218  C   LYS A 170      56.360  56.200  49.210  1.00  0.00           C
ATOM   2219  O   LYS A 170      56.190  57.260  49.810  1.00  0.00           O
ATOM   2220  N   SER A 171      55.780  55.050  49.570  1.00  0.00           N
ATOM   2221  HN  SER A 171      55.930  54.280  48.960  1.00  0.00           H
ATOM   2222  CA  SER A 171      54.860  54.790  50.720  1.00  0.00           C
ATOM   2223  HA  SER A 171      55.130  53.750  50.840  1.00  0.00           H
ATOM   2224  CB  SER A 171      55.210  55.400  52.170  1.00  0.00           C
ATOM   2225  HB1 SER A 171      56.250  55.090  52.400  1.00  0.00           H
ATOM   2226  HB2 SER A 171      54.590  54.880  52.940  1.00  0.00           H
ATOM   2227  OG  SER A 171      54.910  56.790  52.190  1.00  0.00           O
ATOM   2228  HG1 SER A 171      55.300  57.070  51.360  1.00  0.00           H
ATOM   2229  C   SER A 171      53.360  54.620  50.340  1.00  0.00           C
ATOM   2230  O   SER A 171      52.570  54.180  51.190  1.00  0.00           O
ATOM   2231  N   TYR A 172      52.980  54.740  49.080  1.00  0.00           N
ATOM   2232  HN  TYR A 172      53.590  55.060  48.370  1.00  0.00           H
ATOM   2233  CA  TYR A 172      51.680  54.430  48.520  1.00  0.00           C
ATOM   2234  HA  TYR A 172      51.050  54.210  49.360  1.00  0.00           H
ATOM   2235  CB  TYR A 172      51.090  55.570  47.460  1.00  0.00           C
ATOM   2236  HB1 TYR A 172      50.170  55.060  47.110  1.00  0.00           H
ATOM   2237  HB2 TYR A 172      51.890  55.700  46.690  1.00  0.00           H
ATOM   2238  CG  TYR A 172      50.720  56.890  48.190  1.00  0.00           C
ATOM   2239  CD1 TYR A 172      49.460  57.470  47.840  1.00  0.00           C
ATOM   2240  HD1 TYR A 172      48.810  57.040  47.100  1.00  0.00           H
ATOM   2241  CE1 TYR A 172      49.090  58.770  48.230  1.00  0.00           C
ATOM   2242  HE1 TYR A 172      48.170  59.160  47.830  1.00  0.00           H
ATOM   2243  CZ  TYR A 172      49.880  59.390  49.170  1.00  0.00           C
ATOM   2244  OH  TYR A 172      49.620  60.620  49.670  1.00  0.00           O
ATOM   2245  HH  TYR A 172      48.690  60.830  49.540  1.00  0.00           H
ATOM   2246  CD2 TYR A 172      51.560  57.650  49.040  1.00  0.00           C
ATOM   2247  HD2 TYR A 172      52.480  57.180  49.340  1.00  0.00           H
ATOM   2248  CE2 TYR A 172      51.090  58.820  49.610  1.00  0.00           C
ATOM   2249  HE2 TYR A 172      51.630  59.480  50.270  1.00  0.00           H
ATOM   2250  C   TYR A 172      51.700  53.110  47.830  1.00  0.00           C
ATOM   2251  O   TYR A 172      52.760  52.670  47.410  1.00  0.00           O
ATOM   2252  N   VAL A 173      50.560  52.400  47.560  1.00  0.00           N
ATOM   2253  HN  VAL A 173      49.670  52.840  47.710  1.00  0.00           H
ATOM   2254  CA  VAL A 173      50.430  51.070  47.010  1.00  0.00           C
ATOM   2255  HA  VAL A 173      51.450  50.850  46.740  1.00  0.00           H
ATOM   2256  CB  VAL A 173      49.860  50.060  48.000  1.00  0.00           C
ATOM   2257  HB  VAL A 173      48.850  50.360  48.350  1.00  0.00           H
ATOM   2258  CG1 VAL A 173      49.580  48.630  47.390  1.00  0.00           C
ATOM   2259 HG11 VAL A 173      48.720  48.690  46.700  1.00  0.00           H
ATOM   2260 HG12 VAL A 173      49.360  47.800  48.100  1.00  0.00           H
ATOM   2261 HG13 VAL A 173      50.490  48.360  46.810  1.00  0.00           H
ATOM   2262  CG2 VAL A 173      50.830  49.930  49.220  1.00  0.00           C
ATOM   2263 HG21 VAL A 173      51.890  49.810  48.940  1.00  0.00           H
ATOM   2264 HG22 VAL A 173      50.490  49.150  49.940  1.00  0.00           H
ATOM   2265 HG23 VAL A 173      50.800  50.880  49.800  1.00  0.00           H
ATOM   2266  C   VAL A 173      49.740  51.130  45.640  1.00  0.00           C
ATOM   2267  O   VAL A 173      48.890  52.000  45.370  1.00  0.00           O
ATOM   2268  N   SER A 174      50.150  50.330  44.640  1.00  0.00           N
ATOM   2269  HN  SER A 174      50.960  49.780  44.790  1.00  0.00           H
ATOM   2270  CA  SER A 174      49.490  50.330  43.320  1.00  0.00           C
ATOM   2271  HA  SER A 174      48.890  51.210  43.140  1.00  0.00           H
ATOM   2272  CB  SER A 174      50.530  49.970  42.150  1.00  0.00           C
ATOM   2273  HB1 SER A 174      49.920  49.920  41.230  1.00  0.00           H
ATOM   2274  HB2 SER A 174      50.960  48.980  42.430  1.00  0.00           H
ATOM   2275  OG  SER A 174      51.560  50.980  42.050  1.00  0.00           O
ATOM   2276  HG1 SER A 174      51.750  51.310  42.930  1.00  0.00           H
ATOM   2277  C   SER A 174      48.480  49.190  43.290  1.00  0.00           C
ATOM   2278  O   SER A 174      48.800  48.020  43.240  1.00  0.00           O
ATOM   2279  N   GLU A 175      47.190  49.520  43.320  1.00  0.00           N
ATOM   2280  HN  GLU A 175      46.930  50.480  43.460  1.00  0.00           H
ATOM   2281  CA  GLU A 175      46.020  48.700  43.320  1.00  0.00           C
ATOM   2282  HA  GLU A 175      46.330  47.740  43.710  1.00  0.00           H
ATOM   2283  CB  GLU A 175      45.080  49.150  44.500  1.00  0.00           C
ATOM   2284  HB1 GLU A 175      44.910  50.250  44.580  1.00  0.00           H
ATOM   2285  HB2 GLU A 175      45.760  49.000  45.360  1.00  0.00           H
ATOM   2286  CG  GLU A 175      43.680  48.480  44.690  1.00  0.00           C
ATOM   2287  HG1 GLU A 175      43.820  47.370  44.700  1.00  0.00           H
ATOM   2288  HG2 GLU A 175      43.140  48.690  43.740  1.00  0.00           H
ATOM   2289  CD  GLU A 175      43.020  48.890  45.920  1.00  0.00           C
ATOM   2290  OE1 GLU A 175      41.940  49.530  45.760  1.00  0.00           O
ATOM   2291  OE2 GLU A 175      43.450  48.640  47.080  1.00  0.00           O
ATOM   2292  C   GLU A 175      45.230  48.660  42.030  1.00  0.00           C
ATOM   2293  O   GLU A 175      44.810  49.640  41.450  1.00  0.00           O
ATOM   2294  N   VAL A 176      45.100  47.420  41.540  1.00  0.00           N
ATOM   2295  HN  VAL A 176      45.300  46.550  41.990  1.00  0.00           H
ATOM   2296  CA  VAL A 176      44.530  47.050  40.210  1.00  0.00           C
ATOM   2297  HA  VAL A 176      44.410  47.960  39.630  1.00  0.00           H
ATOM   2298  CB  VAL A 176      45.470  46.180  39.370  1.00  0.00           C
ATOM   2299  HB  VAL A 176      44.960  45.890  38.430  1.00  0.00           H
ATOM   2300  CG1 VAL A 176      46.820  46.750  39.140  1.00  0.00           C
ATOM   2301 HG11 VAL A 176      47.290  47.030  40.100  1.00  0.00           H
ATOM   2302 HG12 VAL A 176      46.700  47.630  38.480  1.00  0.00           H
ATOM   2303 HG13 VAL A 176      47.520  46.020  38.680  1.00  0.00           H
ATOM   2304  CG2 VAL A 176      45.540  44.840  40.120  1.00  0.00           C
ATOM   2305 HG21 VAL A 176      46.110  44.970  41.070  1.00  0.00           H
ATOM   2306 HG22 VAL A 176      46.200  44.170  39.530  1.00  0.00           H
ATOM   2307 HG23 VAL A 176      44.560  44.330  40.210  1.00  0.00           H
ATOM   2308  C   VAL A 176      43.140  46.430  40.420  1.00  0.00           C
ATOM   2309  O   VAL A 176      42.600  45.920  39.390  1.00  0.00           O
ATOM   2310  N   ASP A 177      42.550  46.510  41.620  1.00  0.00           N
ATOM   2311  HN  ASP A 177      43.090  46.800  42.400  1.00  0.00           H
ATOM   2312  CA  ASP A 177      41.140  46.540  41.910  1.00  0.00           C
ATOM   2313  HA  ASP A 177      40.690  45.670  41.470  1.00  0.00           H
ATOM   2314  CB  ASP A 177      40.910  46.330  43.480  1.00  0.00           C
ATOM   2315  HB1 ASP A 177      41.190  47.270  44.010  1.00  0.00           H
ATOM   2316  HB2 ASP A 177      41.440  45.460  43.930  1.00  0.00           H
ATOM   2317  CG  ASP A 177      39.450  46.250  43.880  1.00  0.00           C
ATOM   2318  OD1 ASP A 177      39.060  46.570  45.030  1.00  0.00           O
ATOM   2319  OD2 ASP A 177      38.590  45.700  43.140  1.00  0.00           O
ATOM   2320  C   ASP A 177      40.370  47.770  41.360  1.00  0.00           C
ATOM   2321  O   ASP A 177      40.920  48.880  41.300  1.00  0.00           O
ATOM   2322  N   LYS A 178      39.120  47.610  41.010  1.00  0.00           N
ATOM   2323  HN  LYS A 178      38.640  46.760  41.220  1.00  0.00           H
ATOM   2324  CA  LYS A 178      38.250  48.470  40.300  1.00  0.00           C
ATOM   2325  HA  LYS A 178      37.290  48.030  40.530  1.00  0.00           H
ATOM   2326  CB  LYS A 178      38.150  49.940  40.860  1.00  0.00           C
ATOM   2327  HB1 LYS A 178      37.580  50.450  40.050  1.00  0.00           H
ATOM   2328  HB2 LYS A 178      39.110  50.500  40.930  1.00  0.00           H
ATOM   2329  CG  LYS A 178      37.410  50.070  42.190  1.00  0.00           C
ATOM   2330  HG1 LYS A 178      37.860  49.380  42.930  1.00  0.00           H
ATOM   2331  HG2 LYS A 178      36.350  49.770  42.050  1.00  0.00           H
ATOM   2332  CD  LYS A 178      37.340  51.520  42.790  1.00  0.00           C
ATOM   2333  HD1 LYS A 178      36.780  52.100  42.020  1.00  0.00           H
ATOM   2334  HD2 LYS A 178      38.400  51.870  42.790  1.00  0.00           H
ATOM   2335  CE  LYS A 178      36.570  51.720  44.110  1.00  0.00           C
ATOM   2336  HE1 LYS A 178      35.540  51.310  44.110  1.00  0.00           H
ATOM   2337  HE2 LYS A 178      36.400  52.790  44.350  1.00  0.00           H
ATOM   2338  NZ  LYS A 178      37.280  51.140  45.260  1.00  0.00           N
ATOM   2339  HZ1 LYS A 178      37.220  51.810  46.050  1.00  0.00           H
ATOM   2340  HZ2 LYS A 178      38.300  51.160  45.050  1.00  0.00           H
ATOM   2341  HZ3 LYS A 178      36.940  50.170  45.420  1.00  0.00           H
ATOM   2342  C   LYS A 178      38.310  48.390  38.790  1.00  0.00           C
ATOM   2343  O   LYS A 178      38.540  49.320  38.040  1.00  0.00           O
ATOM   2344  N   GLN A 179      38.050  47.210  38.230  1.00  0.00           N
ATOM   2345  HN  GLN A 179      37.760  46.400  38.720  1.00  0.00           H
ATOM   2346  CA  GLN A 179      38.060  46.990  36.810  1.00  0.00           C
ATOM   2347  HA  GLN A 179      38.520  47.820  36.300  1.00  0.00           H
ATOM   2348  CB  GLN A 179      38.920  45.730  36.450  1.00  0.00           C
ATOM   2349  HB1 GLN A 179      38.800  45.600  35.350  1.00  0.00           H
ATOM   2350  HB2 GLN A 179      38.480  44.830  36.920  1.00  0.00           H
ATOM   2351  CG  GLN A 179      40.420  45.810  36.890  1.00  0.00           C
ATOM   2352  HG1 GLN A 179      40.990  44.960  36.450  1.00  0.00           H
ATOM   2353  HG2 GLN A 179      40.490  45.740  37.990  1.00  0.00           H
ATOM   2354  CD  GLN A 179      41.180  47.090  36.320  1.00  0.00           C
ATOM   2355  OE1 GLN A 179      40.980  47.620  35.250  1.00  0.00           O
ATOM   2356  NE2 GLN A 179      42.130  47.530  37.230  1.00  0.00           N
ATOM   2357 HE21 GLN A 179      42.180  47.090  38.120  1.00  0.00           H
ATOM   2358 HE22 GLN A 179      42.570  48.400  36.990  1.00  0.00           H
ATOM   2359  C   GLN A 179      36.670  46.780  36.330  1.00  0.00           C
ATOM   2360  O   GLN A 179      35.860  45.990  36.890  1.00  0.00           O
ATOM   2361  N   ASN A 180      36.310  47.440  35.170  1.00  0.00           N
ATOM   2362  HN  ASN A 180      36.930  48.140  34.820  1.00  0.00           H
ATOM   2363  CA  ASN A 180      35.090  47.080  34.410  1.00  0.00           C
ATOM   2364  HA  ASN A 180      34.510  46.340  34.950  1.00  0.00           H
ATOM   2365  CB  ASN A 180      34.180  48.320  34.160  1.00  0.00           C
ATOM   2366  HB1 ASN A 180      33.220  47.870  33.810  1.00  0.00           H
ATOM   2367  HB2 ASN A 180      34.550  49.090  33.450  1.00  0.00           H
ATOM   2368  CG  ASN A 180      33.980  49.020  35.480  1.00  0.00           C
ATOM   2369  OD1 ASN A 180      34.140  50.240  35.420  1.00  0.00           O
ATOM   2370  ND2 ASN A 180      33.440  48.380  36.550  1.00  0.00           N
ATOM   2371 HD21 ASN A 180      33.380  48.850  37.430  1.00  0.00           H
ATOM   2372 HD22 ASN A 180      32.930  47.530  36.460  1.00  0.00           H
ATOM   2373  C   ASN A 180      35.470  46.530  33.060  1.00  0.00           C
ATOM   2374  O   ASN A 180      36.620  46.630  32.670  1.00  0.00           O
ATOM   2375  N   SER A 181      34.480  45.970  32.350  1.00  0.00           N
ATOM   2376  HN  SER A 181      33.530  45.990  32.660  1.00  0.00           H
ATOM   2377  CA  SER A 181      34.700  45.320  31.050  1.00  0.00           C
ATOM   2378  HA  SER A 181      35.460  44.560  31.130  1.00  0.00           H
ATOM   2379  CB  SER A 181      33.520  44.450  30.630  1.00  0.00           C
ATOM   2380  HB1 SER A 181      33.410  43.710  31.450  1.00  0.00           H
ATOM   2381  HB2 SER A 181      33.640  43.890  29.670  1.00  0.00           H
ATOM   2382  OG  SER A 181      32.290  45.210  30.570  1.00  0.00           O
ATOM   2383  HG1 SER A 181      31.980  45.340  31.470  1.00  0.00           H
ATOM   2384  C   SER A 181      35.280  46.170  29.930  1.00  0.00           C
ATOM   2385  O   SER A 181      36.120  45.730  29.190  1.00  0.00           O
ATOM   2386  N   LYS A 182      34.870  47.450  29.950  1.00  0.00           N
ATOM   2387  HN  LYS A 182      34.170  47.790  30.570  1.00  0.00           H
ATOM   2388  CA  LYS A 182      35.350  48.460  29.020  1.00  0.00           C
ATOM   2389  HA  LYS A 182      36.010  48.030  28.280  1.00  0.00           H
ATOM   2390  CB  LYS A 182      34.090  49.130  28.340  1.00  0.00           C
ATOM   2391  HB1 LYS A 182      34.410  49.910  27.610  1.00  0.00           H
ATOM   2392  HB2 LYS A 182      33.410  49.660  29.040  1.00  0.00           H
ATOM   2393  CG  LYS A 182      33.280  48.080  27.510  1.00  0.00           C
ATOM   2394  HG1 LYS A 182      32.600  47.590  28.250  1.00  0.00           H
ATOM   2395  HG2 LYS A 182      33.970  47.300  27.140  1.00  0.00           H
ATOM   2396  CD  LYS A 182      32.500  48.800  26.450  1.00  0.00           C
ATOM   2397  HD1 LYS A 182      33.150  49.490  25.880  1.00  0.00           H
ATOM   2398  HD2 LYS A 182      31.730  49.490  26.860  1.00  0.00           H
ATOM   2399  CE  LYS A 182      31.570  47.950  25.530  1.00  0.00           C
ATOM   2400  HE1 LYS A 182      30.900  48.550  24.880  1.00  0.00           H
ATOM   2401  HE2 LYS A 182      30.980  47.320  26.220  1.00  0.00           H
ATOM   2402  NZ  LYS A 182      32.440  47.080  24.620  1.00  0.00           N
ATOM   2403  HZ1 LYS A 182      31.780  46.460  24.100  1.00  0.00           H
ATOM   2404  HZ2 LYS A 182      33.010  46.380  25.130  1.00  0.00           H
ATOM   2405  HZ3 LYS A 182      33.070  47.720  24.090  1.00  0.00           H
ATOM   2406  C   LYS A 182      36.150  49.590  29.710  1.00  0.00           C
ATOM   2407  O   LYS A 182      36.340  50.650  29.090  1.00  0.00           O
ATOM   2408  N   SER A 183      36.640  49.450  30.960  1.00  0.00           N
ATOM   2409  HN  SER A 183      36.670  48.580  31.460  1.00  0.00           H
ATOM   2410  CA  SER A 183      37.290  50.560  31.580  1.00  0.00           C
ATOM   2411  HA  SER A 183      37.610  51.300  30.870  1.00  0.00           H
ATOM   2412  CB  SER A 183      36.290  51.170  32.690  1.00  0.00           C
ATOM   2413  HB1 SER A 183      36.180  50.490  33.560  1.00  0.00           H
ATOM   2414  HB2 SER A 183      35.240  51.260  32.320  1.00  0.00           H
ATOM   2415  OG  SER A 183      36.720  52.420  33.150  1.00  0.00           O
ATOM   2416  HG1 SER A 183      36.770  53.040  32.420  1.00  0.00           H
ATOM   2417  C   SER A 183      38.450  49.980  32.390  1.00  0.00           C
ATOM   2418  O   SER A 183      38.200  49.130  33.200  1.00  0.00           O
ATOM   2419  N   VAL A 184      39.720  50.330  32.060  1.00  0.00           N
ATOM   2420  HN  VAL A 184      39.810  50.860  31.220  1.00  0.00           H
ATOM   2421  CA  VAL A 184      40.910  49.850  32.720  1.00  0.00           C
ATOM   2422  HA  VAL A 184      40.630  49.070  33.410  1.00  0.00           H
ATOM   2423  CB  VAL A 184      41.990  49.290  31.820  1.00  0.00           C
ATOM   2424  HB  VAL A 184      41.570  48.400  31.300  1.00  0.00           H
ATOM   2425  CG1 VAL A 184      42.350  50.270  30.680  1.00  0.00           C
ATOM   2426 HG11 VAL A 184      41.420  50.510  30.130  1.00  0.00           H
ATOM   2427 HG12 VAL A 184      43.070  49.790  29.980  1.00  0.00           H
ATOM   2428 HG13 VAL A 184      42.850  51.190  31.060  1.00  0.00           H
ATOM   2429  CG2 VAL A 184      43.200  48.820  32.680  1.00  0.00           C
ATOM   2430 HG21 VAL A 184      43.760  49.710  33.050  1.00  0.00           H
ATOM   2431 HG22 VAL A 184      43.980  48.270  32.100  1.00  0.00           H
ATOM   2432 HG23 VAL A 184      42.770  48.110  33.420  1.00  0.00           H
ATOM   2433  C   VAL A 184      41.380  50.980  33.590  1.00  0.00           C
ATOM   2434  O   VAL A 184      41.520  52.090  33.120  1.00  0.00           O
ATOM   2435  N   LYS A 185      41.640  50.860  34.950  1.00  0.00           N
ATOM   2436  HN  LYS A 185      41.300  50.050  35.400  1.00  0.00           H
ATOM   2437  CA  LYS A 185      42.220  51.920  35.680  1.00  0.00           C
ATOM   2438  HA  LYS A 185      42.790  52.570  35.050  1.00  0.00           H
ATOM   2439  CB  LYS A 185      41.180  52.910  36.320  1.00  0.00           C
ATOM   2440  HB1 LYS A 185      40.870  53.550  35.470  1.00  0.00           H
ATOM   2441  HB2 LYS A 185      41.610  53.690  36.980  1.00  0.00           H
ATOM   2442  CG  LYS A 185      39.900  52.290  36.920  1.00  0.00           C
ATOM   2443  HG1 LYS A 185      39.680  52.800  37.880  1.00  0.00           H
ATOM   2444  HG2 LYS A 185      40.040  51.190  36.970  1.00  0.00           H
ATOM   2445  CD  LYS A 185      38.540  52.640  36.230  1.00  0.00           C
ATOM   2446  HD1 LYS A 185      38.600  52.340  35.170  1.00  0.00           H
ATOM   2447  HD2 LYS A 185      38.490  53.740  36.380  1.00  0.00           H
ATOM   2448  CE  LYS A 185      37.220  51.930  36.690  1.00  0.00           C
ATOM   2449  HE1 LYS A 185      37.040  52.060  37.780  1.00  0.00           H
ATOM   2450  HE2 LYS A 185      37.340  50.870  36.410  1.00  0.00           H
ATOM   2451  NZ  LYS A 185      36.060  52.390  36.060  1.00  0.00           N
ATOM   2452  HZ1 LYS A 185      35.370  51.610  36.050  1.00  0.00           H
ATOM   2453  HZ2 LYS A 185      36.190  52.610  35.050  1.00  0.00           H
ATOM   2454  HZ3 LYS A 185      35.620  53.230  36.500  1.00  0.00           H
ATOM   2455  C   LYS A 185      43.190  51.460  36.780  1.00  0.00           C
ATOM   2456  O   LYS A 185      43.400  50.260  37.090  1.00  0.00           O
ATOM   2457  N   TRP A 186      43.950  52.410  37.320  1.00  0.00           N
ATOM   2458  HN  TRP A 186      43.820  53.380  37.090  1.00  0.00           H
ATOM   2459  CA  TRP A 186      45.050  52.130  38.270  1.00  0.00           C
ATOM   2460  HA  TRP A 186      44.980  51.090  38.580  1.00  0.00           H
ATOM   2461  CB  TRP A 186      46.490  52.100  37.690  1.00  0.00           C
ATOM   2462  HB1 TRP A 186      47.190  51.860  38.520  1.00  0.00           H
ATOM   2463  HB2 TRP A 186      46.590  53.170  37.420  1.00  0.00           H
ATOM   2464  CG  TRP A 186      46.720  51.140  36.500  1.00  0.00           C
ATOM   2465  CD1 TRP A 186      47.250  49.940  36.550  1.00  0.00           C
ATOM   2466  HD1 TRP A 186      47.770  49.620  37.440  1.00  0.00           H
ATOM   2467  NE1 TRP A 186      47.250  49.390  35.240  1.00  0.00           N
ATOM   2468  HE1 TRP A 186      47.700  48.540  35.090  1.00  0.00           H
ATOM   2469  CE2 TRP A 186      46.720  50.310  34.360  1.00  0.00           C
ATOM   2470  CD2 TRP A 186      46.490  51.450  35.110  1.00  0.00           C
ATOM   2471  CE3 TRP A 186      46.000  52.610  34.410  1.00  0.00           C
ATOM   2472  HE3 TRP A 186      45.690  53.490  34.950  1.00  0.00           H
ATOM   2473  CZ3 TRP A 186      45.950  52.650  33.050  1.00  0.00           C
ATOM   2474  HZ3 TRP A 186      45.560  53.540  32.570  1.00  0.00           H
ATOM   2475  CZ2 TRP A 186      46.630  50.300  32.930  1.00  0.00           C
ATOM   2476  HZ2 TRP A 186      47.040  49.480  32.360  1.00  0.00           H
ATOM   2477  CH2 TRP A 186      46.290  51.510  32.270  1.00  0.00           C
ATOM   2478  HH2 TRP A 186      46.180  51.520  31.190  1.00  0.00           H
ATOM   2479  C   TRP A 186      45.090  53.090  39.460  1.00  0.00           C
ATOM   2480  O   TRP A 186      45.120  54.270  39.300  1.00  0.00           O
ATOM   2481  N   GLY A 187      44.830  52.600  40.660  1.00  0.00           N
ATOM   2482  HN  GLY A 187      44.880  51.620  40.850  1.00  0.00           H
ATOM   2483  CA  GLY A 187      44.750  53.530  41.800  1.00  0.00           C
ATOM   2484  HA1 GLY A 187      43.950  53.140  42.400  1.00  0.00           H
ATOM   2485  HA2 GLY A 187      44.710  54.580  41.540  1.00  0.00           H
ATOM   2486  C   GLY A 187      46.040  53.400  42.660  1.00  0.00           C
ATOM   2487  O   GLY A 187      46.430  52.270  43.060  1.00  0.00           O
ATOM   2488  N   VAL A 188      46.810  54.530  42.830  1.00  0.00           N
ATOM   2489  HN  VAL A 188      46.530  55.420  42.460  1.00  0.00           H
ATOM   2490  CA  VAL A 188      48.050  54.610  43.560  1.00  0.00           C
ATOM   2491  HA  VAL A 188      48.330  53.580  43.710  1.00  0.00           H
ATOM   2492  CB  VAL A 188      49.170  55.520  42.960  1.00  0.00           C
ATOM   2493  HB  VAL A 188      48.780  56.480  42.570  1.00  0.00           H
ATOM   2494  CG1 VAL A 188      50.190  55.800  44.040  1.00  0.00           C
ATOM   2495 HG11 VAL A 188      50.510  54.880  44.580  1.00  0.00           H
ATOM   2496 HG12 VAL A 188      49.910  56.560  44.800  1.00  0.00           H
ATOM   2497 HG13 VAL A 188      51.080  56.130  43.450  1.00  0.00           H
ATOM   2498  CG2 VAL A 188      49.840  54.640  41.850  1.00  0.00           C
ATOM   2499 HG21 VAL A 188      49.010  54.150  41.320  1.00  0.00           H
ATOM   2500 HG22 VAL A 188      50.520  53.860  42.260  1.00  0.00           H
ATOM   2501 HG23 VAL A 188      50.440  55.330  41.220  1.00  0.00           H
ATOM   2502  C   VAL A 188      47.480  55.120  44.870  1.00  0.00           C
ATOM   2503  O   VAL A 188      47.010  56.300  44.970  1.00  0.00           O
ATOM   2504  N   LYS A 189      47.500  54.330  45.970  1.00  0.00           N
ATOM   2505  HN  LYS A 189      47.950  53.450  46.020  1.00  0.00           H
ATOM   2506  CA  LYS A 189      46.770  54.670  47.150  1.00  0.00           C
ATOM   2507  HA  LYS A 189      46.640  55.740  47.170  1.00  0.00           H
ATOM   2508  CB  LYS A 189      45.310  54.040  47.170  1.00  0.00           C
ATOM   2509  HB1 LYS A 189      44.800  54.750  46.480  1.00  0.00           H
ATOM   2510  HB2 LYS A 189      44.860  54.230  48.170  1.00  0.00           H
ATOM   2511  CG  LYS A 189      45.090  52.670  46.590  1.00  0.00           C
ATOM   2512  HG1 LYS A 189      45.530  52.610  45.570  1.00  0.00           H
ATOM   2513  HG2 LYS A 189      44.040  52.360  46.380  1.00  0.00           H
ATOM   2514  CD  LYS A 189      45.770  51.580  47.350  1.00  0.00           C
ATOM   2515  HD1 LYS A 189      46.870  51.660  47.520  1.00  0.00           H
ATOM   2516  HD2 LYS A 189      45.620  50.590  46.860  1.00  0.00           H
ATOM   2517  CE  LYS A 189      45.140  51.310  48.700  1.00  0.00           C
ATOM   2518  HE1 LYS A 189      45.240  52.200  49.360  1.00  0.00           H
ATOM   2519  HE2 LYS A 189      45.720  50.500  49.190  1.00  0.00           H
ATOM   2520  NZ  LYS A 189      43.760  50.830  48.600  1.00  0.00           N
ATOM   2521  HZ1 LYS A 189      43.070  51.510  48.230  1.00  0.00           H
ATOM   2522  HZ2 LYS A 189      43.310  50.400  49.430  1.00  0.00           H
ATOM   2523  HZ3 LYS A 189      43.830  50.090  47.870  1.00  0.00           H
ATOM   2524  C   LYS A 189      47.460  54.330  48.440  1.00  0.00           C
ATOM   2525  O   LYS A 189      48.350  53.510  48.500  1.00  0.00           O
ATOM   2526  N   ALA A 190      47.110  55.000  49.580  1.00  0.00           N
ATOM   2527  HN  ALA A 190      46.340  55.630  49.540  1.00  0.00           H
ATOM   2528  CA  ALA A 190      47.730  54.900  50.910  1.00  0.00           C
ATOM   2529  HA  ALA A 190      48.670  54.460  50.640  1.00  0.00           H
ATOM   2530  CB  ALA A 190      47.900  56.320  51.540  1.00  0.00           C
ATOM   2531  HB1 ALA A 190      46.870  56.550  51.910  1.00  0.00           H
ATOM   2532  HB2 ALA A 190      48.280  57.080  50.830  1.00  0.00           H
ATOM   2533  HB3 ALA A 190      48.600  56.240  52.400  1.00  0.00           H
ATOM   2534  C   ALA A 190      47.000  53.940  51.820  1.00  0.00           C
ATOM   2535  O   ALA A 190      45.810  54.010  51.950  1.00  0.00           O
ATOM   2536  N   ASN A 191      47.810  53.080  52.500  1.00  0.00           N
ATOM   2537  HN  ASN A 191      48.770  52.930  52.300  1.00  0.00           H
ATOM   2538  CA  ASN A 191      47.290  52.270  53.590  1.00  0.00           C
ATOM   2539  HA  ASN A 191      46.220  52.260  53.650  1.00  0.00           H
ATOM   2540  CB  ASN A 191      47.660  50.780  53.360  1.00  0.00           C
ATOM   2541  HB1 ASN A 191      47.260  50.270  54.260  1.00  0.00           H
ATOM   2542  HB2 ASN A 191      48.740  50.550  53.250  1.00  0.00           H
ATOM   2543  CG  ASN A 191      46.980  50.130  52.090  1.00  0.00           C
ATOM   2544  OD1 ASN A 191      46.030  50.760  51.580  1.00  0.00           O
ATOM   2545  ND2 ASN A 191      47.280  48.890  51.680  1.00  0.00           N
ATOM   2546 HD21 ASN A 191      46.560  48.490  51.100  1.00  0.00           H
ATOM   2547 HD22 ASN A 191      47.990  48.390  52.160  1.00  0.00           H
ATOM   2548  C   ASN A 191      47.920  52.650  54.870  1.00  0.00           C
ATOM   2549  O   ASN A 191      47.200  52.830  55.850  1.00  0.00           O
ATOM   2550  N   GLU A 192      49.270  52.770  54.950  1.00  0.00           N
ATOM   2551  HN  GLU A 192      49.800  52.840  54.110  1.00  0.00           H
ATOM   2552  CA  GLU A 192      49.840  53.190  56.230  1.00  0.00           C
ATOM   2553  HA  GLU A 192      49.120  53.670  56.880  1.00  0.00           H
ATOM   2554  CB  GLU A 192      50.310  51.990  57.080  1.00  0.00           C
ATOM   2555  HB1 GLU A 192      50.810  52.380  57.990  1.00  0.00           H
ATOM   2556  HB2 GLU A 192      50.990  51.390  56.440  1.00  0.00           H
ATOM   2557  CG  GLU A 192      49.190  51.060  57.470  1.00  0.00           C
ATOM   2558  HG1 GLU A 192      48.660  50.820  56.520  1.00  0.00           H
ATOM   2559  HG2 GLU A 192      48.530  51.440  58.280  1.00  0.00           H
ATOM   2560  CD  GLU A 192      49.690  49.750  58.030  1.00  0.00           C
ATOM   2561  OE1 GLU A 192      50.950  49.550  58.050  1.00  0.00           O
ATOM   2562  OE2 GLU A 192      48.900  48.950  58.490  1.00  0.00           O
ATOM   2563  C   GLU A 192      50.990  54.210  56.000  1.00  0.00           C
ATOM   2564  O   GLU A 192      51.740  54.110  55.040  1.00  0.00           O
ATOM   2565  N   PHE A 193      51.260  55.150  56.960  1.00  0.00           N
ATOM   2566  HN  PHE A 193      50.610  55.330  57.690  1.00  0.00           H
ATOM   2567  CA  PHE A 193      52.500  55.950  56.920  1.00  0.00           C
ATOM   2568  HA  PHE A 193      53.060  55.690  56.040  1.00  0.00           H
ATOM   2569  CB  PHE A 193      52.280  57.490  56.790  1.00  0.00           C
ATOM   2570  HB1 PHE A 193      53.220  58.070  56.660  1.00  0.00           H
ATOM   2571  HB2 PHE A 193      51.680  57.840  57.660  1.00  0.00           H
ATOM   2572  CG  PHE A 193      51.510  57.760  55.520  1.00  0.00           C
ATOM   2573  CD1 PHE A 193      50.250  58.440  55.470  1.00  0.00           C
ATOM   2574  HD1 PHE A 193      49.840  58.850  56.380  1.00  0.00           H
ATOM   2575  CE1 PHE A 193      49.650  58.830  54.310  1.00  0.00           C
ATOM   2576  HE1 PHE A 193      48.670  59.280  54.470  1.00  0.00           H
ATOM   2577  CZ  PHE A 193      50.290  58.570  53.110  1.00  0.00           C
ATOM   2578  HZ  PHE A 193      49.820  58.680  52.140  1.00  0.00           H
ATOM   2579  CD2 PHE A 193      52.070  57.440  54.260  1.00  0.00           C
ATOM   2580  HD2 PHE A 193      52.930  56.800  54.140  1.00  0.00           H
ATOM   2581  CE2 PHE A 193      51.440  57.830  53.100  1.00  0.00           C
ATOM   2582  HE2 PHE A 193      51.890  57.620  52.140  1.00  0.00           H
ATOM   2583  C   PHE A 193      53.340  55.680  58.130  1.00  0.00           C
ATOM   2584  O   PHE A 193      52.810  55.690  59.240  1.00  0.00           O
ATOM   2585  N   VAL A 194      54.670  55.420  58.070  1.00  0.00           N
ATOM   2586  HN  VAL A 194      55.110  55.360  57.180  1.00  0.00           H
ATOM   2587  CA  VAL A 194      55.570  55.610  59.220  1.00  0.00           C
ATOM   2588  HA  VAL A 194      55.120  55.000  59.990  1.00  0.00           H
ATOM   2589  CB  VAL A 194      56.980  54.960  59.040  1.00  0.00           C
ATOM   2590  HB  VAL A 194      57.450  55.360  58.120  1.00  0.00           H
ATOM   2591  CG1 VAL A 194      57.930  55.350  60.180  1.00  0.00           C
ATOM   2592 HG11 VAL A 194      58.910  54.840  60.020  1.00  0.00           H
ATOM   2593 HG12 VAL A 194      57.500  55.150  61.180  1.00  0.00           H
ATOM   2594 HG13 VAL A 194      58.290  56.400  60.120  1.00  0.00           H
ATOM   2595  CG2 VAL A 194      56.830  53.400  58.960  1.00  0.00           C
ATOM   2596 HG21 VAL A 194      56.220  53.240  58.050  1.00  0.00           H
ATOM   2597 HG22 VAL A 194      56.330  52.990  59.870  1.00  0.00           H
ATOM   2598 HG23 VAL A 194      57.770  52.830  58.790  1.00  0.00           H
ATOM   2599  C   VAL A 194      55.560  57.110  59.550  1.00  0.00           C
ATOM   2600  O   VAL A 194      55.600  57.910  58.650  1.00  0.00           O
ATOM   2601  N   THR A 195      55.480  57.590  60.820  1.00  0.00           N
ATOM   2602  HN  THR A 195      55.590  56.970  61.590  1.00  0.00           H
ATOM   2603  CA  THR A 195      55.320  58.950  61.150  1.00  0.00           C
ATOM   2604  HA  THR A 195      55.880  59.580  60.480  1.00  0.00           H
ATOM   2605  CB  THR A 195      53.840  59.400  61.220  1.00  0.00           C
ATOM   2606  HB  THR A 195      53.900  60.500  61.390  1.00  0.00           H
ATOM   2607  OG1 THR A 195      53.200  58.790  62.340  1.00  0.00           O
ATOM   2608  HG1 THR A 195      53.430  57.860  62.360  1.00  0.00           H
ATOM   2609  CG2 THR A 195      53.020  59.080  59.990  1.00  0.00           C
ATOM   2610 HG21 THR A 195      52.140  59.760  59.980  1.00  0.00           H
ATOM   2611 HG22 THR A 195      52.710  58.010  59.990  1.00  0.00           H
ATOM   2612 HG23 THR A 195      53.580  59.390  59.080  1.00  0.00           H
ATOM   2613  C   THR A 195      56.100  59.100  62.480  1.00  0.00           C
ATOM   2614  O   THR A 195      56.320  58.050  63.110  1.00  0.00           O
ATOM   2615  N   PRO A 196      56.530  60.210  63.000  1.00  0.00           N
ATOM   2616  CD  PRO A 196      56.260  61.550  62.540  1.00  0.00           C
ATOM   2617  HD1 PRO A 196      55.170  61.710  62.340  1.00  0.00           H
ATOM   2618  HD2 PRO A 196      56.910  61.700  61.650  1.00  0.00           H
ATOM   2619  CA  PRO A 196      57.040  60.190  64.390  1.00  0.00           C
ATOM   2620  HA  PRO A 196      57.770  59.400  64.440  1.00  0.00           H
ATOM   2621  CB  PRO A 196      57.590  61.550  64.440  1.00  0.00           C
ATOM   2622  HB1 PRO A 196      58.490  61.640  63.790  1.00  0.00           H
ATOM   2623  HB2 PRO A 196      57.720  62.000  65.450  1.00  0.00           H
ATOM   2624  CG  PRO A 196      56.600  62.450  63.710  1.00  0.00           C
ATOM   2625  HG1 PRO A 196      55.710  62.550  64.360  1.00  0.00           H
ATOM   2626  HG2 PRO A 196      57.020  63.450  63.460  1.00  0.00           H
ATOM   2627  C   PRO A 196      55.930  60.020  65.510  1.00  0.00           C
ATOM   2628  O   PRO A 196      56.300  60.210  66.640  1.00  0.00           O
ATOM   2629  N   ASP A 197      54.700  59.520  65.150  1.00  0.00           N
ATOM   2630  HN  ASP A 197      54.450  59.350  64.200  1.00  0.00           H
ATOM   2631  CA  ASP A 197      53.580  59.200  65.990  1.00  0.00           C
ATOM   2632  HA  ASP A 197      53.710  59.470  67.030  1.00  0.00           H
ATOM   2633  CB  ASP A 197      52.310  59.770  65.500  1.00  0.00           C
ATOM   2634  HB1 ASP A 197      51.460  59.340  66.080  1.00  0.00           H
ATOM   2635  HB2 ASP A 197      52.080  59.440  64.470  1.00  0.00           H
ATOM   2636  CG  ASP A 197      52.290  61.250  65.720  1.00  0.00           C
ATOM   2637  OD1 ASP A 197      52.950  61.730  66.620  1.00  0.00           O
ATOM   2638  OD2 ASP A 197      51.510  61.950  65.040  1.00  0.00           O
ATOM   2639  C   ASP A 197      53.480  57.590  65.880  1.00  0.00           C
ATOM   2640  O   ASP A 197      52.450  56.950  66.240  1.00  0.00           O
ATOM   2641  N   GLY A 198      54.500  56.910  65.290  1.00  0.00           N
ATOM   2642  HN  GLY A 198      55.320  57.370  64.960  1.00  0.00           H
ATOM   2643  CA  GLY A 198      54.390  55.460  64.990  1.00  0.00           C
ATOM   2644  HA1 GLY A 198      53.700  54.930  65.620  1.00  0.00           H
ATOM   2645  HA2 GLY A 198      55.360  54.990  64.920  1.00  0.00           H
ATOM   2646  C   GLY A 198      53.960  55.270  63.600  1.00  0.00           C
ATOM   2647  O   GLY A 198      53.510  56.180  62.910  1.00  0.00           O
ATOM   2648  N   LYS A 199      54.010  53.970  63.110  1.00  0.00           N
ATOM   2649  HN  LYS A 199      54.510  53.210  63.510  1.00  0.00           H
ATOM   2650  CA  LYS A 199      53.340  53.550  61.880  1.00  0.00           C
ATOM   2651  HA  LYS A 199      53.510  54.260  61.090  1.00  0.00           H
ATOM   2652  CB  LYS A 199      53.810  52.130  61.300  1.00  0.00           C
ATOM   2653  HB1 LYS A 199      53.360  51.530  62.120  1.00  0.00           H
ATOM   2654  HB2 LYS A 199      54.900  51.910  61.370  1.00  0.00           H
ATOM   2655  CG  LYS A 199      53.180  51.810  59.930  1.00  0.00           C
ATOM   2656  HG1 LYS A 199      53.240  52.720  59.300  1.00  0.00           H
ATOM   2657  HG2 LYS A 199      52.090  51.640  60.090  1.00  0.00           H
ATOM   2658  CD  LYS A 199      53.820  50.680  59.110  1.00  0.00           C
ATOM   2659  HD1 LYS A 199      54.850  50.950  58.800  1.00  0.00           H
ATOM   2660  HD2 LYS A 199      53.180  50.550  58.210  1.00  0.00           H
ATOM   2661  CE  LYS A 199      53.970  49.330  59.910  1.00  0.00           C
ATOM   2662  HE1 LYS A 199      54.430  49.640  60.870  1.00  0.00           H
ATOM   2663  HE2 LYS A 199      54.670  48.720  59.300  1.00  0.00           H
ATOM   2664  NZ  LYS A 199      52.700  48.610  60.190  1.00  0.00           N
ATOM   2665  HZ1 LYS A 199      52.920  47.600  60.210  1.00  0.00           H
ATOM   2666  HZ2 LYS A 199      51.950  48.830  59.500  1.00  0.00           H
ATOM   2667  HZ3 LYS A 199      52.350  48.850  61.140  1.00  0.00           H
ATOM   2668  C   LYS A 199      51.840  53.580  62.160  1.00  0.00           C
ATOM   2669  O   LYS A 199      51.360  52.910  63.040  1.00  0.00           O
ATOM   2670  N   LYS A 200      51.050  54.420  61.490  1.00  0.00           N
ATOM   2671  HN  LYS A 200      51.450  55.080  60.850  1.00  0.00           H
ATOM   2672  CA  LYS A 200      49.580  54.530  61.710  1.00  0.00           C
ATOM   2673  HA  LYS A 200      49.320  53.820  62.480  1.00  0.00           H
ATOM   2674  CB  LYS A 200      49.180  56.020  62.030  1.00  0.00           C
ATOM   2675  HB1 LYS A 200      48.070  56.070  62.090  1.00  0.00           H
ATOM   2676  HB2 LYS A 200      49.620  56.640  61.220  1.00  0.00           H
ATOM   2677  CG  LYS A 200      49.760  56.650  63.280  1.00  0.00           C
ATOM   2678  HG1 LYS A 200      49.320  57.670  63.290  1.00  0.00           H
ATOM   2679  HG2 LYS A 200      50.860  56.740  63.350  1.00  0.00           H
ATOM   2680  CD  LYS A 200      49.430  55.810  64.550  1.00  0.00           C
ATOM   2681  HD1 LYS A 200      50.270  55.110  64.730  1.00  0.00           H
ATOM   2682  HD2 LYS A 200      48.550  55.160  64.340  1.00  0.00           H
ATOM   2683  CE  LYS A 200      49.220  56.670  65.870  1.00  0.00           C
ATOM   2684  HE1 LYS A 200      50.110  57.290  66.080  1.00  0.00           H
ATOM   2685  HE2 LYS A 200      49.080  55.980  66.730  1.00  0.00           H
ATOM   2686  NZ  LYS A 200      48.100  57.610  65.830  1.00  0.00           N
ATOM   2687  HZ1 LYS A 200      48.380  58.560  65.490  1.00  0.00           H
ATOM   2688  HZ2 LYS A 200      47.810  57.740  66.820  1.00  0.00           H
ATOM   2689  HZ3 LYS A 200      47.290  57.220  65.300  1.00  0.00           H
ATOM   2690  C   LYS A 200      48.790  54.200  60.430  1.00  0.00           C
ATOM   2691  O   LYS A 200      49.390  54.200  59.340  1.00  0.00           O
ATOM   2692  N   SER A 201      47.530  53.800  60.600  1.00  0.00           N
ATOM   2693  HN  SER A 201      47.210  53.680  61.540  1.00  0.00           H
ATOM   2694  CA  SER A 201      46.520  53.580  59.520  1.00  0.00           C
ATOM   2695  HA  SER A 201      46.870  52.810  58.850  1.00  0.00           H
ATOM   2696  CB  SER A 201      45.070  53.150  59.940  1.00  0.00           C
ATOM   2697  HB1 SER A 201      44.630  54.040  60.440  1.00  0.00           H
ATOM   2698  HB2 SER A 201      45.120  52.250  60.590  1.00  0.00           H
ATOM   2699  OG  SER A 201      44.230  52.880  58.820  1.00  0.00           O
ATOM   2700  HG1 SER A 201      44.440  51.960  58.690  1.00  0.00           H
ATOM   2701  C   SER A 201      46.390  54.920  58.820  1.00  0.00           C
ATOM   2702  O   SER A 201      46.450  55.990  59.490  1.00  0.00           O
ATOM   2703  N   ALA A 202      46.070  55.020  57.480  1.00  0.00           N
ATOM   2704  HN  ALA A 202      45.960  54.260  56.850  1.00  0.00           H
ATOM   2705  CA  ALA A 202      45.810  56.300  56.880  1.00  0.00           C
ATOM   2706  HA  ALA A 202      46.770  56.800  56.940  1.00  0.00           H
ATOM   2707  CB  ALA A 202      45.410  55.970  55.440  1.00  0.00           C
ATOM   2708  HB1 ALA A 202      45.340  56.930  54.880  1.00  0.00           H
ATOM   2709  HB2 ALA A 202      44.450  55.430  55.300  1.00  0.00           H
ATOM   2710  HB3 ALA A 202      46.210  55.410  54.910  1.00  0.00           H
ATOM   2711  C   ALA A 202      44.620  57.080  57.580  1.00  0.00           C
ATOM   2712  O   ALA A 202      44.430  58.310  57.570  1.00  0.00           O
ATOM   2713  N   HSD A 203      43.610  56.240  58.000  1.00  0.00           N
ATOM   2714  HN  HSD A 203      43.780  55.270  58.090  1.00  0.00           H
ATOM   2715  CA  HSD A 203      42.250  56.710  58.270  1.00  0.00           C
ATOM   2716  HA  HSD A 203      42.180  57.620  57.680  1.00  0.00           H
ATOM   2717  CB  HSD A 203      41.150  55.550  58.010  1.00  0.00           C
ATOM   2718  HB1 HSD A 203      40.160  56.030  58.120  1.00  0.00           H
ATOM   2719  HB2 HSD A 203      41.180  54.770  58.800  1.00  0.00           H
ATOM   2720  ND1 HSD A 203      41.430  55.570  55.460  1.00  0.00           N
ATOM   2721  HD1 HSD A 203      41.530  56.560  55.320  1.00  0.00           H
ATOM   2722  CG  HSD A 203      41.200  54.850  56.650  1.00  0.00           C
ATOM   2723  CE1 HSD A 203      41.540  54.640  54.490  1.00  0.00           C
ATOM   2724  HE1 HSD A 203      41.700  54.690  53.420  1.00  0.00           H
ATOM   2725  NE2 HSD A 203      41.400  53.370  54.950  1.00  0.00           N
ATOM   2726  CD2 HSD A 203      41.150  53.540  56.320  1.00  0.00           C
ATOM   2727  HD2 HSD A 203      40.880  52.620  56.810  1.00  0.00           H
ATOM   2728  C   HSD A 203      42.040  57.140  59.650  1.00  0.00           C
ATOM   2729  O   HSD A 203      40.940  57.440  60.030  1.00  0.00           O
ATOM   2730  N   ASP A 204      43.140  57.240  60.420  1.00  0.00           N
ATOM   2731  HN  ASP A 204      43.990  57.030  59.960  1.00  0.00           H
ATOM   2732  CA  ASP A 204      43.150  57.670  61.810  1.00  0.00           C
ATOM   2733  HA  ASP A 204      42.420  57.140  62.410  1.00  0.00           H
ATOM   2734  CB  ASP A 204      44.610  57.360  62.350  1.00  0.00           C
ATOM   2735  HB1 ASP A 204      45.400  57.880  61.770  1.00  0.00           H
ATOM   2736  HB2 ASP A 204      44.790  56.290  62.120  1.00  0.00           H
ATOM   2737  CG  ASP A 204      44.810  57.520  63.820  1.00  0.00           C
ATOM   2738  OD1 ASP A 204      45.910  57.160  64.390  1.00  0.00           O
ATOM   2739  OD2 ASP A 204      43.820  57.800  64.580  1.00  0.00           O
ATOM   2740  C   ASP A 204      42.830  59.150  61.880  1.00  0.00           C
ATOM   2741  O   ASP A 204      43.360  59.950  61.120  1.00  0.00           O
ATOM   2742  N   ARG A 205      42.000  59.600  62.870  1.00  0.00           N
ATOM   2743  HN  ARG A 205      41.810  58.980  63.620  1.00  0.00           H
ATOM   2744  CA  ARG A 205      41.630  60.970  62.990  1.00  0.00           C
ATOM   2745  HA  ARG A 205      41.120  61.290  62.090  1.00  0.00           H
ATOM   2746  CB  ARG A 205      40.690  61.080  64.190  1.00  0.00           C
ATOM   2747  HB1 ARG A 205      40.400  62.160  64.200  1.00  0.00           H
ATOM   2748  HB2 ARG A 205      41.190  60.770  65.130  1.00  0.00           H
ATOM   2749  CG  ARG A 205      39.360  60.260  64.170  1.00  0.00           C
ATOM   2750  HG1 ARG A 205      39.510  59.220  63.810  1.00  0.00           H
ATOM   2751  HG2 ARG A 205      38.800  60.760  63.350  1.00  0.00           H
ATOM   2752  CD  ARG A 205      38.550  60.510  65.500  1.00  0.00           C
ATOM   2753  HD1 ARG A 205      37.520  60.160  65.260  1.00  0.00           H
ATOM   2754  HD2 ARG A 205      38.600  61.610  65.610  1.00  0.00           H
ATOM   2755  NE  ARG A 205      39.230  59.740  66.530  1.00  0.00           N
ATOM   2756  HE  ARG A 205      40.070  59.210  66.370  1.00  0.00           H
ATOM   2757  CZ  ARG A 205      38.630  59.490  67.650  1.00  0.00           C
ATOM   2758  NH1 ARG A 205      37.500  60.070  68.060  1.00  0.00           N
ATOM   2759 HH11 ARG A 205      36.990  60.560  67.360  1.00  0.00           H
ATOM   2760 HH12 ARG A 205      36.990  59.680  68.830  1.00  0.00           H
ATOM   2761  NH2 ARG A 205      39.270  58.820  68.590  1.00  0.00           N
ATOM   2762 HH21 ARG A 205      39.880  58.110  68.250  1.00  0.00           H
ATOM   2763 HH22 ARG A 205      39.040  58.770  69.560  1.00  0.00           H
ATOM   2764  C   ARG A 205      42.810  61.870  63.350  1.00  0.00           C
ATOM   2765  O   ARG A 205      42.880  63.070  63.040  1.00  0.00           O
ATOM   2766  N   TYR A 206      43.780  61.360  64.170  1.00  0.00           N
ATOM   2767  HN  TYR A 206      43.720  60.380  64.330  1.00  0.00           H
ATOM   2768  CA  TYR A 206      44.830  62.120  64.800  1.00  0.00           C
ATOM   2769  HA  TYR A 206      44.560  63.170  64.810  1.00  0.00           H
ATOM   2770  CB  TYR A 206      45.120  61.610  66.260  1.00  0.00           C
ATOM   2771  HB1 TYR A 206      46.110  61.850  66.690  1.00  0.00           H
ATOM   2772  HB2 TYR A 206      44.970  60.530  66.480  1.00  0.00           H
ATOM   2773  CG  TYR A 206      44.160  62.300  67.110  1.00  0.00           C
ATOM   2774  CD1 TYR A 206      44.520  63.440  67.870  1.00  0.00           C
ATOM   2775  HD1 TYR A 206      45.500  63.900  67.840  1.00  0.00           H
ATOM   2776  CE1 TYR A 206      43.550  64.020  68.750  1.00  0.00           C
ATOM   2777  HE1 TYR A 206      43.800  64.870  69.360  1.00  0.00           H
ATOM   2778  CZ  TYR A 206      42.260  63.440  68.860  1.00  0.00           C
ATOM   2779  OH  TYR A 206      41.330  63.930  69.840  1.00  0.00           O
ATOM   2780  HH  TYR A 206      40.540  63.420  69.640  1.00  0.00           H
ATOM   2781  CD2 TYR A 206      42.940  61.700  67.310  1.00  0.00           C
ATOM   2782  HD2 TYR A 206      42.620  60.850  66.720  1.00  0.00           H
ATOM   2783  CE2 TYR A 206      41.950  62.280  68.170  1.00  0.00           C
ATOM   2784  HE2 TYR A 206      41.110  61.640  68.380  1.00  0.00           H
ATOM   2785  C   TYR A 206      46.140  61.960  64.000  1.00  0.00           C
ATOM   2786  O   TYR A 206      47.190  62.320  64.540  1.00  0.00           O
ATOM   2787  N   LEU A 207      46.110  61.350  62.750  1.00  0.00           N
ATOM   2788  HN  LEU A 207      45.260  61.230  62.230  1.00  0.00           H
ATOM   2789  CA  LEU A 207      47.220  61.220  61.850  1.00  0.00           C
ATOM   2790  HA  LEU A 207      48.050  60.800  62.400  1.00  0.00           H
ATOM   2791  CB  LEU A 207      46.880  60.340  60.610  1.00  0.00           C
ATOM   2792  HB1 LEU A 207      45.950  60.810  60.230  1.00  0.00           H
ATOM   2793  HB2 LEU A 207      46.730  59.320  61.010  1.00  0.00           H
ATOM   2794  CG  LEU A 207      47.930  60.270  59.510  1.00  0.00           C
ATOM   2795  HG  LEU A 207      48.520  61.190  59.300  1.00  0.00           H
ATOM   2796  CD1 LEU A 207      49.000  59.230  59.900  1.00  0.00           C
ATOM   2797 HD11 LEU A 207      48.560  58.210  59.950  1.00  0.00           H
ATOM   2798 HD12 LEU A 207      49.420  59.350  60.930  1.00  0.00           H
ATOM   2799 HD13 LEU A 207      49.850  59.200  59.200  1.00  0.00           H
ATOM   2800  CD2 LEU A 207      47.390  59.930  58.190  1.00  0.00           C
ATOM   2801 HD21 LEU A 207      48.110  59.990  57.350  1.00  0.00           H
ATOM   2802 HD22 LEU A 207      46.560  60.630  57.940  1.00  0.00           H
ATOM   2803 HD23 LEU A 207      47.020  58.880  58.200  1.00  0.00           H
ATOM   2804  C   LEU A 207      47.660  62.650  61.450  1.00  0.00           C
ATOM   2805  O   LEU A 207      46.770  63.450  61.050  1.00  0.00           O
ATOM   2806  N   PHE A 208      48.960  62.970  61.460  1.00  0.00           N
ATOM   2807  HN  PHE A 208      49.670  62.270  61.470  1.00  0.00           H
ATOM   2808  CA  PHE A 208      49.550  64.200  61.080  1.00  0.00           C
ATOM   2809  HA  PHE A 208      50.610  64.020  61.190  1.00  0.00           H
ATOM   2810  CB  PHE A 208      49.200  64.620  59.590  1.00  0.00           C
ATOM   2811  HB1 PHE A 208      49.620  65.630  59.410  1.00  0.00           H
ATOM   2812  HB2 PHE A 208      48.110  64.830  59.560  1.00  0.00           H
ATOM   2813  CG  PHE A 208      49.570  63.630  58.470  1.00  0.00           C
ATOM   2814  CD1 PHE A 208      50.780  62.820  58.590  1.00  0.00           C
ATOM   2815  HD1 PHE A 208      51.390  62.800  59.480  1.00  0.00           H
ATOM   2816  CE1 PHE A 208      51.150  62.000  57.510  1.00  0.00           C
ATOM   2817  HE1 PHE A 208      52.070  61.430  57.570  1.00  0.00           H
ATOM   2818  CZ  PHE A 208      50.170  61.850  56.440  1.00  0.00           C
ATOM   2819  HZ  PHE A 208      50.320  61.120  55.660  1.00  0.00           H
ATOM   2820  CD2 PHE A 208      48.650  63.430  57.400  1.00  0.00           C
ATOM   2821  HD2 PHE A 208      47.760  64.040  57.460  1.00  0.00           H
ATOM   2822  CE2 PHE A 208      48.930  62.570  56.420  1.00  0.00           C
ATOM   2823  HE2 PHE A 208      48.330  62.290  55.570  1.00  0.00           H
ATOM   2824  C   PHE A 208      49.200  65.380  62.030  1.00  0.00           C
ATOM   2825  O   PHE A 208      49.910  66.400  62.010  1.00  0.00           O
ATOM   2826  N   VAL A 209      48.140  65.320  62.870  1.00  0.00           N
ATOM   2827  HN  VAL A 209      47.610  64.470  62.850  1.00  0.00           H
ATOM   2828  CA  VAL A 209      47.740  66.420  63.720  1.00  0.00           C
ATOM   2829  HA  VAL A 209      47.790  67.310  63.110  1.00  0.00           H
ATOM   2830  CB  VAL A 209      46.320  66.210  64.180  1.00  0.00           C
ATOM   2831  HB  VAL A 209      46.270  65.300  64.820  1.00  0.00           H
ATOM   2832  CG1 VAL A 209      45.910  67.400  65.180  1.00  0.00           C
ATOM   2833 HG11 VAL A 209      44.840  67.320  65.470  1.00  0.00           H
ATOM   2834 HG12 VAL A 209      46.160  68.310  64.590  1.00  0.00           H
ATOM   2835 HG13 VAL A 209      46.390  67.470  66.180  1.00  0.00           H
ATOM   2836  CG2 VAL A 209      45.340  66.100  62.970  1.00  0.00           C
ATOM   2837 HG21 VAL A 209      45.770  66.370  61.990  1.00  0.00           H
ATOM   2838 HG22 VAL A 209      44.460  66.740  63.190  1.00  0.00           H
ATOM   2839 HG23 VAL A 209      44.980  65.060  62.820  1.00  0.00           H
ATOM   2840  C   VAL A 209      48.750  66.540  64.900  1.00  0.00           C
ATOM   2841  O   VAL A 209      49.210  65.620  65.560  1.00  0.00           O
ATOM   2842  N   GLN A 210      49.150  67.800  65.180  1.00  0.00           N
ATOM   2843  HN  GLN A 210      48.650  68.540  64.730  1.00  0.00           H
ATOM   2844  CA  GLN A 210      49.950  68.150  66.320  1.00  0.00           C
ATOM   2845  HA  GLN A 210      49.880  67.440  67.130  1.00  0.00           H
ATOM   2846  CB  GLN A 210      51.410  68.250  65.890  1.00  0.00           C
ATOM   2847  HB1 GLN A 210      51.580  67.210  65.560  1.00  0.00           H
ATOM   2848  HB2 GLN A 210      51.920  68.500  66.840  1.00  0.00           H
ATOM   2849  CG  GLN A 210      51.640  69.320  64.810  1.00  0.00           C
ATOM   2850  HG1 GLN A 210      51.250  70.330  65.060  1.00  0.00           H
ATOM   2851  HG2 GLN A 210      51.190  68.990  63.850  1.00  0.00           H
ATOM   2852  CD  GLN A 210      53.060  69.570  64.390  1.00  0.00           C
ATOM   2853  OE1 GLN A 210      53.810  68.570  64.400  1.00  0.00           O
ATOM   2854  NE2 GLN A 210      53.480  70.820  64.020  1.00  0.00           N
ATOM   2855 HE21 GLN A 210      52.790  71.520  64.190  1.00  0.00           H
ATOM   2856 HE22 GLN A 210      54.460  71.020  64.050  1.00  0.00           H
ATOM   2857  C   GLN A 210      49.460  69.450  67.020  1.00  0.00           C
ATOM   2858  O   GLN A 210      48.680  70.250  66.460  1.00  0.00           O
ATOM   2859  N   SER A 211      49.850  69.720  68.250  1.00  0.00           N
ATOM   2860  HN  SER A 211      50.370  69.030  68.750  1.00  0.00           H
ATOM   2861  CA  SER A 211      49.720  71.040  68.840  1.00  0.00           C
ATOM   2862  HA  SER A 211      48.700  71.360  68.680  1.00  0.00           H
ATOM   2863  CB  SER A 211      49.890  71.140  70.380  1.00  0.00           C
ATOM   2864  HB1 SER A 211      50.910  70.780  70.650  1.00  0.00           H
ATOM   2865  HB2 SER A 211      49.130  70.490  70.860  1.00  0.00           H
ATOM   2866  OG  SER A 211      49.680  72.400  70.980  1.00  0.00           O
ATOM   2867  HG1 SER A 211      49.330  72.240  71.870  1.00  0.00           H
ATOM   2868  C   SER A 211      50.790  71.970  68.160  1.00  0.00           C
ATOM   2869  O   SER A 211      51.950  71.510  67.940  1.00  0.00           O
ATOM   2870  N   PRO A 212      50.540  73.230  67.770  1.00  0.00           N
ATOM   2871  CD  PRO A 212      49.100  73.680  67.700  1.00  0.00           C
ATOM   2872  HD1 PRO A 212      48.450  73.300  68.520  1.00  0.00           H
ATOM   2873  HD2 PRO A 212      48.670  73.330  66.750  1.00  0.00           H
ATOM   2874  CA  PRO A 212      51.480  74.180  67.160  1.00  0.00           C
ATOM   2875  HA  PRO A 212      51.990  73.740  66.320  1.00  0.00           H
ATOM   2876  CB  PRO A 212      50.600  75.360  66.740  1.00  0.00           C
ATOM   2877  HB1 PRO A 212      50.480  75.400  65.640  1.00  0.00           H
ATOM   2878  HB2 PRO A 212      50.930  76.380  67.040  1.00  0.00           H
ATOM   2879  CG  PRO A 212      49.290  75.240  67.570  1.00  0.00           C
ATOM   2880  HG1 PRO A 212      49.560  75.620  68.580  1.00  0.00           H
ATOM   2881  HG2 PRO A 212      48.490  75.760  67.010  1.00  0.00           H
ATOM   2882  C   PRO A 212      52.600  74.640  68.180  1.00  0.00           C
ATOM   2883  O   PRO A 212      53.710  74.730  67.680  1.00  0.00           O
ATOM   2884  N   ASN A 213      52.280  74.940  69.490  1.00  0.00           N
ATOM   2885  HN  ASN A 213      51.310  74.820  69.680  1.00  0.00           H
ATOM   2886  CA  ASN A 213      53.160  75.640  70.530  1.00  0.00           C
ATOM   2887  HA  ASN A 213      53.100  75.060  71.440  1.00  0.00           H
ATOM   2888  CB  ASN A 213      54.610  75.780  70.120  1.00  0.00           C
ATOM   2889  HB1 ASN A 213      54.740  76.470  69.260  1.00  0.00           H
ATOM   2890  HB2 ASN A 213      54.970  74.760  69.890  1.00  0.00           H
ATOM   2891  CG  ASN A 213      55.490  76.390  71.260  1.00  0.00           C
ATOM   2892  OD1 ASN A 213      54.960  76.440  72.410  1.00  0.00           O
ATOM   2893  ND2 ASN A 213      56.680  76.890  70.970  1.00  0.00           N
ATOM   2894 HD21 ASN A 213      57.020  76.980  70.030  1.00  0.00           H
ATOM   2895 HD22 ASN A 213      57.260  77.110  71.750  1.00  0.00           H
ATOM   2896  C   ASN A 213      52.410  76.870  70.850  1.00  0.00           C
ATOM   2897  O   ASN A 213      52.510  77.860  70.120  1.00  0.00           O
ATOM   2898  N   GLY A 214      51.520  76.820  71.860  1.00  0.00           N
ATOM   2899  HN  GLY A 214      51.400  75.950  72.330  1.00  0.00           H
ATOM   2900  CA  GLY A 214      50.660  77.980  72.150  1.00  0.00           C
ATOM   2901  HA1 GLY A 214      51.260  78.860  72.320  1.00  0.00           H
ATOM   2902  HA2 GLY A 214      50.150  77.600  73.020  1.00  0.00           H
ATOM   2903  C   GLY A 214      49.610  78.260  70.950  1.00  0.00           C
ATOM   2904  O   GLY A 214      49.740  77.730  69.830  1.00  0.00           O
ATOM   2905  N   PRO A 215      48.620  79.080  71.290  1.00  0.00           N
ATOM   2906  CD  PRO A 215      48.670  80.160  72.310  1.00  0.00           C
ATOM   2907  HD1 PRO A 215      49.350  81.000  72.050  1.00  0.00           H
ATOM   2908  HD2 PRO A 215      49.010  79.760  73.290  1.00  0.00           H
ATOM   2909  CA  PRO A 215      47.410  79.080  70.480  1.00  0.00           C
ATOM   2910  HA  PRO A 215      47.350  78.060  70.120  1.00  0.00           H
ATOM   2911  CB  PRO A 215      46.460  79.570  71.600  1.00  0.00           C
ATOM   2912  HB1 PRO A 215      46.220  78.620  72.120  1.00  0.00           H
ATOM   2913  HB2 PRO A 215      45.500  80.000  71.260  1.00  0.00           H
ATOM   2914  CG  PRO A 215      47.240  80.620  72.340  1.00  0.00           C
ATOM   2915  HG1 PRO A 215      47.250  81.570  71.770  1.00  0.00           H
ATOM   2916  HG2 PRO A 215      46.950  80.740  73.400  1.00  0.00           H
ATOM   2917  C   PRO A 215      47.470  80.060  69.330  1.00  0.00           C
ATOM   2918  O   PRO A 215      46.740  81.020  69.310  1.00  0.00           O
ATOM   2919  N   THR A 216      48.360  79.760  68.410  1.00  0.00           N
ATOM   2920  HN  THR A 216      48.900  78.930  68.520  1.00  0.00           H
ATOM   2921  CA  THR A 216      48.520  80.510  67.160  1.00  0.00           C
ATOM   2922  HA  THR A 216      48.670  81.530  67.490  1.00  0.00           H
ATOM   2923  CB  THR A 216      49.790  80.100  66.360  1.00  0.00           C
ATOM   2924  HB  THR A 216      50.630  80.220  67.080  1.00  0.00           H
ATOM   2925  OG1 THR A 216      49.970  80.930  65.240  1.00  0.00           O
ATOM   2926  HG1 THR A 216      50.910  80.840  65.040  1.00  0.00           H
ATOM   2927  CG2 THR A 216      49.630  78.640  65.930  1.00  0.00           C
ATOM   2928 HG21 THR A 216      48.930  78.530  65.070  1.00  0.00           H
ATOM   2929 HG22 THR A 216      49.090  78.100  66.730  1.00  0.00           H
ATOM   2930 HG23 THR A 216      50.600  78.170  65.660  1.00  0.00           H
ATOM   2931  C   THR A 216      47.220  80.450  66.260  1.00  0.00           C
ATOM   2932  O   THR A 216      46.410  79.460  66.270  1.00  0.00           O
ATOM   2933  N   GLY A 217      47.030  81.640  65.590  1.00  0.00           N
ATOM   2934  HN  GLY A 217      47.600  82.430  65.810  1.00  0.00           H
ATOM   2935  CA  GLY A 217      45.940  81.800  64.680  1.00  0.00           C
ATOM   2936  HA1 GLY A 217      45.650  82.840  64.720  1.00  0.00           H
ATOM   2937  HA2 GLY A 217      45.230  81.010  64.850  1.00  0.00           H
ATOM   2938  C   GLY A 217      46.430  81.500  63.340  1.00  0.00           C
ATOM   2939  O   GLY A 217      45.580  81.430  62.450  1.00  0.00           O
ATOM   2940  N   SER A 218      47.690  81.280  63.100  1.00  0.00           N
ATOM   2941  HN  SER A 218      48.350  81.110  63.830  1.00  0.00           H
ATOM   2942  CA  SER A 218      48.130  80.760  61.840  1.00  0.00           C
ATOM   2943  HA  SER A 218      47.800  81.450  61.080  1.00  0.00           H
ATOM   2944  CB  SER A 218      49.670  80.800  61.620  1.00  0.00           C
ATOM   2945  HB1 SER A 218      49.830  80.430  60.580  1.00  0.00           H
ATOM   2946  HB2 SER A 218      50.120  80.070  62.320  1.00  0.00           H
ATOM   2947  OG  SER A 218      50.140  82.140  61.830  1.00  0.00           O
ATOM   2948  HG1 SER A 218      50.060  82.480  60.930  1.00  0.00           H
ATOM   2949  C   SER A 218      47.700  79.400  61.520  1.00  0.00           C
ATOM   2950  O   SER A 218      47.670  78.550  62.460  1.00  0.00           O
ATOM   2951  N   ALA A 219      47.350  79.050  60.270  1.00  0.00           N
ATOM   2952  HN  ALA A 219      47.130  79.690  59.530  1.00  0.00           H
ATOM   2953  CA  ALA A 219      47.080  77.720  59.760  1.00  0.00           C
ATOM   2954  HA  ALA A 219      46.310  77.300  60.390  1.00  0.00           H
ATOM   2955  CB  ALA A 219      46.780  77.920  58.260  1.00  0.00           C
ATOM   2956  HB1 ALA A 219      46.370  77.020  57.760  1.00  0.00           H
ATOM   2957  HB2 ALA A 219      47.510  78.450  57.610  1.00  0.00           H
ATOM   2958  HB3 ALA A 219      45.930  78.640  58.230  1.00  0.00           H
ATOM   2959  C   ALA A 219      48.170  76.650  59.910  1.00  0.00           C
ATOM   2960  O   ALA A 219      47.790  75.510  60.250  1.00  0.00           O
ATOM   2961  N   ARG A 220      49.470  76.950  59.540  1.00  0.00           N
ATOM   2962  HN  ARG A 220      49.820  77.860  59.390  1.00  0.00           H
ATOM   2963  CA  ARG A 220      50.370  75.840  59.130  1.00  0.00           C
ATOM   2964  HA  ARG A 220      49.800  75.470  58.290  1.00  0.00           H
ATOM   2965  CB  ARG A 220      51.670  76.360  58.480  1.00  0.00           C
ATOM   2966  HB1 ARG A 220      52.180  76.950  59.270  1.00  0.00           H
ATOM   2967  HB2 ARG A 220      51.480  77.160  57.740  1.00  0.00           H
ATOM   2968  CG  ARG A 220      52.660  75.350  57.890  1.00  0.00           C
ATOM   2969  HG1 ARG A 220      53.090  74.670  58.650  1.00  0.00           H
ATOM   2970  HG2 ARG A 220      53.490  75.920  57.400  1.00  0.00           H
ATOM   2971  CD  ARG A 220      52.120  74.510  56.710  1.00  0.00           C
ATOM   2972  HD1 ARG A 220      51.980  75.200  55.840  1.00  0.00           H
ATOM   2973  HD2 ARG A 220      51.130  74.020  56.800  1.00  0.00           H
ATOM   2974  NE  ARG A 220      53.120  73.530  56.330  1.00  0.00           N
ATOM   2975  HE  ARG A 220      53.600  73.550  55.460  1.00  0.00           H
ATOM   2976  CZ  ARG A 220      53.120  72.380  56.920  1.00  0.00           C
ATOM   2977  NH1 ARG A 220      52.430  72.010  57.980  1.00  0.00           N
ATOM   2978 HH11 ARG A 220      51.720  72.510  58.460  1.00  0.00           H
ATOM   2979 HH12 ARG A 220      52.630  71.120  58.380  1.00  0.00           H
ATOM   2980  NH2 ARG A 220      54.100  71.560  56.700  1.00  0.00           N
ATOM   2981 HH21 ARG A 220      54.870  71.830  56.120  1.00  0.00           H
ATOM   2982 HH22 ARG A 220      54.200  70.720  57.240  1.00  0.00           H
ATOM   2983  C   ARG A 220      50.690  74.700  60.110  1.00  0.00           C
ATOM   2984  O   ARG A 220      50.700  73.570  59.700  1.00  0.00           O
ATOM   2985  N   GLU A 221      50.870  75.030  61.430  1.00  0.00           N
ATOM   2986  HN  GLU A 221      50.450  75.870  61.730  1.00  0.00           H
ATOM   2987  CA  GLU A 221      51.640  74.310  62.450  1.00  0.00           C
ATOM   2988  HA  GLU A 221      52.230  73.640  61.830  1.00  0.00           H
ATOM   2989  CB  GLU A 221      52.510  75.160  63.280  1.00  0.00           C
ATOM   2990  HB1 GLU A 221      53.170  74.540  63.920  1.00  0.00           H
ATOM   2991  HB2 GLU A 221      51.890  75.720  64.020  1.00  0.00           H
ATOM   2992  CG  GLU A 221      53.450  75.970  62.440  1.00  0.00           C
ATOM   2993  HG1 GLU A 221      52.960  76.800  61.900  1.00  0.00           H
ATOM   2994  HG2 GLU A 221      53.940  75.360  61.640  1.00  0.00           H
ATOM   2995  CD  GLU A 221      54.580  76.540  63.250  1.00  0.00           C
ATOM   2996  OE1 GLU A 221      54.280  77.400  64.130  1.00  0.00           O
ATOM   2997  OE2 GLU A 221      55.690  76.030  63.080  1.00  0.00           O
ATOM   2998  C   GLU A 221      50.830  73.340  63.320  1.00  0.00           C
ATOM   2999  O   GLU A 221      51.360  72.670  64.220  1.00  0.00           O
ATOM   3000  N   TYR A 222      49.490  73.270  63.030  1.00  0.00           N
ATOM   3001  HN  TYR A 222      49.070  73.900  62.380  1.00  0.00           H
ATOM   3002  CA  TYR A 222      48.660  72.290  63.580  1.00  0.00           C
ATOM   3003  HA  TYR A 222      49.010  72.110  64.590  1.00  0.00           H
ATOM   3004  CB  TYR A 222      47.190  72.810  63.290  1.00  0.00           C
ATOM   3005  HB1 TYR A 222      46.490  71.950  63.390  1.00  0.00           H
ATOM   3006  HB2 TYR A 222      47.230  72.980  62.200  1.00  0.00           H
ATOM   3007  CG  TYR A 222      46.910  73.970  64.260  1.00  0.00           C
ATOM   3008  CD1 TYR A 222      45.990  73.670  65.310  1.00  0.00           C
ATOM   3009  HD1 TYR A 222      45.700  72.640  65.480  1.00  0.00           H
ATOM   3010  CE1 TYR A 222      45.340  74.730  66.030  1.00  0.00           C
ATOM   3011  HE1 TYR A 222      44.630  74.510  66.820  1.00  0.00           H
ATOM   3012  CZ  TYR A 222      45.640  75.990  65.730  1.00  0.00           C
ATOM   3013  OH  TYR A 222      45.110  77.090  66.510  1.00  0.00           O
ATOM   3014  HH  TYR A 222      45.760  77.780  66.410  1.00  0.00           H
ATOM   3015  CD2 TYR A 222      47.220  75.390  64.010  1.00  0.00           C
ATOM   3016  HD2 TYR A 222      47.910  75.640  63.220  1.00  0.00           H
ATOM   3017  CE2 TYR A 222      46.670  76.340  64.860  1.00  0.00           C
ATOM   3018  HE2 TYR A 222      46.850  77.390  64.690  1.00  0.00           H
ATOM   3019  C   TYR A 222      48.830  70.890  62.960  1.00  0.00           C
ATOM   3020  O   TYR A 222      48.370  69.850  63.470  1.00  0.00           O
ATOM   3021  N   PHE A 223      49.570  70.910  61.870  1.00  0.00           N
ATOM   3022  HN  PHE A 223      49.870  71.790  61.510  1.00  0.00           H
ATOM   3023  CA  PHE A 223      49.730  69.780  61.010  1.00  0.00           C
ATOM   3024  HA  PHE A 223      49.400  68.890  61.520  1.00  0.00           H
ATOM   3025  CB  PHE A 223      49.210  70.030  59.590  1.00  0.00           C
ATOM   3026  HB1 PHE A 223      49.320  69.130  58.950  1.00  0.00           H
ATOM   3027  HB2 PHE A 223      49.760  70.880  59.130  1.00  0.00           H
ATOM   3028  CG  PHE A 223      47.710  70.350  59.750  1.00  0.00           C
ATOM   3029  CD1 PHE A 223      47.340  71.690  59.640  1.00  0.00           C
ATOM   3030  HD1 PHE A 223      48.040  72.480  59.400  1.00  0.00           H
ATOM   3031  CE1 PHE A 223      46.020  72.070  59.940  1.00  0.00           C
ATOM   3032  HE1 PHE A 223      45.650  73.080  59.790  1.00  0.00           H
ATOM   3033  CZ  PHE A 223      45.130  71.070  60.440  1.00  0.00           C
ATOM   3034  HZ  PHE A 223      44.090  71.260  60.680  1.00  0.00           H
ATOM   3035  CD2 PHE A 223      46.850  69.400  60.190  1.00  0.00           C
ATOM   3036  HD2 PHE A 223      47.190  68.380  60.330  1.00  0.00           H
ATOM   3037  CE2 PHE A 223      45.530  69.770  60.620  1.00  0.00           C
ATOM   3038  HE2 PHE A 223      44.930  69.020  61.130  1.00  0.00           H
ATOM   3039  C   PHE A 223      51.250  69.720  60.890  1.00  0.00           C
ATOM   3040  O   PHE A 223      51.970  70.710  60.780  1.00  0.00           O
ATOM   3041  N   ALA A 224      51.750  68.500  60.850  1.00  0.00           N
ATOM   3042  HN  ALA A 224      51.220  67.680  61.060  1.00  0.00           H
ATOM   3043  CA  ALA A 224      53.110  68.060  60.550  1.00  0.00           C
ATOM   3044  HA  ALA A 224      53.680  67.830  61.440  1.00  0.00           H
ATOM   3045  CB  ALA A 224      53.040  66.710  59.800  1.00  0.00           C
ATOM   3046  HB1 ALA A 224      54.030  66.400  59.400  1.00  0.00           H
ATOM   3047  HB2 ALA A 224      52.340  66.860  58.950  1.00  0.00           H
ATOM   3048  HB3 ALA A 224      52.580  65.940  60.460  1.00  0.00           H
ATOM   3049  C   ALA A 224      54.100  69.050  59.700  1.00  0.00           C
ATOM   3050  O   ALA A 224      53.680  69.600  58.660  1.00  0.00           O
ATOM   3051  N   PRO A 225      55.350  69.340  60.100  1.00  0.00           N
ATOM   3052  CD  PRO A 225      55.890  69.230  61.480  1.00  0.00           C
ATOM   3053  HD1 PRO A 225      56.300  68.210  61.620  1.00  0.00           H
ATOM   3054  HD2 PRO A 225      55.100  69.420  62.220  1.00  0.00           H
ATOM   3055  CA  PRO A 225      56.330  69.990  59.230  1.00  0.00           C
ATOM   3056  HA  PRO A 225      55.930  70.950  58.950  1.00  0.00           H
ATOM   3057  CB  PRO A 225      57.670  70.030  60.050  1.00  0.00           C
ATOM   3058  HB1 PRO A 225      58.510  70.740  59.900  1.00  0.00           H
ATOM   3059  HB2 PRO A 225      58.170  69.040  59.950  1.00  0.00           H
ATOM   3060  CG  PRO A 225      57.150  70.140  61.440  1.00  0.00           C
ATOM   3061  HG1 PRO A 225      57.760  70.020  62.360  1.00  0.00           H
ATOM   3062  HG2 PRO A 225      56.730  71.170  61.540  1.00  0.00           H
ATOM   3063  C   PRO A 225      56.540  69.420  57.840  1.00  0.00           C
ATOM   3064  O   PRO A 225      56.160  68.320  57.500  1.00  0.00           O
ATOM   3065  N   ASP A 226      57.190  70.220  56.960  1.00  0.00           N
ATOM   3066  HN  ASP A 226      57.400  71.110  57.340  1.00  0.00           H
ATOM   3067  CA  ASP A 226      57.370  69.990  55.520  1.00  0.00           C
ATOM   3068  HA  ASP A 226      56.400  69.980  55.050  1.00  0.00           H
ATOM   3069  CB  ASP A 226      58.220  71.130  54.800  1.00  0.00           C
ATOM   3070  HB1 ASP A 226      58.310  71.000  53.700  1.00  0.00           H
ATOM   3071  HB2 ASP A 226      59.240  71.120  55.230  1.00  0.00           H
ATOM   3072  CG  ASP A 226      57.490  72.480  54.800  1.00  0.00           C
ATOM   3073  OD1 ASP A 226      56.350  72.590  55.310  1.00  0.00           O
ATOM   3074  OD2 ASP A 226      58.090  73.470  54.250  1.00  0.00           O
ATOM   3075  C   ASP A 226      57.890  68.620  55.080  1.00  0.00           C
ATOM   3076  O   ASP A 226      57.350  67.900  54.280  1.00  0.00           O
ATOM   3077  N   ASN A 227      59.030  68.180  55.680  1.00  0.00           N
ATOM   3078  HN  ASN A 227      59.550  68.690  56.370  1.00  0.00           H
ATOM   3079  CA  ASN A 227      59.680  66.960  55.450  1.00  0.00           C
ATOM   3080  HA  ASN A 227      59.430  66.500  54.510  1.00  0.00           H
ATOM   3081  CB  ASN A 227      61.200  67.020  55.630  1.00  0.00           C
ATOM   3082  HB1 ASN A 227      61.600  65.980  55.540  1.00  0.00           H
ATOM   3083  HB2 ASN A 227      61.450  67.270  56.680  1.00  0.00           H
ATOM   3084  CG  ASN A 227      61.880  67.920  54.710  1.00  0.00           C
ATOM   3085  OD1 ASN A 227      61.370  68.410  53.720  1.00  0.00           O
ATOM   3086  ND2 ASN A 227      63.180  68.180  55.020  1.00  0.00           N
ATOM   3087 HD21 ASN A 227      63.640  68.970  54.620  1.00  0.00           H
ATOM   3088 HD22 ASN A 227      63.480  67.860  55.920  1.00  0.00           H
ATOM   3089  C   ASN A 227      59.250  65.900  56.470  1.00  0.00           C
ATOM   3090  O   ASN A 227      59.870  64.840  56.660  1.00  0.00           O
ATOM   3091  N   GLN A 228      58.180  66.190  57.220  1.00  0.00           N
ATOM   3092  HN  GLN A 228      57.780  67.100  57.210  1.00  0.00           H
ATOM   3093  CA  GLN A 228      57.440  65.200  58.020  1.00  0.00           C
ATOM   3094  HA  GLN A 228      57.950  64.250  58.090  1.00  0.00           H
ATOM   3095  CB  GLN A 228      56.990  65.670  59.420  1.00  0.00           C
ATOM   3096  HB1 GLN A 228      56.430  64.810  59.850  1.00  0.00           H
ATOM   3097  HB2 GLN A 228      56.310  66.550  59.450  1.00  0.00           H
ATOM   3098  CG  GLN A 228      58.070  65.920  60.510  1.00  0.00           C
ATOM   3099  HG1 GLN A 228      57.730  65.620  61.530  1.00  0.00           H
ATOM   3100  HG2 GLN A 228      58.440  66.970  60.550  1.00  0.00           H
ATOM   3101  CD  GLN A 228      59.290  64.970  60.260  1.00  0.00           C
ATOM   3102  OE1 GLN A 228      59.270  63.720  60.360  1.00  0.00           O
ATOM   3103  NE2 GLN A 228      60.470  65.520  59.830  1.00  0.00           N
ATOM   3104 HE21 GLN A 228      60.460  66.480  59.560  1.00  0.00           H
ATOM   3105 HE22 GLN A 228      61.210  64.880  59.620  1.00  0.00           H
ATOM   3106  C   GLN A 228      56.250  64.740  57.270  1.00  0.00           C
ATOM   3107  O   GLN A 228      55.610  63.770  57.620  1.00  0.00           O
ATOM   3108  N   LEU A 229      55.950  65.480  56.130  1.00  0.00           N
ATOM   3109  HN  LEU A 229      56.370  66.340  55.870  1.00  0.00           H
ATOM   3110  CA  LEU A 229      55.040  64.930  55.150  1.00  0.00           C
ATOM   3111  HA  LEU A 229      54.130  64.670  55.670  1.00  0.00           H
ATOM   3112  CB  LEU A 229      54.660  65.980  54.050  1.00  0.00           C
ATOM   3113  HB1 LEU A 229      53.810  65.610  53.440  1.00  0.00           H
ATOM   3114  HB2 LEU A 229      55.540  66.320  53.470  1.00  0.00           H
ATOM   3115  CG  LEU A 229      54.000  67.320  54.660  1.00  0.00           C
ATOM   3116  HG  LEU A 229      54.700  67.910  55.290  1.00  0.00           H
ATOM   3117  CD1 LEU A 229      53.820  68.240  53.420  1.00  0.00           C
ATOM   3118 HD11 LEU A 229      53.190  67.670  52.720  1.00  0.00           H
ATOM   3119 HD12 LEU A 229      54.730  68.490  52.840  1.00  0.00           H
ATOM   3120 HD13 LEU A 229      53.380  69.190  53.790  1.00  0.00           H
ATOM   3121  CD2 LEU A 229      52.700  67.220  55.450  1.00  0.00           C
ATOM   3122 HD21 LEU A 229      52.790  66.640  56.390  1.00  0.00           H
ATOM   3123 HD22 LEU A 229      51.850  66.730  54.930  1.00  0.00           H
ATOM   3124 HD23 LEU A 229      52.320  68.230  55.730  1.00  0.00           H
ATOM   3125  C   LEU A 229      55.630  63.660  54.460  1.00  0.00           C
ATOM   3126  O   LEU A 229      56.830  63.610  54.220  1.00  0.00           O
ATOM   3127  N   PRO A 230      54.790  62.740  54.040  1.00  0.00           N
ATOM   3128  CD  PRO A 230      53.540  62.460  54.760  1.00  0.00           C
ATOM   3129  HD1 PRO A 230      52.740  63.000  54.210  1.00  0.00           H
ATOM   3130  HD2 PRO A 230      53.510  62.690  55.850  1.00  0.00           H
ATOM   3131  CA  PRO A 230      55.170  61.760  53.050  1.00  0.00           C
ATOM   3132  HA  PRO A 230      56.040  61.210  53.340  1.00  0.00           H
ATOM   3133  CB  PRO A 230      54.000  60.780  53.110  1.00  0.00           C
ATOM   3134  HB1 PRO A 230      54.390  59.750  52.990  1.00  0.00           H
ATOM   3135  HB2 PRO A 230      53.260  61.060  52.330  1.00  0.00           H
ATOM   3136  CG  PRO A 230      53.310  60.930  54.470  1.00  0.00           C
ATOM   3137  HG1 PRO A 230      52.250  60.620  54.600  1.00  0.00           H
ATOM   3138  HG2 PRO A 230      54.000  60.410  55.170  1.00  0.00           H
ATOM   3139  C   PRO A 230      55.470  62.420  51.650  1.00  0.00           C
ATOM   3140  O   PRO A 230      54.850  63.470  51.490  1.00  0.00           O
ATOM   3141  N   PRO A 231      56.450  61.960  50.880  1.00  0.00           N
ATOM   3142  CD  PRO A 231      57.450  60.940  51.220  1.00  0.00           C
ATOM   3143  HD1 PRO A 231      57.050  59.910  51.090  1.00  0.00           H
ATOM   3144  HD2 PRO A 231      57.850  61.040  52.250  1.00  0.00           H
ATOM   3145  CA  PRO A 231      56.750  62.630  49.600  1.00  0.00           C
ATOM   3146  HA  PRO A 231      57.150  63.610  49.820  1.00  0.00           H
ATOM   3147  CB  PRO A 231      57.810  61.710  48.980  1.00  0.00           C
ATOM   3148  HB1 PRO A 231      58.510  62.300  48.330  1.00  0.00           H
ATOM   3149  HB2 PRO A 231      57.340  60.930  48.350  1.00  0.00           H
ATOM   3150  CG  PRO A 231      58.580  61.070  50.160  1.00  0.00           C
ATOM   3151  HG1 PRO A 231      58.970  60.060  49.940  1.00  0.00           H
ATOM   3152  HG2 PRO A 231      59.350  61.760  50.570  1.00  0.00           H
ATOM   3153  C   PRO A 231      55.590  62.870  48.670  1.00  0.00           C
ATOM   3154  O   PRO A 231      55.710  63.880  47.960  1.00  0.00           O
ATOM   3155  N   LEU A 232      54.510  62.160  48.610  1.00  0.00           N
ATOM   3156  HN  LEU A 232      54.600  61.280  49.070  1.00  0.00           H
ATOM   3157  CA  LEU A 232      53.470  62.440  47.690  1.00  0.00           C
ATOM   3158  HA  LEU A 232      53.880  62.950  46.820  1.00  0.00           H
ATOM   3159  CB  LEU A 232      52.870  61.130  46.990  1.00  0.00           C
ATOM   3160  HB1 LEU A 232      51.990  61.450  46.400  1.00  0.00           H
ATOM   3161  HB2 LEU A 232      52.560  60.400  47.770  1.00  0.00           H
ATOM   3162  CG  LEU A 232      53.740  60.460  45.940  1.00  0.00           C
ATOM   3163  HG  LEU A 232      54.780  60.360  46.320  1.00  0.00           H
ATOM   3164  CD1 LEU A 232      53.060  59.080  45.680  1.00  0.00           C
ATOM   3165 HD11 LEU A 232      51.980  59.170  45.400  1.00  0.00           H
ATOM   3166 HD12 LEU A 232      53.160  58.440  46.580  1.00  0.00           H
ATOM   3167 HD13 LEU A 232      53.610  58.600  44.840  1.00  0.00           H
ATOM   3168  CD2 LEU A 232      53.670  61.350  44.650  1.00  0.00           C
ATOM   3169 HD21 LEU A 232      54.030  62.390  44.800  1.00  0.00           H
ATOM   3170 HD22 LEU A 232      52.620  61.440  44.300  1.00  0.00           H
ATOM   3171 HD23 LEU A 232      54.300  60.790  43.930  1.00  0.00           H
ATOM   3172  C   LEU A 232      52.340  63.260  48.370  1.00  0.00           C
ATOM   3173  O   LEU A 232      51.530  63.830  47.600  1.00  0.00           O
ATOM   3174  N   VAL A 233      52.300  63.480  49.710  1.00  0.00           N
ATOM   3175  HN  VAL A 233      53.010  63.110  50.290  1.00  0.00           H
ATOM   3176  CA  VAL A 233      51.390  64.450  50.230  1.00  0.00           C
ATOM   3177  HA  VAL A 233      50.490  64.390  49.630  1.00  0.00           H
ATOM   3178  CB  VAL A 233      51.060  64.100  51.720  1.00  0.00           C
ATOM   3179  HB  VAL A 233      51.970  63.950  52.340  1.00  0.00           H
ATOM   3180  CG1 VAL A 233      50.270  65.170  52.350  1.00  0.00           C
ATOM   3181 HG11 VAL A 233      49.460  65.590  51.720  1.00  0.00           H
ATOM   3182 HG12 VAL A 233      50.890  66.080  52.470  1.00  0.00           H
ATOM   3183 HG13 VAL A 233      49.860  64.830  53.330  1.00  0.00           H
ATOM   3184  CG2 VAL A 233      50.190  62.810  51.850  1.00  0.00           C
ATOM   3185 HG21 VAL A 233      49.780  62.700  52.880  1.00  0.00           H
ATOM   3186 HG22 VAL A 233      50.810  61.890  51.770  1.00  0.00           H
ATOM   3187 HG23 VAL A 233      49.380  62.810  51.080  1.00  0.00           H
ATOM   3188  C   VAL A 233      52.020  65.860  50.000  1.00  0.00           C
ATOM   3189  O   VAL A 233      51.350  66.900  49.760  1.00  0.00           O
ATOM   3190  N   GLN A 234      53.350  65.940  49.920  1.00  0.00           N
ATOM   3191  HN  GLN A 234      53.890  65.150  50.180  1.00  0.00           H
ATOM   3192  CA  GLN A 234      54.110  67.160  49.550  1.00  0.00           C
ATOM   3193  HA  GLN A 234      53.720  68.010  50.090  1.00  0.00           H
ATOM   3194  CB  GLN A 234      55.580  66.900  49.990  1.00  0.00           C
ATOM   3195  HB1 GLN A 234      55.710  65.800  49.990  1.00  0.00           H
ATOM   3196  HB2 GLN A 234      55.560  67.180  51.070  1.00  0.00           H
ATOM   3197  CG  GLN A 234      56.770  67.670  49.280  1.00  0.00           C
ATOM   3198  HG1 GLN A 234      56.820  67.250  48.250  1.00  0.00           H
ATOM   3199  HG2 GLN A 234      57.760  67.470  49.740  1.00  0.00           H
ATOM   3200  CD  GLN A 234      56.630  69.120  49.200  1.00  0.00           C
ATOM   3201  OE1 GLN A 234      56.750  69.650  48.090  1.00  0.00           O
ATOM   3202  NE2 GLN A 234      56.360  69.760  50.310  1.00  0.00           N
ATOM   3203 HE21 GLN A 234      55.950  70.670  50.210  1.00  0.00           H
ATOM   3204 HE22 GLN A 234      56.290  69.230  51.150  1.00  0.00           H
ATOM   3205  C   GLN A 234      53.890  67.670  48.100  1.00  0.00           C
ATOM   3206  O   GLN A 234      53.440  68.740  47.910  1.00  0.00           O
ATOM   3207  N   SER A 235      54.060  66.770  47.150  1.00  0.00           N
ATOM   3208  HN  SER A 235      54.280  65.820  47.380  1.00  0.00           H
ATOM   3209  CA  SER A 235      53.970  67.180  45.780  1.00  0.00           C
ATOM   3210  HA  SER A 235      53.340  68.060  45.760  1.00  0.00           H
ATOM   3211  CB  SER A 235      55.320  67.720  45.440  1.00  0.00           C
ATOM   3212  HB1 SER A 235      55.990  66.830  45.480  1.00  0.00           H
ATOM   3213  HB2 SER A 235      55.780  68.440  46.150  1.00  0.00           H
ATOM   3214  OG  SER A 235      55.370  68.270  44.150  1.00  0.00           O
ATOM   3215  HG1 SER A 235      55.830  69.110  44.200  1.00  0.00           H
ATOM   3216  C   SER A 235      53.610  66.050  44.820  1.00  0.00           C
ATOM   3217  O   SER A 235      53.850  64.860  45.020  1.00  0.00           O
ATOM   3218  N   GLY A 236      52.850  66.390  43.820  1.00  0.00           N
ATOM   3219  HN  GLY A 236      52.690  67.380  43.750  1.00  0.00           H
ATOM   3220  CA  GLY A 236      52.100  65.470  42.930  1.00  0.00           C
ATOM   3221  HA1 GLY A 236      51.750  66.100  42.120  1.00  0.00           H
ATOM   3222  HA2 GLY A 236      51.220  65.120  43.450  1.00  0.00           H
ATOM   3223  C   GLY A 236      52.730  64.230  42.340  1.00  0.00           C
ATOM   3224  O   GLY A 236      53.940  63.990  42.310  1.00  0.00           O
ATOM   3225  N   PHE A 237      51.880  63.360  41.770  1.00  0.00           N
ATOM   3226  HN  PHE A 237      50.920  63.630  41.700  1.00  0.00           H
ATOM   3227  CA  PHE A 237      52.180  62.070  41.150  1.00  0.00           C
ATOM   3228  HA  PHE A 237      53.150  61.770  41.520  1.00  0.00           H
ATOM   3229  CB  PHE A 237      51.190  61.010  41.670  1.00  0.00           C
ATOM   3230  HB1 PHE A 237      50.150  61.220  41.310  1.00  0.00           H
ATOM   3231  HB2 PHE A 237      51.140  60.950  42.780  1.00  0.00           H
ATOM   3232  CG  PHE A 237      51.560  59.590  41.170  1.00  0.00           C
ATOM   3233  CD1 PHE A 237      52.440  58.880  41.880  1.00  0.00           C
ATOM   3234  HD1 PHE A 237      52.930  59.310  42.740  1.00  0.00           H
ATOM   3235  CE1 PHE A 237      52.650  57.540  41.530  1.00  0.00           C
ATOM   3236  HE1 PHE A 237      53.410  56.950  42.030  1.00  0.00           H
ATOM   3237  CZ  PHE A 237      52.060  57.010  40.360  1.00  0.00           C
ATOM   3238  HZ  PHE A 237      52.430  56.080  39.950  1.00  0.00           H
ATOM   3239  CD2 PHE A 237      50.760  59.010  40.230  1.00  0.00           C
ATOM   3240  HD2 PHE A 237      49.960  59.590  39.810  1.00  0.00           H
ATOM   3241  CE2 PHE A 237      51.060  57.730  39.720  1.00  0.00           C
ATOM   3242  HE2 PHE A 237      50.520  57.270  38.910  1.00  0.00           H
ATOM   3243  C   PHE A 237      52.310  62.020  39.600  1.00  0.00           C
ATOM   3244  O   PHE A 237      51.520  62.570  38.830  1.00  0.00           O
ATOM   3245  N   ASN A 238      53.420  61.470  39.110  1.00  0.00           N
ATOM   3246  HN  ASN A 238      53.940  60.960  39.790  1.00  0.00           H
ATOM   3247  CA  ASN A 238      53.830  61.370  37.690  1.00  0.00           C
ATOM   3248  HA  ASN A 238      53.230  62.060  37.120  1.00  0.00           H
ATOM   3249  CB  ASN A 238      55.280  61.910  37.640  1.00  0.00           C
ATOM   3250  HB1 ASN A 238      55.930  61.530  38.450  1.00  0.00           H
ATOM   3251  HB2 ASN A 238      55.260  63.010  37.810  1.00  0.00           H
ATOM   3252  CG  ASN A 238      56.140  61.660  36.400  1.00  0.00           C
ATOM   3253  OD1 ASN A 238      57.310  61.320  36.460  1.00  0.00           O
ATOM   3254  ND2 ASN A 238      55.590  61.920  35.120  1.00  0.00           N
ATOM   3255 HD21 ASN A 238      54.650  62.270  35.100  1.00  0.00           H
ATOM   3256 HD22 ASN A 238      56.060  61.440  34.380  1.00  0.00           H
ATOM   3257  C   ASN A 238      53.780  59.950  37.180  1.00  0.00           C
ATOM   3258  O   ASN A 238      54.700  59.150  37.280  1.00  0.00           O
ATOM   3259  N   PRO A 239      52.670  59.490  36.520  1.00  0.00           N
ATOM   3260  CD  PRO A 239      51.440  60.190  36.370  1.00  0.00           C
ATOM   3261  HD1 PRO A 239      51.500  61.270  36.110  1.00  0.00           H
ATOM   3262  HD2 PRO A 239      50.940  59.970  37.340  1.00  0.00           H
ATOM   3263  CA  PRO A 239      52.520  58.210  36.030  1.00  0.00           C
ATOM   3264  HA  PRO A 239      52.570  57.550  36.880  1.00  0.00           H
ATOM   3265  CB  PRO A 239      51.060  58.050  35.550  1.00  0.00           C
ATOM   3266  HB1 PRO A 239      50.500  57.720  36.450  1.00  0.00           H
ATOM   3267  HB2 PRO A 239      50.770  57.370  34.720  1.00  0.00           H
ATOM   3268  CG  PRO A 239      50.620  59.450  35.290  1.00  0.00           C
ATOM   3269  HG1 PRO A 239      51.040  59.690  34.280  1.00  0.00           H
ATOM   3270  HG2 PRO A 239      49.530  59.570  35.420  1.00  0.00           H
ATOM   3271  C   PRO A 239      53.510  57.720  34.940  1.00  0.00           C
ATOM   3272  O   PRO A 239      54.100  58.410  34.130  1.00  0.00           O
ATOM   3273  N   SER A 240      53.590  56.370  34.820  1.00  0.00           N
ATOM   3274  HN  SER A 240      53.280  55.750  35.540  1.00  0.00           H
ATOM   3275  CA  SER A 240      53.890  55.670  33.600  1.00  0.00           C
ATOM   3276  HA  SER A 240      53.570  56.260  32.750  1.00  0.00           H
ATOM   3277  CB  SER A 240      55.380  55.300  33.610  1.00  0.00           C
ATOM   3278  HB1 SER A 240      55.600  54.730  34.540  1.00  0.00           H
ATOM   3279  HB2 SER A 240      55.840  56.300  33.730  1.00  0.00           H
ATOM   3280  OG  SER A 240      55.670  54.670  32.450  1.00  0.00           O
ATOM   3281  HG1 SER A 240      55.560  55.290  31.730  1.00  0.00           H
ATOM   3282  C   SER A 240      52.980  54.430  33.650  1.00  0.00           C
ATOM   3283  O   SER A 240      53.150  53.610  34.540  1.00  0.00           O
ATOM   3284  N   PHE A 241      51.960  54.260  32.760  1.00  0.00           N
ATOM   3285  HN  PHE A 241      51.650  54.920  32.080  1.00  0.00           H
ATOM   3286  CA  PHE A 241      51.270  52.960  32.750  1.00  0.00           C
ATOM   3287  HA  PHE A 241      51.930  52.210  33.160  1.00  0.00           H
ATOM   3288  CB  PHE A 241      49.860  52.980  33.450  1.00  0.00           C
ATOM   3289  HB1 PHE A 241      49.430  51.950  33.440  1.00  0.00           H
ATOM   3290  HB2 PHE A 241      49.090  53.630  32.970  1.00  0.00           H
ATOM   3291  CG  PHE A 241      49.960  53.390  34.870  1.00  0.00           C
ATOM   3292  CD1 PHE A 241      50.670  52.600  35.760  1.00  0.00           C
ATOM   3293  HD1 PHE A 241      51.270  51.780  35.420  1.00  0.00           H
ATOM   3294  CE1 PHE A 241      50.540  52.920  37.090  1.00  0.00           C
ATOM   3295  HE1 PHE A 241      50.950  52.240  37.820  1.00  0.00           H
ATOM   3296  CZ  PHE A 241      49.820  54.020  37.580  1.00  0.00           C
ATOM   3297  HZ  PHE A 241      49.820  54.130  38.650  1.00  0.00           H
ATOM   3298  CD2 PHE A 241      49.200  54.480  35.340  1.00  0.00           C
ATOM   3299  HD2 PHE A 241      48.610  55.010  34.610  1.00  0.00           H
ATOM   3300  CE2 PHE A 241      49.230  54.890  36.680  1.00  0.00           C
ATOM   3301  HE2 PHE A 241      48.620  55.720  37.010  1.00  0.00           H
ATOM   3302  C   PHE A 241      51.120  52.410  31.340  1.00  0.00           C
ATOM   3303  O   PHE A 241      51.310  53.160  30.410  1.00  0.00           O
ATOM   3304  N   ILE A 242      50.690  51.110  31.070  1.00  0.00           N
ATOM   3305  HN  ILE A 242      50.540  50.460  31.810  1.00  0.00           H
ATOM   3306  CA  ILE A 242      50.600  50.720  29.700  1.00  0.00           C
ATOM   3307  HA  ILE A 242      50.230  51.580  29.160  1.00  0.00           H
ATOM   3308  CB  ILE A 242      51.830  50.100  29.140  1.00  0.00           C
ATOM   3309  HB  ILE A 242      52.580  50.920  29.210  1.00  0.00           H
ATOM   3310  CG2 ILE A 242      52.230  48.870  29.950  1.00  0.00           C
ATOM   3311 HG21 ILE A 242      51.530  48.020  29.790  1.00  0.00           H
ATOM   3312 HG22 ILE A 242      52.470  49.080  31.010  1.00  0.00           H
ATOM   3313 HG23 ILE A 242      53.140  48.410  29.510  1.00  0.00           H
ATOM   3314  CG1 ILE A 242      51.840  49.710  27.630  1.00  0.00           C
ATOM   3315 HG11 ILE A 242      51.240  50.450  27.060  1.00  0.00           H
ATOM   3316 HG12 ILE A 242      51.420  48.720  27.360  1.00  0.00           H
ATOM   3317  CD  ILE A 242      53.310  49.840  27.100  1.00  0.00           C
ATOM   3318  HD1 ILE A 242      53.860  50.790  27.310  1.00  0.00           H
ATOM   3319  HD2 ILE A 242      53.420  49.610  26.020  1.00  0.00           H
ATOM   3320  HD3 ILE A 242      54.020  49.110  27.550  1.00  0.00           H
ATOM   3321  C   ILE A 242      49.400  49.770  29.570  1.00  0.00           C
ATOM   3322  O   ILE A 242      49.170  48.950  30.420  1.00  0.00           O
ATOM   3323  N   THR A 243      48.560  49.870  28.550  1.00  0.00           N
ATOM   3324  HN  THR A 243      48.750  50.530  27.820  1.00  0.00           H
ATOM   3325  CA  THR A 243      47.450  48.860  28.290  1.00  0.00           C
ATOM   3326  HA  THR A 243      47.660  47.920  28.790  1.00  0.00           H
ATOM   3327  CB  THR A 243      46.040  49.350  28.610  1.00  0.00           C
ATOM   3328  HB  THR A 243      45.990  49.520  29.710  1.00  0.00           H
ATOM   3329  OG1 THR A 243      45.030  48.430  28.290  1.00  0.00           O
ATOM   3330  HG1 THR A 243      45.240  47.650  28.800  1.00  0.00           H
ATOM   3331  CG2 THR A 243      45.680  50.730  27.920  1.00  0.00           C
ATOM   3332 HG21 THR A 243      46.520  51.440  28.020  1.00  0.00           H
ATOM   3333 HG22 THR A 243      44.740  51.130  28.360  1.00  0.00           H
ATOM   3334 HG23 THR A 243      45.500  50.520  26.840  1.00  0.00           H
ATOM   3335  C   THR A 243      47.620  48.530  26.830  1.00  0.00           C
ATOM   3336  O   THR A 243      48.180  49.360  26.090  1.00  0.00           O
ATOM   3337  N   THR A 244      47.140  47.390  26.410  1.00  0.00           N
ATOM   3338  HN  THR A 244      46.500  46.920  27.010  1.00  0.00           H
ATOM   3339  CA  THR A 244      47.190  47.000  25.010  1.00  0.00           C
ATOM   3340  HA  THR A 244      47.570  47.810  24.400  1.00  0.00           H
ATOM   3341  CB  THR A 244      47.980  45.740  24.780  1.00  0.00           C
ATOM   3342  HB  THR A 244      47.440  44.970  25.370  1.00  0.00           H
ATOM   3343  OG1 THR A 244      49.390  45.800  25.050  1.00  0.00           O
ATOM   3344  HG1 THR A 244      49.490  45.390  25.910  1.00  0.00           H
ATOM   3345  CG2 THR A 244      47.900  45.320  23.290  1.00  0.00           C
ATOM   3346 HG21 THR A 244      47.920  46.290  22.740  1.00  0.00           H
ATOM   3347 HG22 THR A 244      46.920  44.820  23.110  1.00  0.00           H
ATOM   3348 HG23 THR A 244      48.720  44.680  22.920  1.00  0.00           H
ATOM   3349  C   THR A 244      45.790  46.660  24.680  1.00  0.00           C
ATOM   3350  O   THR A 244      45.140  45.990  25.490  1.00  0.00           O
ATOM   3351  N   LEU A 245      45.230  47.200  23.600  1.00  0.00           N
ATOM   3352  HN  LEU A 245      45.820  47.730  23.000  1.00  0.00           H
ATOM   3353  CA  LEU A 245      43.930  46.930  23.150  1.00  0.00           C
ATOM   3354  HA  LEU A 245      43.350  46.330  23.830  1.00  0.00           H
ATOM   3355  CB  LEU A 245      43.270  48.340  22.880  1.00  0.00           C
ATOM   3356  HB1 LEU A 245      42.230  48.190  22.500  1.00  0.00           H
ATOM   3357  HB2 LEU A 245      43.840  48.820  22.060  1.00  0.00           H
ATOM   3358  CG  LEU A 245      43.300  49.280  24.070  1.00  0.00           C
ATOM   3359  HG  LEU A 245      44.260  49.590  24.540  1.00  0.00           H
ATOM   3360  CD1 LEU A 245      42.620  50.570  23.580  1.00  0.00           C
ATOM   3361 HD11 LEU A 245      42.750  51.400  24.300  1.00  0.00           H
ATOM   3362 HD12 LEU A 245      41.580  50.520  23.190  1.00  0.00           H
ATOM   3363 HD13 LEU A 245      43.220  50.880  22.690  1.00  0.00           H
ATOM   3364  CD2 LEU A 245      42.400  48.820  25.200  1.00  0.00           C
ATOM   3365 HD21 LEU A 245      42.620  49.540  26.010  1.00  0.00           H
ATOM   3366 HD22 LEU A 245      42.750  47.780  25.410  1.00  0.00           H
ATOM   3367 HD23 LEU A 245      41.330  48.860  24.910  1.00  0.00           H
ATOM   3368  C   LEU A 245      43.940  46.110  21.850  1.00  0.00           C
ATOM   3369  O   LEU A 245      44.950  46.040  21.150  1.00  0.00           O
ATOM   3370  N   SER A 246      42.890  45.370  21.570  1.00  0.00           N
ATOM   3371  HN  SER A 246      42.110  45.290  22.190  1.00  0.00           H
ATOM   3372  CA  SER A 246      42.790  44.560  20.400  1.00  0.00           C
ATOM   3373  HA  SER A 246      43.670  44.520  19.770  1.00  0.00           H
ATOM   3374  CB  SER A 246      42.410  43.140  20.880  1.00  0.00           C
ATOM   3375  HB1 SER A 246      41.350  43.090  21.190  1.00  0.00           H
ATOM   3376  HB2 SER A 246      43.080  42.800  21.700  1.00  0.00           H
ATOM   3377  OG  SER A 246      42.610  42.190  19.830  1.00  0.00           O
ATOM   3378  HG1 SER A 246      41.760  41.990  19.450  1.00  0.00           H
ATOM   3379  C   SER A 246      41.630  45.090  19.530  1.00  0.00           C
ATOM   3380  O   SER A 246      40.590  45.610  19.960  1.00  0.00           O
ATOM   3381  N   HSD A 247      41.780  45.060  18.220  1.00  0.00           N
ATOM   3382  HN  HSD A 247      42.660  44.690  17.940  1.00  0.00           H
ATOM   3383  CA  HSD A 247      40.770  45.490  17.290  1.00  0.00           C
ATOM   3384  HA  HSD A 247      39.800  45.540  17.770  1.00  0.00           H
ATOM   3385  CB  HSD A 247      41.060  46.940  16.890  1.00  0.00           C
ATOM   3386  HB1 HSD A 247      42.080  46.880  16.450  1.00  0.00           H
ATOM   3387  HB2 HSD A 247      41.080  47.620  17.780  1.00  0.00           H
ATOM   3388  ND1 HSD A 247      40.420  48.770  15.210  1.00  0.00           N
ATOM   3389  HD1 HSD A 247      41.250  49.310  15.400  1.00  0.00           H
ATOM   3390  CG  HSD A 247      40.140  47.540  15.820  1.00  0.00           C
ATOM   3391  CE1 HSD A 247      39.440  49.050  14.300  1.00  0.00           C
ATOM   3392  HE1 HSD A 247      39.410  49.950  13.690  1.00  0.00           H
ATOM   3393  NE2 HSD A 247      38.530  48.090  14.310  1.00  0.00           N
ATOM   3394  CD2 HSD A 247      38.940  47.170  15.240  1.00  0.00           C
ATOM   3395  HD2 HSD A 247      38.280  46.330  15.420  1.00  0.00           H
ATOM   3396  C   HSD A 247      40.650  44.500  16.070  1.00  0.00           C
ATOM   3397  O   HSD A 247      41.650  44.140  15.460  1.00  0.00           O
ATOM   3398  N   GLU A 248      39.450  44.150  15.640  1.00  0.00           N
ATOM   3399  HN  GLU A 248      38.710  44.350  16.280  1.00  0.00           H
ATOM   3400  CA  GLU A 248      39.220  43.330  14.440  1.00  0.00           C
ATOM   3401  HA  GLU A 248      39.630  42.330  14.500  1.00  0.00           H
ATOM   3402  CB  GLU A 248      37.630  43.170  14.300  1.00  0.00           C
ATOM   3403  HB1 GLU A 248      37.520  42.410  13.490  1.00  0.00           H
ATOM   3404  HB2 GLU A 248      37.250  44.160  13.960  1.00  0.00           H
ATOM   3405  CG  GLU A 248      36.920  42.520  15.540  1.00  0.00           C
ATOM   3406  HG1 GLU A 248      35.850  42.400  15.280  1.00  0.00           H
ATOM   3407  HG2 GLU A 248      37.080  43.170  16.420  1.00  0.00           H
ATOM   3408  CD  GLU A 248      37.620  41.240  15.940  1.00  0.00           C
ATOM   3409  OE1 GLU A 248      37.990  41.040  17.080  1.00  0.00           O
ATOM   3410  OE2 GLU A 248      37.790  40.370  14.980  1.00  0.00           O
ATOM   3411  C   GLU A 248      39.670  44.030  13.100  1.00  0.00           C
ATOM   3412  O   GLU A 248      39.660  45.240  12.960  1.00  0.00           O
ATOM   3413  N   LYS A 249      40.230  43.170  12.270  1.00  0.00           N
ATOM   3414  HN  LYS A 249      40.030  42.190  12.310  1.00  0.00           H
ATOM   3415  CA  LYS A 249      41.060  43.450  11.140  1.00  0.00           C
ATOM   3416  HA  LYS A 249      41.840  44.140  11.440  1.00  0.00           H
ATOM   3417  CB  LYS A 249      41.640  42.100  10.570  1.00  0.00           C
ATOM   3418  HB1 LYS A 249      40.800  41.510  10.150  1.00  0.00           H
ATOM   3419  HB2 LYS A 249      42.040  41.470  11.390  1.00  0.00           H
ATOM   3420  CG  LYS A 249      42.670  42.160   9.390  1.00  0.00           C
ATOM   3421  HG1 LYS A 249      42.220  42.840   8.640  1.00  0.00           H
ATOM   3422  HG2 LYS A 249      42.860  41.160   8.940  1.00  0.00           H
ATOM   3423  CD  LYS A 249      43.980  42.780   9.770  1.00  0.00           C
ATOM   3424  HD1 LYS A 249      43.860  43.850  10.050  1.00  0.00           H
ATOM   3425  HD2 LYS A 249      44.650  42.820   8.890  1.00  0.00           H
ATOM   3426  CE  LYS A 249      44.740  42.150  10.940  1.00  0.00           C
ATOM   3427  HE1 LYS A 249      44.850  41.080  10.650  1.00  0.00           H
ATOM   3428  HE2 LYS A 249      44.140  42.220  11.870  1.00  0.00           H
ATOM   3429  NZ  LYS A 249      45.960  42.790  11.310  1.00  0.00           N
ATOM   3430  HZ1 LYS A 249      46.440  42.260  12.060  1.00  0.00           H
ATOM   3431  HZ2 LYS A 249      45.760  43.750  11.650  1.00  0.00           H
ATOM   3432  HZ3 LYS A 249      46.590  42.870  10.490  1.00  0.00           H
ATOM   3433  C   LYS A 249      40.430  44.260  10.050  1.00  0.00           C
ATOM   3434  O   LYS A 249      39.700  43.780   9.200  1.00  0.00           O
ATOM   3435  N   GLY A 250      40.760  45.550  10.020  1.00  0.00           N
ATOM   3436  HN  GLY A 250      41.390  45.970  10.670  1.00  0.00           H
ATOM   3437  CA  GLY A 250      40.210  46.550   9.010  1.00  0.00           C
ATOM   3438  HA1 GLY A 250      40.150  46.130   8.020  1.00  0.00           H
ATOM   3439  HA2 GLY A 250      40.990  47.300   9.070  1.00  0.00           H
ATOM   3440  C   GLY A 250      38.910  47.130   9.380  1.00  0.00           C
ATOM   3441  O   GLY A 250      38.420  48.030   8.680  1.00  0.00           O
ATOM   3442  N   SER A 251      38.210  46.590  10.330  1.00  0.00           N
ATOM   3443  HN  SER A 251      38.610  45.940  10.960  1.00  0.00           H
ATOM   3444  CA  SER A 251      36.820  46.870  10.570  1.00  0.00           C
ATOM   3445  HA  SER A 251      36.430  46.670   9.580  1.00  0.00           H
ATOM   3446  CB  SER A 251      36.170  45.980  11.630  1.00  0.00           C
ATOM   3447  HB1 SER A 251      35.080  46.130  11.780  1.00  0.00           H
ATOM   3448  HB2 SER A 251      36.750  46.220  12.550  1.00  0.00           H
ATOM   3449  OG  SER A 251      36.390  44.540  11.380  1.00  0.00           O
ATOM   3450  HG1 SER A 251      35.640  44.170  10.910  1.00  0.00           H
ATOM   3451  C   SER A 251      36.420  48.280  10.830  1.00  0.00           C
ATOM   3452  O   SER A 251      35.730  48.800   9.970  1.00  0.00           O
ATOM   3453  N   SER A 252      37.040  49.050  11.780  1.00  0.00           N
ATOM   3454  HN  SER A 252      37.640  48.650  12.470  1.00  0.00           H
ATOM   3455  CA  SER A 252      36.560  50.390  12.100  1.00  0.00           C
ATOM   3456  HA  SER A 252      35.590  50.430  11.620  1.00  0.00           H
ATOM   3457  CB  SER A 252      36.510  50.650  13.600  1.00  0.00           C
ATOM   3458  HB1 SER A 252      35.800  51.480  13.790  1.00  0.00           H
ATOM   3459  HB2 SER A 252      37.510  50.950  13.990  1.00  0.00           H
ATOM   3460  OG  SER A 252      35.980  49.490  14.290  1.00  0.00           O
ATOM   3461  HG1 SER A 252      36.740  48.900  14.230  1.00  0.00           H
ATOM   3462  C   SER A 252      37.410  51.420  11.570  1.00  0.00           C
ATOM   3463  O   SER A 252      38.630  51.290  11.590  1.00  0.00           O
ATOM   3464  N   ASP A 253      36.820  52.420  10.870  1.00  0.00           N
ATOM   3465  HN  ASP A 253      35.830  52.470  10.730  1.00  0.00           H
ATOM   3466  CA  ASP A 253      37.510  53.580  10.520  1.00  0.00           C
ATOM   3467  HA  ASP A 253      38.410  53.250  10.020  1.00  0.00           H
ATOM   3468  CB  ASP A 253      36.490  54.340   9.640  1.00  0.00           C
ATOM   3469  HB1 ASP A 253      36.930  55.230   9.140  1.00  0.00           H
ATOM   3470  HB2 ASP A 253      35.590  54.540  10.260  1.00  0.00           H
ATOM   3471  CG  ASP A 253      36.100  53.540   8.440  1.00  0.00           C
ATOM   3472  OD1 ASP A 253      36.980  53.360   7.590  1.00  0.00           O
ATOM   3473  OD2 ASP A 253      34.870  53.270   8.230  1.00  0.00           O
ATOM   3474  C   ASP A 253      37.910  54.550  11.640  1.00  0.00           C
ATOM   3475  O   ASP A 253      38.990  55.120  11.540  1.00  0.00           O
ATOM   3476  N   THR A 254      37.130  54.730  12.710  1.00  0.00           N
ATOM   3477  HN  THR A 254      36.220  54.340  12.780  1.00  0.00           H
ATOM   3478  CA  THR A 254      37.610  55.580  13.810  1.00  0.00           C
ATOM   3479  HA  THR A 254      38.630  55.810  13.580  1.00  0.00           H
ATOM   3480  CB  THR A 254      36.940  56.940  13.840  1.00  0.00           C
ATOM   3481  HB  THR A 254      36.630  57.160  12.800  1.00  0.00           H
ATOM   3482  OG1 THR A 254      37.810  58.000  14.260  1.00  0.00           O
ATOM   3483  HG1 THR A 254      37.210  58.700  14.490  1.00  0.00           H
ATOM   3484  CG2 THR A 254      35.670  57.130  14.640  1.00  0.00           C
ATOM   3485 HG21 THR A 254      35.800  57.050  15.740  1.00  0.00           H
ATOM   3486 HG22 THR A 254      34.900  56.360  14.400  1.00  0.00           H
ATOM   3487 HG23 THR A 254      35.140  58.090  14.460  1.00  0.00           H
ATOM   3488  C   THR A 254      37.390  54.880  15.150  1.00  0.00           C
ATOM   3489  O   THR A 254      36.700  53.810  15.250  1.00  0.00           O
ATOM   3490  N   SER A 255      38.080  55.460  16.220  1.00  0.00           N
ATOM   3491  HN  SER A 255      38.670  56.240  16.000  1.00  0.00           H
ATOM   3492  CA  SER A 255      37.840  55.080  17.610  1.00  0.00           C
ATOM   3493  HA  SER A 255      36.780  54.860  17.680  1.00  0.00           H
ATOM   3494  CB  SER A 255      38.650  53.850  18.120  1.00  0.00           C
ATOM   3495  HB1 SER A 255      38.610  53.800  19.230  1.00  0.00           H
ATOM   3496  HB2 SER A 255      39.730  53.960  17.890  1.00  0.00           H
ATOM   3497  OG  SER A 255      38.040  52.630  17.600  1.00  0.00           O
ATOM   3498  HG1 SER A 255      37.160  52.660  17.990  1.00  0.00           H
ATOM   3499  C   SER A 255      38.020  56.190  18.500  1.00  0.00           C
ATOM   3500  O   SER A 255      38.690  57.160  18.070  1.00  0.00           O
ATOM   3501  N   GLU A 256      37.510  56.140  19.780  1.00  0.00           N
ATOM   3502  HN  GLU A 256      36.980  55.350  20.070  1.00  0.00           H
ATOM   3503  CA  GLU A 256      37.650  57.190  20.770  1.00  0.00           C
ATOM   3504  HA  GLU A 256      38.500  57.760  20.410  1.00  0.00           H
ATOM   3505  CB  GLU A 256      36.490  58.140  20.970  1.00  0.00           C
ATOM   3506  HB1 GLU A 256      35.660  57.530  21.370  1.00  0.00           H
ATOM   3507  HB2 GLU A 256      36.260  58.600  19.980  1.00  0.00           H
ATOM   3508  CG  GLU A 256      36.690  59.290  21.950  1.00  0.00           C
ATOM   3509  HG1 GLU A 256      37.500  59.970  21.620  1.00  0.00           H
ATOM   3510  HG2 GLU A 256      37.010  58.990  22.970  1.00  0.00           H
ATOM   3511  CD  GLU A 256      35.520  60.220  22.110  1.00  0.00           C
ATOM   3512  OE1 GLU A 256      35.280  61.090  21.280  1.00  0.00           O
ATOM   3513  OE2 GLU A 256      34.830  60.080  23.130  1.00  0.00           O
ATOM   3514  C   GLU A 256      38.060  56.500  22.010  1.00  0.00           C
ATOM   3515  O   GLU A 256      37.510  55.480  22.440  1.00  0.00           O
ATOM   3516  N   PHE A 257      39.130  57.030  22.660  1.00  0.00           N
ATOM   3517  HN  PHE A 257      39.520  57.920  22.460  1.00  0.00           H
ATOM   3518  CA  PHE A 257      39.520  56.530  24.010  1.00  0.00           C
ATOM   3519  HA  PHE A 257      38.780  55.820  24.340  1.00  0.00           H
ATOM   3520  CB  PHE A 257      40.980  55.930  23.940  1.00  0.00           C
ATOM   3521  HB1 PHE A 257      41.210  55.500  24.930  1.00  0.00           H
ATOM   3522  HB2 PHE A 257      41.710  56.750  23.740  1.00  0.00           H
ATOM   3523  CG  PHE A 257      41.130  54.960  22.880  1.00  0.00           C
ATOM   3524  CD1 PHE A 257      40.270  53.840  22.780  1.00  0.00           C
ATOM   3525  HD1 PHE A 257      39.590  53.760  23.610  1.00  0.00           H
ATOM   3526  CE1 PHE A 257      40.110  53.010  21.680  1.00  0.00           C
ATOM   3527  HE1 PHE A 257      39.320  52.280  21.780  1.00  0.00           H
ATOM   3528  CZ  PHE A 257      41.010  53.240  20.640  1.00  0.00           C
ATOM   3529  HZ  PHE A 257      40.970  52.600  19.770  1.00  0.00           H
ATOM   3530  CD2 PHE A 257      41.920  55.120  21.730  1.00  0.00           C
ATOM   3531  HD2 PHE A 257      42.580  55.970  21.710  1.00  0.00           H
ATOM   3532  CE2 PHE A 257      41.960  54.230  20.620  1.00  0.00           C
ATOM   3533  HE2 PHE A 257      42.630  54.390  19.790  1.00  0.00           H
ATOM   3534  C   PHE A 257      39.480  57.680  24.980  1.00  0.00           C
ATOM   3535  O   PHE A 257      40.090  58.750  24.810  1.00  0.00           O
ATOM   3536  N   GLU A 258      38.730  57.430  26.110  1.00  0.00           N
ATOM   3537  HN  GLU A 258      38.390  56.530  26.370  1.00  0.00           H
ATOM   3538  CA  GLU A 258      38.480  58.440  27.060  1.00  0.00           C
ATOM   3539  HA  GLU A 258      38.690  59.410  26.630  1.00  0.00           H
ATOM   3540  CB  GLU A 258      37.070  58.430  27.730  1.00  0.00           C
ATOM   3541  HB1 GLU A 258      37.100  59.210  28.520  1.00  0.00           H
ATOM   3542  HB2 GLU A 258      36.950  57.440  28.230  1.00  0.00           H
ATOM   3543  CG  GLU A 258      35.950  58.810  26.750  1.00  0.00           C
ATOM   3544  HG1 GLU A 258      35.830  58.070  25.940  1.00  0.00           H
ATOM   3545  HG2 GLU A 258      36.140  59.790  26.260  1.00  0.00           H
ATOM   3546  CD  GLU A 258      34.540  58.950  27.350  1.00  0.00           C
ATOM   3547  OE1 GLU A 258      34.270  58.750  28.530  1.00  0.00           O
ATOM   3548  OE2 GLU A 258      33.610  59.170  26.480  1.00  0.00           O
ATOM   3549  C   GLU A 258      39.580  58.240  28.140  1.00  0.00           C
ATOM   3550  O   GLU A 258      39.710  57.070  28.710  1.00  0.00           O
ATOM   3551  N   ILE A 259      40.400  59.250  28.470  1.00  0.00           N
ATOM   3552  HN  ILE A 259      40.290  60.150  28.070  1.00  0.00           H
ATOM   3553  CA  ILE A 259      41.420  59.160  29.430  1.00  0.00           C
ATOM   3554  HA  ILE A 259      41.380  58.190  29.900  1.00  0.00           H
ATOM   3555  CB  ILE A 259      42.850  59.200  28.940  1.00  0.00           C
ATOM   3556  HB  ILE A 259      43.010  60.200  28.470  1.00  0.00           H
ATOM   3557  CG2 ILE A 259      43.930  59.040  30.070  1.00  0.00           C
ATOM   3558 HG21 ILE A 259      44.930  58.980  29.610  1.00  0.00           H
ATOM   3559 HG22 ILE A 259      43.870  58.070  30.600  1.00  0.00           H
ATOM   3560 HG23 ILE A 259      43.870  59.850  30.820  1.00  0.00           H
ATOM   3561  CG1 ILE A 259      43.000  58.120  27.780  1.00  0.00           C
ATOM   3562 HG11 ILE A 259      42.180  58.170  27.040  1.00  0.00           H
ATOM   3563 HG12 ILE A 259      42.950  57.110  28.230  1.00  0.00           H
ATOM   3564  CD  ILE A 259      44.310  58.280  27.040  1.00  0.00           C
ATOM   3565  HD1 ILE A 259      44.350  57.580  26.180  1.00  0.00           H
ATOM   3566  HD2 ILE A 259      45.150  58.150  27.750  1.00  0.00           H
ATOM   3567  HD3 ILE A 259      44.340  59.310  26.640  1.00  0.00           H
ATOM   3568  C   ILE A 259      41.320  60.130  30.600  1.00  0.00           C
ATOM   3569  O   ILE A 259      41.320  61.340  30.440  1.00  0.00           O
ATOM   3570  N   SER A 260      41.210  59.480  31.830  1.00  0.00           N
ATOM   3571  HN  SER A 260      41.400  58.510  31.960  1.00  0.00           H
ATOM   3572  CA  SER A 260      40.740  60.190  33.000  1.00  0.00           C
ATOM   3573  HA  SER A 260      40.580  61.210  32.690  1.00  0.00           H
ATOM   3574  CB  SER A 260      39.480  59.400  33.530  1.00  0.00           C
ATOM   3575  HB1 SER A 260      39.790  58.340  33.670  1.00  0.00           H
ATOM   3576  HB2 SER A 260      38.650  59.430  32.790  1.00  0.00           H
ATOM   3577  OG  SER A 260      39.100  59.940  34.830  1.00  0.00           O
ATOM   3578  HG1 SER A 260      39.470  59.350  35.500  1.00  0.00           H
ATOM   3579  C   SER A 260      41.790  60.090  34.080  1.00  0.00           C
ATOM   3580  O   SER A 260      42.140  58.930  34.470  1.00  0.00           O
ATOM   3581  N   TYR A 261      42.290  61.270  34.590  1.00  0.00           N
ATOM   3582  HN  TYR A 261      42.090  62.200  34.290  1.00  0.00           H
ATOM   3583  CA  TYR A 261      43.260  61.260  35.660  1.00  0.00           C
ATOM   3584  HA  TYR A 261      43.570  60.280  36.000  1.00  0.00           H
ATOM   3585  CB  TYR A 261      44.680  61.900  35.360  1.00  0.00           C
ATOM   3586  HB1 TYR A 261      45.350  61.930  36.240  1.00  0.00           H
ATOM   3587  HB2 TYR A 261      44.510  62.970  35.090  1.00  0.00           H
ATOM   3588  CG  TYR A 261      45.580  61.440  34.170  1.00  0.00           C
ATOM   3589  CD1 TYR A 261      46.850  62.170  33.950  1.00  0.00           C
ATOM   3590  HD1 TYR A 261      47.160  63.040  34.520  1.00  0.00           H
ATOM   3591  CE1 TYR A 261      47.760  61.640  33.050  1.00  0.00           C
ATOM   3592  HE1 TYR A 261      48.710  62.110  32.830  1.00  0.00           H
ATOM   3593  CZ  TYR A 261      47.560  60.440  32.400  1.00  0.00           C
ATOM   3594  OH  TYR A 261      48.460  59.890  31.440  1.00  0.00           O
ATOM   3595  HH  TYR A 261      49.280  60.380  31.490  1.00  0.00           H
ATOM   3596  CD2 TYR A 261      45.370  60.290  33.460  1.00  0.00           C
ATOM   3597  HD2 TYR A 261      44.470  59.700  33.580  1.00  0.00           H
ATOM   3598  CE2 TYR A 261      46.330  59.780  32.620  1.00  0.00           C
ATOM   3599  HE2 TYR A 261      46.170  58.850  32.100  1.00  0.00           H
ATOM   3600  C   TYR A 261      42.730  62.040  36.790  1.00  0.00           C
ATOM   3601  O   TYR A 261      42.160  63.150  36.600  1.00  0.00           O
ATOM   3602  N   GLY A 262      42.880  61.570  38.040  1.00  0.00           N
ATOM   3603  HN  GLY A 262      43.330  60.730  38.330  1.00  0.00           H
ATOM   3604  CA  GLY A 262      42.410  62.490  39.070  1.00  0.00           C
ATOM   3605  HA1 GLY A 262      41.340  62.340  39.120  1.00  0.00           H
ATOM   3606  HA2 GLY A 262      42.580  63.510  38.780  1.00  0.00           H
ATOM   3607  C   GLY A 262      43.190  62.220  40.370  1.00  0.00           C
ATOM   3608  O   GLY A 262      44.060  61.310  40.380  1.00  0.00           O
ATOM   3609  N   ARG A 263      42.850  62.950  41.450  1.00  0.00           N
ATOM   3610  HN  ARG A 263      42.090  63.590  41.450  1.00  0.00           H
ATOM   3611  CA  ARG A 263      43.530  62.810  42.730  1.00  0.00           C
ATOM   3612  HA  ARG A 263      43.840  61.790  42.840  1.00  0.00           H
ATOM   3613  CB  ARG A 263      44.640  63.840  42.990  1.00  0.00           C
ATOM   3614  HB1 ARG A 263      45.270  63.790  42.070  1.00  0.00           H
ATOM   3615  HB2 ARG A 263      45.180  63.260  43.770  1.00  0.00           H
ATOM   3616  CG  ARG A 263      44.280  65.180  43.570  1.00  0.00           C
ATOM   3617  HG1 ARG A 263      45.240  65.680  43.810  1.00  0.00           H
ATOM   3618  HG2 ARG A 263      43.610  65.020  44.440  1.00  0.00           H
ATOM   3619  CD  ARG A 263      43.570  66.120  42.600  1.00  0.00           C
ATOM   3620  HD1 ARG A 263      43.210  67.030  43.130  1.00  0.00           H
ATOM   3621  HD2 ARG A 263      42.670  65.570  42.280  1.00  0.00           H
ATOM   3622  NE  ARG A 263      44.500  66.650  41.540  1.00  0.00           N
ATOM   3623  HE  ARG A 263      45.440  66.960  41.690  1.00  0.00           H
ATOM   3624  CZ  ARG A 263      43.970  67.390  40.490  1.00  0.00           C
ATOM   3625  NH1 ARG A 263      42.680  67.120  40.230  1.00  0.00           N
ATOM   3626 HH11 ARG A 263      42.210  67.490  39.430  1.00  0.00           H
ATOM   3627 HH12 ARG A 263      42.160  66.400  40.690  1.00  0.00           H
ATOM   3628  NH2 ARG A 263      44.720  68.250  39.910  1.00  0.00           N
ATOM   3629 HH21 ARG A 263      44.360  68.690  39.080  1.00  0.00           H
ATOM   3630 HH22 ARG A 263      45.490  68.660  40.400  1.00  0.00           H
ATOM   3631  C   ARG A 263      42.430  62.980  43.700  1.00  0.00           C
ATOM   3632  O   ARG A 263      41.490  63.840  43.670  1.00  0.00           O
ATOM   3633  N   ASN A 264      42.360  61.970  44.610  1.00  0.00           N
ATOM   3634  HN  ASN A 264      43.170  61.380  44.620  1.00  0.00           H
ATOM   3635  CA  ASN A 264      41.370  61.850  45.740  1.00  0.00           C
ATOM   3636  HA  ASN A 264      40.550  62.400  45.330  1.00  0.00           H
ATOM   3637  CB  ASN A 264      40.930  60.390  46.070  1.00  0.00           C
ATOM   3638  HB1 ASN A 264      40.190  60.530  46.900  1.00  0.00           H
ATOM   3639  HB2 ASN A 264      41.780  59.760  46.410  1.00  0.00           H
ATOM   3640  CG  ASN A 264      40.080  59.710  45.050  1.00  0.00           C
ATOM   3641  OD1 ASN A 264      40.480  58.920  44.160  1.00  0.00           O
ATOM   3642  ND2 ASN A 264      38.760  59.920  45.100  1.00  0.00           N
ATOM   3643 HD21 ASN A 264      38.230  59.550  44.340  1.00  0.00           H
ATOM   3644 HD22 ASN A 264      38.360  60.540  45.780  1.00  0.00           H
ATOM   3645  C   ASN A 264      41.840  62.540  47.010  1.00  0.00           C
ATOM   3646  O   ASN A 264      42.940  62.280  47.590  1.00  0.00           O
ATOM   3647  N   LEU A 265      40.900  63.430  47.500  1.00  0.00           N
ATOM   3648  HN  LEU A 265      40.010  63.560  47.070  1.00  0.00           H
ATOM   3649  CA  LEU A 265      41.240  64.290  48.600  1.00  0.00           C
ATOM   3650  HA  LEU A 265      42.240  64.100  48.940  1.00  0.00           H
ATOM   3651  CB  LEU A 265      41.180  65.830  48.100  1.00  0.00           C
ATOM   3652  HB1 LEU A 265      41.330  66.530  48.940  1.00  0.00           H
ATOM   3653  HB2 LEU A 265      40.150  65.920  47.690  1.00  0.00           H
ATOM   3654  CG  LEU A 265      42.230  66.050  47.000  1.00  0.00           C
ATOM   3655  HG  LEU A 265      42.390  65.170  46.340  1.00  0.00           H
ATOM   3656  CD1 LEU A 265      41.720  67.190  46.060  1.00  0.00           C
ATOM   3657 HD11 LEU A 265      40.870  66.880  45.410  1.00  0.00           H
ATOM   3658 HD12 LEU A 265      42.510  67.650  45.420  1.00  0.00           H
ATOM   3659 HD13 LEU A 265      41.290  68.030  46.650  1.00  0.00           H
ATOM   3660  CD2 LEU A 265      43.500  66.580  47.680  1.00  0.00           C
ATOM   3661 HD21 LEU A 265      44.400  66.600  47.020  1.00  0.00           H
ATOM   3662 HD22 LEU A 265      43.850  65.970  48.540  1.00  0.00           H
ATOM   3663 HD23 LEU A 265      43.410  67.640  47.980  1.00  0.00           H
ATOM   3664  C   LEU A 265      40.380  64.040  49.820  1.00  0.00           C
ATOM   3665  O   LEU A 265      39.170  63.880  49.660  1.00  0.00           O
ATOM   3666  N   ASP A 266      40.970  63.900  51.010  1.00  0.00           N
ATOM   3667  HN  ASP A 266      41.960  63.960  51.050  1.00  0.00           H
ATOM   3668  CA  ASP A 266      40.250  63.710  52.320  1.00  0.00           C
ATOM   3669  HA  ASP A 266      39.190  63.630  52.110  1.00  0.00           H
ATOM   3670  CB  ASP A 266      40.800  62.360  52.960  1.00  0.00           C
ATOM   3671  HB1 ASP A 266      40.460  62.390  54.020  1.00  0.00           H
ATOM   3672  HB2 ASP A 266      41.910  62.370  52.970  1.00  0.00           H
ATOM   3673  CG  ASP A 266      40.120  61.190  52.230  1.00  0.00           C
ATOM   3674  OD1 ASP A 266      40.390  59.980  52.600  1.00  0.00           O
ATOM   3675  OD2 ASP A 266      39.200  61.350  51.410  1.00  0.00           O
ATOM   3676  C   ASP A 266      40.460  64.980  53.100  1.00  0.00           C
ATOM   3677  O   ASP A 266      41.310  65.840  52.840  1.00  0.00           O
ATOM   3678  N   ILE A 267      39.680  65.150  54.250  1.00  0.00           N
ATOM   3679  HN  ILE A 267      39.080  64.400  54.530  1.00  0.00           H
ATOM   3680  CA  ILE A 267      39.620  66.300  55.090  1.00  0.00           C
ATOM   3681  HA  ILE A 267      40.450  66.970  54.980  1.00  0.00           H
ATOM   3682  CB  ILE A 267      38.400  67.210  54.870  1.00  0.00           C
ATOM   3683  HB  ILE A 267      38.400  67.400  53.770  1.00  0.00           H
ATOM   3684  CG2 ILE A 267      37.010  66.520  55.200  1.00  0.00           C
ATOM   3685 HG21 ILE A 267      36.860  66.620  56.300  1.00  0.00           H
ATOM   3686 HG22 ILE A 267      36.990  65.450  54.900  1.00  0.00           H
ATOM   3687 HG23 ILE A 267      36.140  66.960  54.660  1.00  0.00           H
ATOM   3688  CG1 ILE A 267      38.520  68.490  55.630  1.00  0.00           C
ATOM   3689 HG11 ILE A 267      39.600  68.720  55.720  1.00  0.00           H
ATOM   3690 HG12 ILE A 267      38.080  68.490  56.640  1.00  0.00           H
ATOM   3691  CD  ILE A 267      37.800  69.680  54.930  1.00  0.00           C
ATOM   3692  HD1 ILE A 267      36.730  69.530  54.680  1.00  0.00           H
ATOM   3693  HD2 ILE A 267      38.190  70.060  53.960  1.00  0.00           H
ATOM   3694  HD3 ILE A 267      37.900  70.600  55.540  1.00  0.00           H
ATOM   3695  C   ILE A 267      39.790  65.780  56.560  1.00  0.00           C
ATOM   3696  O   ILE A 267      39.190  64.780  56.990  1.00  0.00           O
ATOM   3697  N   THR A 268      40.620  66.550  57.300  1.00  0.00           N
ATOM   3698  HN  THR A 268      41.170  67.150  56.720  1.00  0.00           H
ATOM   3699  CA  THR A 268      40.910  66.400  58.720  1.00  0.00           C
ATOM   3700  HA  THR A 268      40.090  65.790  59.060  1.00  0.00           H
ATOM   3701  CB  THR A 268      42.270  65.720  58.970  1.00  0.00           C
ATOM   3702  HB  THR A 268      43.100  66.410  58.680  1.00  0.00           H
ATOM   3703  OG1 THR A 268      42.360  64.440  58.340  1.00  0.00           O
ATOM   3704  HG1 THR A 268      43.120  64.040  58.760  1.00  0.00           H
ATOM   3705  CG2 THR A 268      42.550  65.490  60.470  1.00  0.00           C
ATOM   3706 HG21 THR A 268      43.630  65.280  60.610  1.00  0.00           H
ATOM   3707 HG22 THR A 268      41.970  64.610  60.800  1.00  0.00           H
ATOM   3708 HG23 THR A 268      42.210  66.420  60.970  1.00  0.00           H
ATOM   3709  C   THR A 268      40.890  67.690  59.440  1.00  0.00           C
ATOM   3710  O   THR A 268      41.670  68.570  59.110  1.00  0.00           O
ATOM   3711  N   TYR A 269      40.130  67.750  60.520  1.00  0.00           N
ATOM   3712  HN  TYR A 269      39.650  66.960  60.900  1.00  0.00           H
ATOM   3713  CA  TYR A 269      40.080  68.920  61.350  1.00  0.00           C
ATOM   3714  HA  TYR A 269      40.420  69.780  60.800  1.00  0.00           H
ATOM   3715  CB  TYR A 269      38.570  69.280  61.690  1.00  0.00           C
ATOM   3716  HB1 TYR A 269      38.550  69.970  62.560  1.00  0.00           H
ATOM   3717  HB2 TYR A 269      38.080  68.350  62.050  1.00  0.00           H
ATOM   3718  CG  TYR A 269      37.870  69.930  60.530  1.00  0.00           C
ATOM   3719  CD1 TYR A 269      37.180  69.090  59.660  1.00  0.00           C
ATOM   3720  HD1 TYR A 269      37.210  68.020  59.840  1.00  0.00           H
ATOM   3721  CE1 TYR A 269      36.480  69.600  58.550  1.00  0.00           C
ATOM   3722  HE1 TYR A 269      36.100  68.940  57.780  1.00  0.00           H
ATOM   3723  CZ  TYR A 269      36.650  70.980  58.290  1.00  0.00           C
ATOM   3724  OH  TYR A 269      36.080  71.450  57.070  1.00  0.00           O
ATOM   3725  HH  TYR A 269      35.580  70.710  56.710  1.00  0.00           H
ATOM   3726  CD2 TYR A 269      37.930  71.380  60.280  1.00  0.00           C
ATOM   3727  HD2 TYR A 269      38.350  71.950  61.100  1.00  0.00           H
ATOM   3728  CE2 TYR A 269      37.380  71.810  59.080  1.00  0.00           C
ATOM   3729  HE2 TYR A 269      37.360  72.880  58.910  1.00  0.00           H
ATOM   3730  C   TYR A 269      40.850  68.760  62.610  1.00  0.00           C
ATOM   3731  O   TYR A 269      40.680  67.860  63.380  1.00  0.00           O
ATOM   3732  N   ALA A 270      41.630  69.810  62.900  1.00  0.00           N
ATOM   3733  HN  ALA A 270      41.740  70.540  62.230  1.00  0.00           H
ATOM   3734  CA  ALA A 270      42.400  69.880  64.100  1.00  0.00           C
ATOM   3735  HA  ALA A 270      42.290  68.990  64.710  1.00  0.00           H
ATOM   3736  CB  ALA A 270      43.910  70.080  63.720  1.00  0.00           C
ATOM   3737  HB1 ALA A 270      44.240  69.320  62.970  1.00  0.00           H
ATOM   3738  HB2 ALA A 270      44.630  70.080  64.560  1.00  0.00           H
ATOM   3739  HB3 ALA A 270      43.950  71.020  63.140  1.00  0.00           H
ATOM   3740  C   ALA A 270      42.000  71.100  64.900  1.00  0.00           C
ATOM   3741  O   ALA A 270      41.950  72.180  64.300  1.00  0.00           O
ATOM   3742  N   THR A 271      41.790  70.920  66.170  1.00  0.00           N
ATOM   3743  HN  THR A 271      41.940  70.020  66.590  1.00  0.00           H
ATOM   3744  CA  THR A 271      41.280  71.940  67.040  1.00  0.00           C
ATOM   3745  HA  THR A 271      41.380  72.910  66.560  1.00  0.00           H
ATOM   3746  CB  THR A 271      39.750  71.650  67.490  1.00  0.00           C
ATOM   3747  HB  THR A 271      39.730  70.700  68.070  1.00  0.00           H
ATOM   3748  OG1 THR A 271      38.870  71.750  66.360  1.00  0.00           O
ATOM   3749  HG1 THR A 271      39.050  70.950  65.860  1.00  0.00           H
ATOM   3750  CG2 THR A 271      39.340  72.840  68.390  1.00  0.00           C
ATOM   3751 HG21 THR A 271      38.290  72.870  68.740  1.00  0.00           H
ATOM   3752 HG22 THR A 271      39.690  73.780  67.920  1.00  0.00           H
ATOM   3753 HG23 THR A 271      39.830  72.730  69.380  1.00  0.00           H
ATOM   3754  C   THR A 271      42.120  72.000  68.340  1.00  0.00           C
ATOM   3755  O   THR A 271      42.380  71.010  68.990  1.00  0.00           O
ATOM   3756  N   LEU A 272      42.600  73.220  68.690  1.00  0.00           N
ATOM   3757  HN  LEU A 272      42.490  74.100  68.230  1.00  0.00           H
ATOM   3758  CA  LEU A 272      43.200  73.320  70.020  1.00  0.00           C
ATOM   3759  HA  LEU A 272      43.560  72.370  70.390  1.00  0.00           H
ATOM   3760  CB  LEU A 272      44.360  74.330  70.030  1.00  0.00           C
ATOM   3761  HB1 LEU A 272      44.020  75.380  69.850  1.00  0.00           H
ATOM   3762  HB2 LEU A 272      45.090  73.940  69.290  1.00  0.00           H
ATOM   3763  CG  LEU A 272      45.350  74.360  71.240  1.00  0.00           C
ATOM   3764  HG  LEU A 272      44.790  74.900  72.040  1.00  0.00           H
ATOM   3765  CD1 LEU A 272      45.760  72.990  71.870  1.00  0.00           C
ATOM   3766 HD11 LEU A 272      46.350  73.110  72.800  1.00  0.00           H
ATOM   3767 HD12 LEU A 272      46.440  72.430  71.190  1.00  0.00           H
ATOM   3768 HD13 LEU A 272      44.790  72.500  72.060  1.00  0.00           H
ATOM   3769  CD2 LEU A 272      46.660  75.080  70.860  1.00  0.00           C
ATOM   3770 HD21 LEU A 272      47.400  75.180  71.690  1.00  0.00           H
ATOM   3771 HD22 LEU A 272      46.340  76.100  70.580  1.00  0.00           H
ATOM   3772 HD23 LEU A 272      47.070  74.540  69.970  1.00  0.00           H
ATOM   3773  C   LEU A 272      42.190  73.860  70.980  1.00  0.00           C
ATOM   3774  O   LEU A 272      41.650  74.910  70.820  1.00  0.00           O
ATOM   3775  N   PHE A 273      41.800  73.100  72.010  1.00  0.00           N
ATOM   3776  HN  PHE A 273      42.280  72.260  72.220  1.00  0.00           H
ATOM   3777  CA  PHE A 273      40.890  73.700  73.070  1.00  0.00           C
ATOM   3778  HA  PHE A 273      40.290  74.440  72.570  1.00  0.00           H
ATOM   3779  CB  PHE A 273      40.050  72.520  73.650  1.00  0.00           C
ATOM   3780  HB1 PHE A 273      39.710  72.800  74.660  1.00  0.00           H
ATOM   3781  HB2 PHE A 273      40.710  71.640  73.790  1.00  0.00           H
ATOM   3782  CG  PHE A 273      38.820  72.150  72.840  1.00  0.00           C
ATOM   3783  CD1 PHE A 273      37.580  72.680  73.200  1.00  0.00           C
ATOM   3784  HD1 PHE A 273      37.520  73.330  74.060  1.00  0.00           H
ATOM   3785  CE1 PHE A 273      36.430  72.510  72.420  1.00  0.00           C
ATOM   3786  HE1 PHE A 273      35.520  73.060  72.610  1.00  0.00           H
ATOM   3787  CZ  PHE A 273      36.590  71.730  71.280  1.00  0.00           C
ATOM   3788  HZ  PHE A 273      35.700  71.640  70.680  1.00  0.00           H
ATOM   3789  CD2 PHE A 273      38.890  71.430  71.570  1.00  0.00           C
ATOM   3790  HD2 PHE A 273      39.810  70.920  71.320  1.00  0.00           H
ATOM   3791  CE2 PHE A 273      37.800  71.140  70.830  1.00  0.00           C
ATOM   3792  HE2 PHE A 273      37.690  70.630  69.890  1.00  0.00           H
ATOM   3793  C   PHE A 273      41.650  74.420  74.110  1.00  0.00           C
ATOM   3794  O   PHE A 273      42.860  74.130  74.310  1.00  0.00           O
ATOM   3795  N   PRO A 274      41.140  75.320  74.960  1.00  0.00           N
ATOM   3796  CD  PRO A 274      39.820  75.980  74.810  1.00  0.00           C
ATOM   3797  HD1 PRO A 274      39.090  75.170  75.040  1.00  0.00           H
ATOM   3798  HD2 PRO A 274      39.620  76.160  73.740  1.00  0.00           H
ATOM   3799  CA  PRO A 274      41.790  75.650  76.220  1.00  0.00           C
ATOM   3800  HA  PRO A 274      42.770  76.070  76.070  1.00  0.00           H
ATOM   3801  CB  PRO A 274      40.940  76.790  76.840  1.00  0.00           C
ATOM   3802  HB1 PRO A 274      41.650  77.610  77.060  1.00  0.00           H
ATOM   3803  HB2 PRO A 274      40.300  76.490  77.700  1.00  0.00           H
ATOM   3804  CG  PRO A 274      39.900  77.210  75.670  1.00  0.00           C
ATOM   3805  HG1 PRO A 274      38.970  77.660  76.100  1.00  0.00           H
ATOM   3806  HG2 PRO A 274      40.420  77.950  75.040  1.00  0.00           H
ATOM   3807  C   PRO A 274      41.830  74.430  77.150  1.00  0.00           C
ATOM   3808  O   PRO A 274      40.940  73.590  77.160  1.00  0.00           O
ATOM   3809  N   ARG A 275      42.980  74.280  77.940  1.00  0.00           N
ATOM   3810  HN  ARG A 275      43.660  75.000  77.840  1.00  0.00           H
ATOM   3811  CA  ARG A 275      43.140  73.330  79.050  1.00  0.00           C
ATOM   3812  HA  ARG A 275      44.010  73.530  79.660  1.00  0.00           H
ATOM   3813  CB  ARG A 275      41.920  73.400  79.990  1.00  0.00           C
ATOM   3814  HB1 ARG A 275      41.000  73.190  79.410  1.00  0.00           H
ATOM   3815  HB2 ARG A 275      41.820  74.440  80.360  1.00  0.00           H
ATOM   3816  CG  ARG A 275      41.960  72.350  81.180  1.00  0.00           C
ATOM   3817  HG1 ARG A 275      43.000  72.110  81.510  1.00  0.00           H
ATOM   3818  HG2 ARG A 275      41.650  71.350  80.790  1.00  0.00           H
ATOM   3819  CD  ARG A 275      41.170  72.790  82.420  1.00  0.00           C
ATOM   3820  HD1 ARG A 275      40.140  72.920  82.040  1.00  0.00           H
ATOM   3821  HD2 ARG A 275      41.570  73.720  82.870  1.00  0.00           H
ATOM   3822  NE  ARG A 275      41.290  71.740  83.490  1.00  0.00           N
ATOM   3823  HE  ARG A 275      41.530  70.780  83.320  1.00  0.00           H
ATOM   3824  CZ  ARG A 275      40.850  72.010  84.740  1.00  0.00           C
ATOM   3825  NH1 ARG A 275      40.290  73.160  85.110  1.00  0.00           N
ATOM   3826 HH11 ARG A 275      40.330  73.470  86.060  1.00  0.00           H
ATOM   3827 HH12 ARG A 275      40.360  73.850  84.400  1.00  0.00           H
ATOM   3828  NH2 ARG A 275      41.190  71.130  85.690  1.00  0.00           N
ATOM   3829 HH21 ARG A 275      41.960  70.550  85.420  1.00  0.00           H
ATOM   3830 HH22 ARG A 275      41.060  71.580  86.570  1.00  0.00           H
ATOM   3831  C   ARG A 275      43.420  71.910  78.550  1.00  0.00           C
ATOM   3832  O   ARG A 275      44.380  71.290  78.940  1.00  0.00           O
ATOM   3833  N   THR A 276      42.540  71.400  77.700  1.00  0.00           N
ATOM   3834  HN  THR A 276      41.810  71.990  77.340  1.00  0.00           H
ATOM   3835  CA  THR A 276      42.380  69.950  77.350  1.00  0.00           C
ATOM   3836  HA  THR A 276      42.760  69.440  78.220  1.00  0.00           H
ATOM   3837  CB  THR A 276      40.960  69.580  77.120  1.00  0.00           C
ATOM   3838  HB  THR A 276      40.810  68.490  76.980  1.00  0.00           H
ATOM   3839  OG1 THR A 276      40.390  70.160  76.020  1.00  0.00           O
ATOM   3840  HG1 THR A 276      39.600  70.520  76.440  1.00  0.00           H
ATOM   3841  CG2 THR A 276      40.130  69.960  78.310  1.00  0.00           C
ATOM   3842 HG21 THR A 276      39.870  71.040  78.310  1.00  0.00           H
ATOM   3843 HG22 THR A 276      40.680  69.790  79.270  1.00  0.00           H
ATOM   3844 HG23 THR A 276      39.200  69.370  78.250  1.00  0.00           H
ATOM   3845  C   THR A 276      43.220  69.580  76.180  1.00  0.00           C
ATOM   3846  O   THR A 276      43.450  68.400  75.910  1.00  0.00           O
ATOM   3847  N   GLY A 277      43.800  70.600  75.490  1.00  0.00           N
ATOM   3848  HN  GLY A 277      43.590  71.530  75.780  1.00  0.00           H
ATOM   3849  CA  GLY A 277      44.770  70.420  74.420  1.00  0.00           C
ATOM   3850  HA1 GLY A 277      45.360  69.570  74.710  1.00  0.00           H
ATOM   3851  HA2 GLY A 277      45.380  71.310  74.400  1.00  0.00           H
ATOM   3852  C   GLY A 277      44.080  70.070  73.140  1.00  0.00           C
ATOM   3853  O   GLY A 277      42.860  70.220  72.960  1.00  0.00           O
ATOM   3854  N   ILE A 278      44.910  69.770  72.230  1.00  0.00           N
ATOM   3855  HN  ILE A 278      45.880  69.710  72.450  1.00  0.00           H
ATOM   3856  CA  ILE A 278      44.560  69.280  70.890  1.00  0.00           C
ATOM   3857  HA  ILE A 278      44.060  70.130  70.440  1.00  0.00           H
ATOM   3858  CB  ILE A 278      45.850  68.910  70.160  1.00  0.00           C
ATOM   3859  HB  ILE A 278      46.430  69.850  70.300  1.00  0.00           H
ATOM   3860  CG2 ILE A 278      46.580  67.750  70.810  1.00  0.00           C
ATOM   3861 HG21 ILE A 278      46.630  67.760  71.920  1.00  0.00           H
ATOM   3862 HG22 ILE A 278      47.620  67.620  70.420  1.00  0.00           H
ATOM   3863 HG23 ILE A 278      46.050  66.840  70.470  1.00  0.00           H
ATOM   3864  CG1 ILE A 278      45.900  68.730  68.560  1.00  0.00           C
ATOM   3865 HG11 ILE A 278      45.230  67.890  68.300  1.00  0.00           H
ATOM   3866 HG12 ILE A 278      46.960  68.580  68.270  1.00  0.00           H
ATOM   3867  CD  ILE A 278      45.500  70.030  67.760  1.00  0.00           C
ATOM   3868  HD1 ILE A 278      45.070  69.790  66.770  1.00  0.00           H
ATOM   3869  HD2 ILE A 278      46.400  70.680  67.750  1.00  0.00           H
ATOM   3870  HD3 ILE A 278      44.710  70.580  68.320  1.00  0.00           H
ATOM   3871  C   ILE A 278      43.440  68.220  70.770  1.00  0.00           C
ATOM   3872  O   ILE A 278      43.150  67.470  71.670  1.00  0.00           O
ATOM   3873  N   TYR A 279      42.840  68.150  69.590  1.00  0.00           N
ATOM   3874  HN  TYR A 279      43.130  68.760  68.850  1.00  0.00           H
ATOM   3875  CA  TYR A 279      41.700  67.340  69.370  1.00  0.00           C
ATOM   3876  HA  TYR A 279      41.960  66.370  69.750  1.00  0.00           H
ATOM   3877  CB  TYR A 279      40.440  67.990  70.010  1.00  0.00           C
ATOM   3878  HB1 TYR A 279      40.480  69.050  69.670  1.00  0.00           H
ATOM   3879  HB2 TYR A 279      40.470  67.840  71.110  1.00  0.00           H
ATOM   3880  CG  TYR A 279      39.130  67.440  69.490  1.00  0.00           C
ATOM   3881  CD1 TYR A 279      38.490  66.400  70.180  1.00  0.00           C
ATOM   3882  HD1 TYR A 279      38.930  66.030  71.100  1.00  0.00           H
ATOM   3883  CE1 TYR A 279      37.260  65.840  69.700  1.00  0.00           C
ATOM   3884  HE1 TYR A 279      36.850  64.960  70.170  1.00  0.00           H
ATOM   3885  CZ  TYR A 279      36.700  66.340  68.510  1.00  0.00           C
ATOM   3886  OH  TYR A 279      35.620  65.740  67.900  1.00  0.00           O
ATOM   3887  HH  TYR A 279      35.260  66.360  67.260  1.00  0.00           H
ATOM   3888  CD2 TYR A 279      38.570  67.980  68.380  1.00  0.00           C
ATOM   3889  HD2 TYR A 279      39.030  68.740  67.770  1.00  0.00           H
ATOM   3890  CE2 TYR A 279      37.340  67.520  67.900  1.00  0.00           C
ATOM   3891  HE2 TYR A 279      37.040  67.840  66.910  1.00  0.00           H
ATOM   3892  C   TYR A 279      41.740  67.190  67.830  1.00  0.00           C
ATOM   3893  O   TYR A 279      42.280  68.030  67.080  1.00  0.00           O
ATOM   3894  N   ALA A 280      41.230  66.090  67.230  1.00  0.00           N
ATOM   3895  HN  ALA A 280      40.880  65.360  67.800  1.00  0.00           H
ATOM   3896  CA  ALA A 280      41.240  65.940  65.860  1.00  0.00           C
ATOM   3897  HA  ALA A 280      40.940  66.930  65.540  1.00  0.00           H
ATOM   3898  CB  ALA A 280      42.610  65.520  65.260  1.00  0.00           C
ATOM   3899  HB1 ALA A 280      42.680  65.650  64.160  1.00  0.00           H
ATOM   3900  HB2 ALA A 280      42.820  64.460  65.490  1.00  0.00           H
ATOM   3901  HB3 ALA A 280      43.430  66.110  65.720  1.00  0.00           H
ATOM   3902  C   ALA A 280      40.150  65.010  65.440  1.00  0.00           C
ATOM   3903  O   ALA A 280      39.880  64.020  66.060  1.00  0.00           O
ATOM   3904  N   GLU A 281      39.530  65.250  64.250  1.00  0.00           N
ATOM   3905  HN  GLU A 281      39.650  66.150  63.840  1.00  0.00           H
ATOM   3906  CA  GLU A 281      38.550  64.300  63.630  1.00  0.00           C
ATOM   3907  HA  GLU A 281      38.940  63.350  63.980  1.00  0.00           H
ATOM   3908  CB  GLU A 281      37.100  64.480  64.150  1.00  0.00           C
ATOM   3909  HB1 GLU A 281      36.960  65.580  64.220  1.00  0.00           H
ATOM   3910  HB2 GLU A 281      37.070  64.110  65.190  1.00  0.00           H
ATOM   3911  CG  GLU A 281      35.920  63.890  63.410  1.00  0.00           C
ATOM   3912  HG1 GLU A 281      36.110  62.800  63.510  1.00  0.00           H
ATOM   3913  HG2 GLU A 281      35.880  64.180  62.340  1.00  0.00           H
ATOM   3914  CD  GLU A 281      34.530  64.180  63.990  1.00  0.00           C
ATOM   3915  OE1 GLU A 281      33.900  63.300  64.630  1.00  0.00           O
ATOM   3916  OE2 GLU A 281      34.000  65.340  63.850  1.00  0.00           O
ATOM   3917  C   GLU A 281      38.610  64.310  62.070  1.00  0.00           C
ATOM   3918  O   GLU A 281      38.750  65.370  61.490  1.00  0.00           O
ATOM   3919  N   ARG A 282      38.600  63.140  61.430  1.00  0.00           N
ATOM   3920  HN  ARG A 282      38.730  62.270  61.900  1.00  0.00           H
ATOM   3921  CA  ARG A 282      38.630  63.070  59.920  1.00  0.00           C
ATOM   3922  HA  ARG A 282      38.690  64.050  59.470  1.00  0.00           H
ATOM   3923  CB  ARG A 282      39.870  62.210  59.470  1.00  0.00           C
ATOM   3924  HB1 ARG A 282      40.720  62.580  60.090  1.00  0.00           H
ATOM   3925  HB2 ARG A 282      40.080  62.530  58.430  1.00  0.00           H
ATOM   3926  CG  ARG A 282      39.760  60.610  59.640  1.00  0.00           C
ATOM   3927  HG1 ARG A 282      38.990  60.280  60.370  1.00  0.00           H
ATOM   3928  HG2 ARG A 282      40.770  60.250  59.950  1.00  0.00           H
ATOM   3929  CD  ARG A 282      39.420  59.880  58.300  1.00  0.00           C
ATOM   3930  HD1 ARG A 282      38.560  60.400  57.820  1.00  0.00           H
ATOM   3931  HD2 ARG A 282      39.120  58.820  58.480  1.00  0.00           H
ATOM   3932  NE  ARG A 282      40.570  59.960  57.360  1.00  0.00           N
ATOM   3933  HE  ARG A 282      41.350  60.560  57.540  1.00  0.00           H
ATOM   3934  CZ  ARG A 282      40.500  59.580  56.090  1.00  0.00           C
ATOM   3935  NH1 ARG A 282      39.460  58.960  55.600  1.00  0.00           N
ATOM   3936 HH11 ARG A 282      38.730  58.540  56.130  1.00  0.00           H
ATOM   3937 HH12 ARG A 282      39.510  58.560  54.680  1.00  0.00           H
ATOM   3938  NH2 ARG A 282      41.450  59.820  55.230  1.00  0.00           N
ATOM   3939 HH21 ARG A 282      42.000  60.600  55.540  1.00  0.00           H
ATOM   3940 HH22 ARG A 282      41.160  59.820  54.280  1.00  0.00           H
ATOM   3941  C   ARG A 282      37.310  62.420  59.270  1.00  0.00           C
ATOM   3942  O   ARG A 282      36.670  61.580  59.950  1.00  0.00           O
ATOM   3943  N   LYS A 283      37.100  62.870  58.040  1.00  0.00           N
ATOM   3944  HN  LYS A 283      37.640  63.640  57.700  1.00  0.00           H
ATOM   3945  CA  LYS A 283      36.090  62.340  57.170  1.00  0.00           C
ATOM   3946  HA  LYS A 283      35.880  61.360  57.560  1.00  0.00           H
ATOM   3947  CB  LYS A 283      34.800  63.250  57.040  1.00  0.00           C
ATOM   3948  HB1 LYS A 283      34.080  62.810  56.310  1.00  0.00           H
ATOM   3949  HB2 LYS A 283      35.000  64.290  56.700  1.00  0.00           H
ATOM   3950  CG  LYS A 283      34.010  63.450  58.430  1.00  0.00           C
ATOM   3951  HG1 LYS A 283      33.150  64.130  58.290  1.00  0.00           H
ATOM   3952  HG2 LYS A 283      34.680  63.830  59.230  1.00  0.00           H
ATOM   3953  CD  LYS A 283      33.360  62.120  58.990  1.00  0.00           C
ATOM   3954  HD1 LYS A 283      34.170  61.350  58.980  1.00  0.00           H
ATOM   3955  HD2 LYS A 283      32.620  61.750  58.250  1.00  0.00           H
ATOM   3956  CE  LYS A 283      32.830  62.350  60.430  1.00  0.00           C
ATOM   3957  HE1 LYS A 283      33.420  62.900  61.200  1.00  0.00           H
ATOM   3958  HE2 LYS A 283      32.610  61.400  60.970  1.00  0.00           H
ATOM   3959  NZ  LYS A 283      31.550  63.030  60.380  1.00  0.00           N
ATOM   3960  HZ1 LYS A 283      31.290  63.350  59.430  1.00  0.00           H
ATOM   3961  HZ2 LYS A 283      31.400  63.730  61.130  1.00  0.00           H
ATOM   3962  HZ3 LYS A 283      30.760  62.360  60.490  1.00  0.00           H
ATOM   3963  C   LYS A 283      36.640  62.120  55.790  1.00  0.00           C
ATOM   3964  O   LYS A 283      37.350  62.900  55.130  1.00  0.00           O
ATOM   3965  N   HSD A 284      36.340  60.940  55.170  1.00  0.00           N
ATOM   3966  HN  HSD A 284      35.770  60.270  55.630  1.00  0.00           H
ATOM   3967  CA  HSD A 284      36.690  60.580  53.790  1.00  0.00           C
ATOM   3968  HA  HSD A 284      37.730  60.790  53.580  1.00  0.00           H
ATOM   3969  CB  HSD A 284      36.390  59.080  53.510  1.00  0.00           C
ATOM   3970  HB1 HSD A 284      35.340  58.830  53.760  1.00  0.00           H
ATOM   3971  HB2 HSD A 284      36.850  58.470  54.320  1.00  0.00           H
ATOM   3972  ND1 HSD A 284      37.840  58.910  51.450  1.00  0.00           N
ATOM   3973  HD1 HSD A 284      38.350  59.760  51.610  1.00  0.00           H
ATOM   3974  CG  HSD A 284      36.780  58.500  52.200  1.00  0.00           C
ATOM   3975  CE1 HSD A 284      37.920  58.110  50.340  1.00  0.00           C
ATOM   3976  HE1 HSD A 284      38.810  58.090  49.720  1.00  0.00           H
ATOM   3977  NE2 HSD A 284      36.970  57.210  50.370  1.00  0.00           N
ATOM   3978  CD2 HSD A 284      36.220  57.470  51.510  1.00  0.00           C
ATOM   3979  HD2 HSD A 284      35.250  57.020  51.720  1.00  0.00           H
ATOM   3980  C   HSD A 284      35.890  61.360  52.790  1.00  0.00           C
ATOM   3981  O   HSD A 284      34.670  61.470  53.050  1.00  0.00           O
ATOM   3982  N   ASN A 285      36.550  62.010  51.750  1.00  0.00           N
ATOM   3983  HN  ASN A 285      37.530  61.820  51.690  1.00  0.00           H
ATOM   3984  CA  ASN A 285      35.970  62.740  50.700  1.00  0.00           C
ATOM   3985  HA  ASN A 285      36.770  62.700  49.980  1.00  0.00           H
ATOM   3986  CB  ASN A 285      34.650  62.180  50.040  1.00  0.00           C
ATOM   3987  HB1 ASN A 285      34.490  62.790  49.130  1.00  0.00           H
ATOM   3988  HB2 ASN A 285      33.750  62.410  50.650  1.00  0.00           H
ATOM   3989  CG  ASN A 285      34.690  60.700  49.620  1.00  0.00           C
ATOM   3990  OD1 ASN A 285      33.740  60.010  49.970  1.00  0.00           O
ATOM   3991  ND2 ASN A 285      35.720  60.170  48.880  1.00  0.00           N
ATOM   3992 HD21 ASN A 285      35.840  59.190  48.690  1.00  0.00           H
ATOM   3993 HD22 ASN A 285      36.500  60.710  48.570  1.00  0.00           H
ATOM   3994  C   ASN A 285      35.840  64.230  51.020  1.00  0.00           C
ATOM   3995  O   ASN A 285      34.910  64.750  51.570  1.00  0.00           O
ATOM   3996  N   ALA A 286      36.880  64.930  50.570  1.00  0.00           N
ATOM   3997  HN  ALA A 286      37.670  64.480  50.160  1.00  0.00           H
ATOM   3998  CA  ALA A 286      36.910  66.340  50.720  1.00  0.00           C
ATOM   3999  HA  ALA A 286      36.620  66.490  51.750  1.00  0.00           H
ATOM   4000  CB  ALA A 286      38.380  66.850  50.500  1.00  0.00           C
ATOM   4001  HB1 ALA A 286      38.420  67.950  50.680  1.00  0.00           H
ATOM   4002  HB2 ALA A 286      38.850  66.650  49.520  1.00  0.00           H
ATOM   4003  HB3 ALA A 286      39.070  66.350  51.210  1.00  0.00           H
ATOM   4004  C   ALA A 286      35.920  67.160  49.890  1.00  0.00           C
ATOM   4005  O   ALA A 286      35.420  68.180  50.440  1.00  0.00           O
ATOM   4006  N   PHE A 287      35.530  66.600  48.730  1.00  0.00           N
ATOM   4007  HN  PHE A 287      35.910  65.700  48.540  1.00  0.00           H
ATOM   4008  CA  PHE A 287      34.600  67.130  47.790  1.00  0.00           C
ATOM   4009  HA  PHE A 287      33.670  67.440  48.230  1.00  0.00           H
ATOM   4010  CB  PHE A 287      35.210  68.360  47.030  1.00  0.00           C
ATOM   4011  HB1 PHE A 287      36.060  67.950  46.440  1.00  0.00           H
ATOM   4012  HB2 PHE A 287      35.640  69.170  47.660  1.00  0.00           H
ATOM   4013  CG  PHE A 287      34.170  68.950  46.060  1.00  0.00           C
ATOM   4014  CD1 PHE A 287      34.340  68.910  44.650  1.00  0.00           C
ATOM   4015  HD1 PHE A 287      35.280  68.500  44.320  1.00  0.00           H
ATOM   4016  CE1 PHE A 287      33.380  69.350  43.770  1.00  0.00           C
ATOM   4017  HE1 PHE A 287      33.560  69.330  42.700  1.00  0.00           H
ATOM   4018  CZ  PHE A 287      32.160  69.910  44.220  1.00  0.00           C
ATOM   4019  HZ  PHE A 287      31.420  70.240  43.510  1.00  0.00           H
ATOM   4020  CD2 PHE A 287      32.930  69.430  46.430  1.00  0.00           C
ATOM   4021  HD2 PHE A 287      32.800  69.420  47.500  1.00  0.00           H
ATOM   4022  CE2 PHE A 287      31.920  69.870  45.590  1.00  0.00           C
ATOM   4023  HE2 PHE A 287      30.930  70.020  45.980  1.00  0.00           H
ATOM   4024  C   PHE A 287      34.430  65.920  46.930  1.00  0.00           C
ATOM   4025  O   PHE A 287      34.990  64.830  47.090  1.00  0.00           O
ATOM   4026  N   VAL A 288      33.540  66.110  45.940  1.00  0.00           N
ATOM   4027  HN  VAL A 288      32.910  66.880  45.890  1.00  0.00           H
ATOM   4028  CA  VAL A 288      33.360  65.180  44.800  1.00  0.00           C
ATOM   4029  HA  VAL A 288      33.130  64.170  45.120  1.00  0.00           H
ATOM   4030  CB  VAL A 288      32.150  65.640  43.960  1.00  0.00           C
ATOM   4031  HB  VAL A 288      31.990  66.740  43.930  1.00  0.00           H
ATOM   4032  CG1 VAL A 288      32.160  65.070  42.500  1.00  0.00           C
ATOM   4033 HG11 VAL A 288      32.090  63.970  42.480  1.00  0.00           H
ATOM   4034 HG12 VAL A 288      33.040  65.370  41.880  1.00  0.00           H
ATOM   4035 HG13 VAL A 288      31.250  65.400  41.970  1.00  0.00           H
ATOM   4036  CG2 VAL A 288      30.960  65.070  44.700  1.00  0.00           C
ATOM   4037 HG21 VAL A 288      30.970  65.420  45.750  1.00  0.00           H
ATOM   4038 HG22 VAL A 288      31.020  63.960  44.700  1.00  0.00           H
ATOM   4039 HG23 VAL A 288      30.060  65.380  44.130  1.00  0.00           H
ATOM   4040  C   VAL A 288      34.630  65.030  43.900  1.00  0.00           C
ATOM   4041  O   VAL A 288      35.370  65.990  43.640  1.00  0.00           O
ATOM   4042  N   ASN A 289      34.980  63.830  43.370  1.00  0.00           N
ATOM   4043  HN  ASN A 289      34.470  62.990  43.570  1.00  0.00           H
ATOM   4044  CA  ASN A 289      36.050  63.670  42.400  1.00  0.00           C
ATOM   4045  HA  ASN A 289      36.830  64.370  42.650  1.00  0.00           H
ATOM   4046  CB  ASN A 289      36.880  62.410  42.620  1.00  0.00           C
ATOM   4047  HB1 ASN A 289      36.190  61.540  42.550  1.00  0.00           H
ATOM   4048  HB2 ASN A 289      37.300  62.560  43.640  1.00  0.00           H
ATOM   4049  CG  ASN A 289      38.140  62.300  41.760  1.00  0.00           C
ATOM   4050  OD1 ASN A 289      38.830  63.320  41.480  1.00  0.00           O
ATOM   4051  ND2 ASN A 289      38.460  61.010  41.370  1.00  0.00           N
ATOM   4052 HD21 ASN A 289      39.280  60.910  40.810  1.00  0.00           H
ATOM   4053 HD22 ASN A 289      37.900  60.240  41.660  1.00  0.00           H
ATOM   4054  C   ASN A 289      35.530  63.860  40.930  1.00  0.00           C
ATOM   4055  O   ASN A 289      34.920  63.000  40.360  1.00  0.00           O
ATOM   4056  N   ARG A 290      35.790  65.100  40.360  1.00  0.00           N
ATOM   4057  HN  ARG A 290      36.210  65.830  40.890  1.00  0.00           H
ATOM   4058  CA  ARG A 290      35.320  65.420  39.010  1.00  0.00           C
ATOM   4059  HA  ARG A 290      34.350  64.950  38.930  1.00  0.00           H
ATOM   4060  CB  ARG A 290      35.170  66.970  38.780  1.00  0.00           C
ATOM   4061  HB1 ARG A 290      34.860  67.040  37.710  1.00  0.00           H
ATOM   4062  HB2 ARG A 290      36.210  67.340  38.930  1.00  0.00           H
ATOM   4063  CG  ARG A 290      34.160  67.620  39.750  1.00  0.00           C
ATOM   4064  HG1 ARG A 290      34.600  67.900  40.730  1.00  0.00           H
ATOM   4065  HG2 ARG A 290      33.470  66.820  40.080  1.00  0.00           H
ATOM   4066  CD  ARG A 290      33.450  68.780  39.190  1.00  0.00           C
ATOM   4067  HD1 ARG A 290      32.580  68.990  39.850  1.00  0.00           H
ATOM   4068  HD2 ARG A 290      33.100  68.610  38.150  1.00  0.00           H
ATOM   4069  NE  ARG A 290      34.330  69.970  39.250  1.00  0.00           N
ATOM   4070  HE  ARG A 290      35.300  69.960  39.000  1.00  0.00           H
ATOM   4071  CZ  ARG A 290      33.920  71.170  39.550  1.00  0.00           C
ATOM   4072  NH1 ARG A 290      34.820  72.210  39.440  1.00  0.00           N
ATOM   4073 HH11 ARG A 290      35.730  71.950  39.140  1.00  0.00           H
ATOM   4074 HH12 ARG A 290      34.660  73.170  39.680  1.00  0.00           H
ATOM   4075  NH2 ARG A 290      32.710  71.500  39.910  1.00  0.00           N
ATOM   4076 HH21 ARG A 290      31.960  70.890  39.640  1.00  0.00           H
ATOM   4077 HH22 ARG A 290      32.500  72.470  40.010  1.00  0.00           H
ATOM   4078  C   ARG A 290      36.190  64.830  37.890  1.00  0.00           C
ATOM   4079  O   ARG A 290      35.690  64.480  36.820  1.00  0.00           O
ATOM   4080  N   ASN A 291      37.430  64.600  38.250  1.00  0.00           N
ATOM   4081  HN  ASN A 291      37.620  64.700  39.230  1.00  0.00           H
ATOM   4082  CA  ASN A 291      38.560  64.200  37.410  1.00  0.00           C
ATOM   4083  HA  ASN A 291      39.440  64.380  38.020  1.00  0.00           H
ATOM   4084  CB  ASN A 291      38.520  62.750  36.820  1.00  0.00           C
ATOM   4085  HB1 ASN A 291      39.550  62.560  36.440  1.00  0.00           H
ATOM   4086  HB2 ASN A 291      37.890  62.570  35.930  1.00  0.00           H
ATOM   4087  CG  ASN A 291      38.240  61.660  37.850  1.00  0.00           C
ATOM   4088  OD1 ASN A 291      39.080  61.050  38.470  1.00  0.00           O
ATOM   4089  ND2 ASN A 291      36.960  61.370  38.160  1.00  0.00           N
ATOM   4090 HD21 ASN A 291      36.790  60.610  38.790  1.00  0.00           H
ATOM   4091 HD22 ASN A 291      36.170  61.700  37.660  1.00  0.00           H
ATOM   4092  C   ASN A 291      38.910  65.170  36.280  1.00  0.00           C
ATOM   4093  O   ASN A 291      38.190  66.150  35.990  1.00  0.00           O
ATOM   4094  N   PHE A 292      40.010  64.970  35.600  1.00  0.00           N
ATOM   4095  HN  PHE A 292      40.610  64.180  35.720  1.00  0.00           H
ATOM   4096  CA  PHE A 292      40.180  65.660  34.350  1.00  0.00           C
ATOM   4097  HA  PHE A 292      39.430  66.370  34.050  1.00  0.00           H
ATOM   4098  CB  PHE A 292      41.480  66.540  34.440  1.00  0.00           C
ATOM   4099  HB1 PHE A 292      42.250  65.790  34.740  1.00  0.00           H
ATOM   4100  HB2 PHE A 292      41.460  67.380  35.170  1.00  0.00           H
ATOM   4101  CG  PHE A 292      41.850  67.260  33.150  1.00  0.00           C
ATOM   4102  CD1 PHE A 292      41.130  68.340  32.610  1.00  0.00           C
ATOM   4103  HD1 PHE A 292      40.300  68.660  33.210  1.00  0.00           H
ATOM   4104  CE1 PHE A 292      41.310  68.760  31.260  1.00  0.00           C
ATOM   4105  HE1 PHE A 292      40.610  69.500  30.900  1.00  0.00           H
ATOM   4106  CZ  PHE A 292      42.470  68.330  30.570  1.00  0.00           C
ATOM   4107  HZ  PHE A 292      42.640  68.810  29.610  1.00  0.00           H
ATOM   4108  CD2 PHE A 292      42.920  66.780  32.380  1.00  0.00           C
ATOM   4109  HD2 PHE A 292      43.460  65.940  32.770  1.00  0.00           H
ATOM   4110  CE2 PHE A 292      43.300  67.340  31.170  1.00  0.00           C
ATOM   4111  HE2 PHE A 292      44.140  66.910  30.640  1.00  0.00           H
ATOM   4112  C   PHE A 292      40.220  64.520  33.290  1.00  0.00           C
ATOM   4113  O   PHE A 292      40.960  63.550  33.310  1.00  0.00           O
ATOM   4114  N   VAL A 293      39.180  64.640  32.360  1.00  0.00           N
ATOM   4115  HN  VAL A 293      38.610  65.460  32.390  1.00  0.00           H
ATOM   4116  CA  VAL A 293      38.920  63.680  31.260  1.00  0.00           C
ATOM   4117  HA  VAL A 293      39.640  62.870  31.290  1.00  0.00           H
ATOM   4118  CB  VAL A 293      37.470  63.050  31.170  1.00  0.00           C
ATOM   4119  HB  VAL A 293      36.660  63.780  30.930  1.00  0.00           H
ATOM   4120  CG1 VAL A 293      37.370  61.910  30.070  1.00  0.00           C
ATOM   4121 HG11 VAL A 293      37.500  62.330  29.050  1.00  0.00           H
ATOM   4122 HG12 VAL A 293      36.380  61.400  30.070  1.00  0.00           H
ATOM   4123 HG13 VAL A 293      38.100  61.140  30.380  1.00  0.00           H
ATOM   4124  CG2 VAL A 293      37.250  62.400  32.530  1.00  0.00           C
ATOM   4125 HG21 VAL A 293      37.020  63.200  33.270  1.00  0.00           H
ATOM   4126 HG22 VAL A 293      38.210  61.940  32.840  1.00  0.00           H
ATOM   4127 HG23 VAL A 293      36.400  61.680  32.640  1.00  0.00           H
ATOM   4128  C   VAL A 293      39.390  64.360  30.000  1.00  0.00           C
ATOM   4129  O   VAL A 293      39.100  65.530  29.660  1.00  0.00           O
ATOM   4130  N   VAL A 294      40.160  63.640  29.140  1.00  0.00           N
ATOM   4131  HN  VAL A 294      40.370  62.690  29.340  1.00  0.00           H
ATOM   4132  CA  VAL A 294      40.460  64.160  27.790  1.00  0.00           C
ATOM   4133  HA  VAL A 294      39.980  65.100  27.560  1.00  0.00           H
ATOM   4134  CB  VAL A 294      41.930  64.450  27.510  1.00  0.00           C
ATOM   4135  HB  VAL A 294      42.550  63.530  27.540  1.00  0.00           H
ATOM   4136  CG1 VAL A 294      42.100  65.170  26.150  1.00  0.00           C
ATOM   4137 HG11 VAL A 294      43.180  65.320  25.950  1.00  0.00           H
ATOM   4138 HG12 VAL A 294      41.580  66.150  26.080  1.00  0.00           H
ATOM   4139 HG13 VAL A 294      41.660  64.580  25.320  1.00  0.00           H
ATOM   4140  CG2 VAL A 294      42.450  65.420  28.610  1.00  0.00           C
ATOM   4141 HG21 VAL A 294      43.550  65.530  28.590  1.00  0.00           H
ATOM   4142 HG22 VAL A 294      42.220  65.010  29.610  1.00  0.00           H
ATOM   4143 HG23 VAL A 294      41.860  66.360  28.450  1.00  0.00           H
ATOM   4144  C   VAL A 294      39.990  63.160  26.760  1.00  0.00           C
ATOM   4145  O   VAL A 294      40.300  61.980  26.900  1.00  0.00           O
ATOM   4146  N   ARG A 295      39.160  63.550  25.750  1.00  0.00           N
ATOM   4147  HN  ARG A 295      38.950  64.520  25.630  1.00  0.00           H
ATOM   4148  CA  ARG A 295      38.740  62.580  24.740  1.00  0.00           C
ATOM   4149  HA  ARG A 295      38.650  61.570  25.110  1.00  0.00           H
ATOM   4150  CB  ARG A 295      37.260  62.960  24.280  1.00  0.00           C
ATOM   4151  HB1 ARG A 295      36.960  62.570  23.280  1.00  0.00           H
ATOM   4152  HB2 ARG A 295      37.170  64.050  24.100  1.00  0.00           H
ATOM   4153  CG  ARG A 295      36.240  62.760  25.460  1.00  0.00           C
ATOM   4154  HG1 ARG A 295      36.690  63.110  26.410  1.00  0.00           H
ATOM   4155  HG2 ARG A 295      36.000  61.680  25.530  1.00  0.00           H
ATOM   4156  CD  ARG A 295      34.860  63.460  25.300  1.00  0.00           C
ATOM   4157  HD1 ARG A 295      34.930  64.570  25.200  1.00  0.00           H
ATOM   4158  HD2 ARG A 295      34.200  63.320  26.180  1.00  0.00           H
ATOM   4159  NE  ARG A 295      34.290  62.880  24.050  1.00  0.00           N
ATOM   4160  HE  ARG A 295      34.720  62.040  23.700  1.00  0.00           H
ATOM   4161  CZ  ARG A 295      33.620  63.480  23.150  1.00  0.00           C
ATOM   4162  NH1 ARG A 295      32.790  64.480  23.370  1.00  0.00           N
ATOM   4163 HH11 ARG A 295      32.310  64.980  22.650  1.00  0.00           H
ATOM   4164 HH12 ARG A 295      32.870  64.820  24.310  1.00  0.00           H
ATOM   4165  NH2 ARG A 295      33.400  62.920  21.960  1.00  0.00           N
ATOM   4166 HH21 ARG A 295      34.010  62.180  21.690  1.00  0.00           H
ATOM   4167 HH22 ARG A 295      32.860  63.380  21.260  1.00  0.00           H
ATOM   4168  C   ARG A 295      39.570  62.490  23.400  1.00  0.00           C
ATOM   4169  O   ARG A 295      39.660  63.420  22.600  1.00  0.00           O
ATOM   4170  N   TYR A 296      40.210  61.360  23.260  1.00  0.00           N
ATOM   4171  HN  TYR A 296      40.120  60.630  23.930  1.00  0.00           H
ATOM   4172  CA  TYR A 296      41.110  61.110  22.150  1.00  0.00           C
ATOM   4173  HA  TYR A 296      41.590  62.020  21.810  1.00  0.00           H
ATOM   4174  CB  TYR A 296      42.280  60.170  22.650  1.00  0.00           C
ATOM   4175  HB1 TYR A 296      42.880  60.020  21.730  1.00  0.00           H
ATOM   4176  HB2 TYR A 296      41.920  59.200  23.060  1.00  0.00           H
ATOM   4177  CG  TYR A 296      43.170  60.940  23.630  1.00  0.00           C
ATOM   4178  CD1 TYR A 296      44.180  61.750  23.180  1.00  0.00           C
ATOM   4179  HD1 TYR A 296      44.360  61.800  22.110  1.00  0.00           H
ATOM   4180  CE1 TYR A 296      44.950  62.530  24.140  1.00  0.00           C
ATOM   4181  HE1 TYR A 296      45.690  63.160  23.670  1.00  0.00           H
ATOM   4182  CZ  TYR A 296      44.720  62.370  25.500  1.00  0.00           C
ATOM   4183  OH  TYR A 296      45.460  63.130  26.410  1.00  0.00           O
ATOM   4184  HH  TYR A 296      45.210  62.860  27.300  1.00  0.00           H
ATOM   4185  CD2 TYR A 296      42.820  60.960  25.000  1.00  0.00           C
ATOM   4186  HD2 TYR A 296      42.000  60.300  25.260  1.00  0.00           H
ATOM   4187  CE2 TYR A 296      43.640  61.520  25.920  1.00  0.00           C
ATOM   4188  HE2 TYR A 296      43.230  61.460  26.920  1.00  0.00           H
ATOM   4189  C   TYR A 296      40.490  60.240  21.030  1.00  0.00           C
ATOM   4190  O   TYR A 296      40.040  59.130  21.240  1.00  0.00           O
ATOM   4191  N   GLU A 297      40.480  60.780  19.790  1.00  0.00           N
ATOM   4192  HN  GLU A 297      40.990  61.610  19.600  1.00  0.00           H
ATOM   4193  CA  GLU A 297      39.940  60.150  18.610  1.00  0.00           C
ATOM   4194  HA  GLU A 297      39.320  59.310  18.870  1.00  0.00           H
ATOM   4195  CB  GLU A 297      38.940  60.920  17.830  1.00  0.00           C
ATOM   4196  HB1 GLU A 297      39.210  61.990  17.880  1.00  0.00           H
ATOM   4197  HB2 GLU A 297      37.990  60.900  18.400  1.00  0.00           H
ATOM   4198  CG  GLU A 297      38.800  60.680  16.360  1.00  0.00           C
ATOM   4199  HG1 GLU A 297      38.740  59.600  16.110  1.00  0.00           H
ATOM   4200  HG2 GLU A 297      39.710  60.980  15.800  1.00  0.00           H
ATOM   4201  CD  GLU A 297      37.520  61.240  15.690  1.00  0.00           C
ATOM   4202  OE1 GLU A 297      36.670  60.400  15.220  1.00  0.00           O
ATOM   4203  OE2 GLU A 297      37.290  62.460  15.710  1.00  0.00           O
ATOM   4204  C   GLU A 297      41.000  59.630  17.780  1.00  0.00           C
ATOM   4205  O   GLU A 297      41.950  60.340  17.360  1.00  0.00           O
ATOM   4206  N   VAL A 298      40.990  58.350  17.350  1.00  0.00           N
ATOM   4207  HN  VAL A 298      40.160  57.810  17.460  1.00  0.00           H
ATOM   4208  CA  VAL A 298      42.070  57.630  16.690  1.00  0.00           C
ATOM   4209  HA  VAL A 298      42.870  58.310  16.460  1.00  0.00           H
ATOM   4210  CB  VAL A 298      42.490  56.530  17.530  1.00  0.00           C
ATOM   4211  HB  VAL A 298      41.630  55.840  17.690  1.00  0.00           H
ATOM   4212  CG1 VAL A 298      43.640  55.650  16.860  1.00  0.00           C
ATOM   4213 HG11 VAL A 298      44.220  56.410  16.280  1.00  0.00           H
ATOM   4214 HG12 VAL A 298      43.140  54.810  16.330  1.00  0.00           H
ATOM   4215 HG13 VAL A 298      44.310  55.220  17.630  1.00  0.00           H
ATOM   4216  CG2 VAL A 298      42.960  57.090  18.860  1.00  0.00           C
ATOM   4217 HG21 VAL A 298      42.130  57.080  19.590  1.00  0.00           H
ATOM   4218 HG22 VAL A 298      43.440  58.090  18.790  1.00  0.00           H
ATOM   4219 HG23 VAL A 298      43.690  56.380  19.320  1.00  0.00           H
ATOM   4220  C   VAL A 298      41.500  57.100  15.350  1.00  0.00           C
ATOM   4221  O   VAL A 298      40.530  56.340  15.320  1.00  0.00           O
ATOM   4222  N   ASN A 299      42.020  57.680  14.280  1.00  0.00           N
ATOM   4223  HN  ASN A 299      42.860  58.220  14.310  1.00  0.00           H
ATOM   4224  CA  ASN A 299      41.550  57.310  12.960  1.00  0.00           C
ATOM   4225  HA  ASN A 299      40.520  57.010  12.970  1.00  0.00           H
ATOM   4226  CB  ASN A 299      41.730  58.540  11.970  1.00  0.00           C
ATOM   4227  HB1 ASN A 299      41.500  58.210  10.930  1.00  0.00           H
ATOM   4228  HB2 ASN A 299      42.810  58.780  11.930  1.00  0.00           H
ATOM   4229  CG  ASN A 299      40.930  59.830  12.290  1.00  0.00           C
ATOM   4230  OD1 ASN A 299      41.410  60.890  11.790  1.00  0.00           O
ATOM   4231  ND2 ASN A 299      39.750  59.810  12.910  1.00  0.00           N
ATOM   4232 HD21 ASN A 299      39.320  59.040  13.360  1.00  0.00           H
ATOM   4233 HD22 ASN A 299      39.150  60.590  12.750  1.00  0.00           H
ATOM   4234  C   ASN A 299      42.500  56.140  12.560  1.00  0.00           C
ATOM   4235  O   ASN A 299      43.730  56.280  12.380  1.00  0.00           O
ATOM   4236  N   TRP A 300      41.950  54.950  12.330  1.00  0.00           N
ATOM   4237  HN  TRP A 300      40.980  54.830  12.530  1.00  0.00           H
ATOM   4238  CA  TRP A 300      42.640  53.780  11.970  1.00  0.00           C
ATOM   4239  HA  TRP A 300      43.520  53.590  12.580  1.00  0.00           H
ATOM   4240  CB  TRP A 300      41.650  52.640  12.180  1.00  0.00           C
ATOM   4241  HB1 TRP A 300      42.010  51.730  11.650  1.00  0.00           H
ATOM   4242  HB2 TRP A 300      40.700  52.920  11.690  1.00  0.00           H
ATOM   4243  CG  TRP A 300      41.290  52.410  13.620  1.00  0.00           C
ATOM   4244  CD1 TRP A 300      40.170  52.890  14.260  1.00  0.00           C
ATOM   4245  HD1 TRP A 300      39.390  53.350  13.660  1.00  0.00           H
ATOM   4246  NE1 TRP A 300      40.130  52.570  15.600  1.00  0.00           N
ATOM   4247  HE1 TRP A 300      39.350  52.610  16.180  1.00  0.00           H
ATOM   4248  CE2 TRP A 300      41.320  51.970  15.870  1.00  0.00           C
ATOM   4249  CD2 TRP A 300      42.030  51.800  14.690  1.00  0.00           C
ATOM   4250  CE3 TRP A 300      43.130  51.000  14.690  1.00  0.00           C
ATOM   4251  HE3 TRP A 300      43.720  51.010  13.790  1.00  0.00           H
ATOM   4252  CZ3 TRP A 300      43.480  50.310  15.870  1.00  0.00           C
ATOM   4253  HZ3 TRP A 300      44.350  49.680  15.910  1.00  0.00           H
ATOM   4254  CZ2 TRP A 300      41.720  51.430  17.070  1.00  0.00           C
ATOM   4255  HZ2 TRP A 300      41.250  51.720  18.000  1.00  0.00           H
ATOM   4256  CH2 TRP A 300      42.800  50.550  17.060  1.00  0.00           C
ATOM   4257  HH2 TRP A 300      43.100  50.100  17.990  1.00  0.00           H
ATOM   4258  C   TRP A 300      43.250  53.740  10.610  1.00  0.00           C
ATOM   4259  O   TRP A 300      44.330  53.230  10.280  1.00  0.00           O
ATOM   4260  N   LYS A 301      42.480  54.150   9.560  1.00  0.00           N
ATOM   4261  HN  LYS A 301      41.620  54.660   9.610  1.00  0.00           H
ATOM   4262  CA  LYS A 301      42.990  54.000   8.210  1.00  0.00           C
ATOM   4263  HA  LYS A 301      43.470  53.030   8.210  1.00  0.00           H
ATOM   4264  CB  LYS A 301      41.830  54.240   7.220  1.00  0.00           C
ATOM   4265  HB1 LYS A 301      42.230  54.040   6.200  1.00  0.00           H
ATOM   4266  HB2 LYS A 301      41.350  55.240   7.240  1.00  0.00           H
ATOM   4267  CG  LYS A 301      40.570  53.370   7.480  1.00  0.00           C
ATOM   4268  HG1 LYS A 301      39.950  53.510   6.570  1.00  0.00           H
ATOM   4269  HG2 LYS A 301      39.910  53.890   8.200  1.00  0.00           H
ATOM   4270  CD  LYS A 301      40.840  51.840   7.470  1.00  0.00           C
ATOM   4271  HD1 LYS A 301      41.560  51.430   8.200  1.00  0.00           H
ATOM   4272  HD2 LYS A 301      41.260  51.540   6.490  1.00  0.00           H
ATOM   4273  CE  LYS A 301      39.500  51.130   7.760  1.00  0.00           C
ATOM   4274  HE1 LYS A 301      39.050  51.540   8.690  1.00  0.00           H
ATOM   4275  HE2 LYS A 301      39.640  50.030   7.860  1.00  0.00           H
ATOM   4276  NZ  LYS A 301      38.520  51.290   6.620  1.00  0.00           N
ATOM   4277  HZ1 LYS A 301      37.680  50.830   7.030  1.00  0.00           H
ATOM   4278  HZ2 LYS A 301      38.870  50.800   5.770  1.00  0.00           H
ATOM   4279  HZ3 LYS A 301      38.240  52.280   6.500  1.00  0.00           H
ATOM   4280  C   LYS A 301      44.020  54.970   7.830  1.00  0.00           C
ATOM   4281  O   LYS A 301      44.820  54.780   6.930  1.00  0.00           O
ATOM   4282  N   THR A 302      44.030  56.080   8.590  1.00  0.00           N
ATOM   4283  HN  THR A 302      43.280  56.320   9.200  1.00  0.00           H
ATOM   4284  CA  THR A 302      45.070  57.150   8.430  1.00  0.00           C
ATOM   4285  HA  THR A 302      45.560  56.920   7.490  1.00  0.00           H
ATOM   4286  CB  THR A 302      44.430  58.540   8.320  1.00  0.00           C
ATOM   4287  HB  THR A 302      45.250  59.280   8.410  1.00  0.00           H
ATOM   4288  OG1 THR A 302      43.420  58.770   9.240  1.00  0.00           O
ATOM   4289  HG1 THR A 302      43.340  59.720   9.330  1.00  0.00           H
ATOM   4290  CG2 THR A 302      43.800  58.720   6.920  1.00  0.00           C
ATOM   4291 HG21 THR A 302      43.220  59.670   6.840  1.00  0.00           H
ATOM   4292 HG22 THR A 302      43.060  57.940   6.670  1.00  0.00           H
ATOM   4293 HG23 THR A 302      44.670  58.700   6.230  1.00  0.00           H
ATOM   4294  C   THR A 302      46.230  57.160   9.400  1.00  0.00           C
ATOM   4295  O   THR A 302      47.220  57.750   9.120  1.00  0.00           O
ATOM   4296  N   HSD A 303      46.160  56.470  10.520  1.00  0.00           N
ATOM   4297  HN  HSD A 303      45.310  55.970  10.680  1.00  0.00           H
ATOM   4298  CA  HSD A 303      46.970  56.710  11.630  1.00  0.00           C
ATOM   4299  HA  HSD A 303      46.420  56.140  12.360  1.00  0.00           H
ATOM   4300  CB  HSD A 303      48.350  56.010  11.500  1.00  0.00           C
ATOM   4301  HB1 HSD A 303      48.830  55.860  12.490  1.00  0.00           H
ATOM   4302  HB2 HSD A 303      49.000  56.490  10.740  1.00  0.00           H
ATOM   4303  ND1 HSD A 303      47.500  53.580  11.690  1.00  0.00           N
ATOM   4304  HD1 HSD A 303      47.160  53.620  12.620  1.00  0.00           H
ATOM   4305  CG  HSD A 303      48.050  54.620  11.010  1.00  0.00           C
ATOM   4306  CE1 HSD A 303      47.520  52.550  10.850  1.00  0.00           C
ATOM   4307  HE1 HSD A 303      46.850  51.700  11.030  1.00  0.00           H
ATOM   4308  NE2 HSD A 303      48.110  52.800   9.680  1.00  0.00           N
ATOM   4309  CD2 HSD A 303      48.470  54.130   9.790  1.00  0.00           C
ATOM   4310  HD2 HSD A 303      48.960  54.740   9.040  1.00  0.00           H
ATOM   4311  C   HSD A 303      47.100  58.170  12.080  1.00  0.00           C
ATOM   4312  O   HSD A 303      48.140  58.810  11.920  1.00  0.00           O
ATOM   4313  N   GLU A 304      46.040  58.840  12.540  1.00  0.00           N
ATOM   4314  HN  GLU A 304      45.150  58.380  12.600  1.00  0.00           H
ATOM   4315  CA  GLU A 304      46.020  60.200  13.030  1.00  0.00           C
ATOM   4316  HA  GLU A 304      47.020  60.590  13.210  1.00  0.00           H
ATOM   4317  CB  GLU A 304      45.450  61.080  11.950  1.00  0.00           C
ATOM   4318  HB1 GLU A 304      45.070  61.960  12.510  1.00  0.00           H
ATOM   4319  HB2 GLU A 304      44.490  60.710  11.510  1.00  0.00           H
ATOM   4320  CG  GLU A 304      46.450  61.470  10.840  1.00  0.00           C
ATOM   4321  HG1 GLU A 304      46.500  60.660  10.080  1.00  0.00           H
ATOM   4322  HG2 GLU A 304      47.450  61.600  11.300  1.00  0.00           H
ATOM   4323  CD  GLU A 304      46.040  62.720  10.100  1.00  0.00           C
ATOM   4324  OE1 GLU A 304      44.890  63.110  10.030  1.00  0.00           O
ATOM   4325  OE2 GLU A 304      46.980  63.430   9.630  1.00  0.00           O
ATOM   4326  C   GLU A 304      45.260  60.200  14.300  1.00  0.00           C
ATOM   4327  O   GLU A 304      44.310  59.480  14.510  1.00  0.00           O
ATOM   4328  N   ILE A 305      45.670  61.110  15.220  1.00  0.00           N
ATOM   4329  HN  ILE A 305      46.540  61.590  15.110  1.00  0.00           H
ATOM   4330  CA  ILE A 305      45.150  61.210  16.550  1.00  0.00           C
ATOM   4331  HA  ILE A 305      44.350  60.480  16.550  1.00  0.00           H
ATOM   4332  CB  ILE A 305      46.110  60.810  17.700  1.00  0.00           C
ATOM   4333  HB  ILE A 305      46.950  61.520  17.880  1.00  0.00           H
ATOM   4334  CG2 ILE A 305      45.390  60.720  19.110  1.00  0.00           C
ATOM   4335 HG21 ILE A 305      46.060  60.260  19.870  1.00  0.00           H
ATOM   4336 HG22 ILE A 305      44.460  60.130  19.090  1.00  0.00           H
ATOM   4337 HG23 ILE A 305      45.160  61.720  19.550  1.00  0.00           H
ATOM   4338  CG1 ILE A 305      46.800  59.510  17.270  1.00  0.00           C
ATOM   4339 HG11 ILE A 305      47.600  59.280  18.000  1.00  0.00           H
ATOM   4340 HG12 ILE A 305      47.330  59.690  16.310  1.00  0.00           H
ATOM   4341  CD  ILE A 305      45.920  58.250  16.990  1.00  0.00           C
ATOM   4342  HD1 ILE A 305      45.210  58.380  16.150  1.00  0.00           H
ATOM   4343  HD2 ILE A 305      45.290  58.100  17.900  1.00  0.00           H
ATOM   4344  HD3 ILE A 305      46.420  57.250  17.000  1.00  0.00           H
ATOM   4345  C   ILE A 305      44.670  62.530  16.890  1.00  0.00           C
ATOM   4346  O   ILE A 305      45.490  63.480  16.870  1.00  0.00           O
ATOM   4347  N   LYS A 306      43.340  62.600  17.080  1.00  0.00           N
ATOM   4348  HN  LYS A 306      42.870  61.730  17.180  1.00  0.00           H
ATOM   4349  CA  LYS A 306      42.570  63.820  17.090  1.00  0.00           C
ATOM   4350  HA  LYS A 306      43.200  64.640  16.760  1.00  0.00           H
ATOM   4351  CB  LYS A 306      41.370  63.810  16.150  1.00  0.00           C
ATOM   4352  HB1 LYS A 306      40.880  64.810  16.150  1.00  0.00           H
ATOM   4353  HB2 LYS A 306      40.570  63.160  16.550  1.00  0.00           H
ATOM   4354  CG  LYS A 306      41.590  63.390  14.670  1.00  0.00           C
ATOM   4355  HG1 LYS A 306      40.650  63.600  14.120  1.00  0.00           H
ATOM   4356  HG2 LYS A 306      41.750  62.290  14.550  1.00  0.00           H
ATOM   4357  CD  LYS A 306      42.690  64.250  13.950  1.00  0.00           C
ATOM   4358  HD1 LYS A 306      43.650  63.830  14.330  1.00  0.00           H
ATOM   4359  HD2 LYS A 306      42.560  65.320  14.240  1.00  0.00           H
ATOM   4360  CE  LYS A 306      42.710  64.080  12.430  1.00  0.00           C
ATOM   4361  HE1 LYS A 306      41.790  64.450  11.930  1.00  0.00           H
ATOM   4362  HE2 LYS A 306      42.880  63.020  12.140  1.00  0.00           H
ATOM   4363  NZ  LYS A 306      43.730  64.920  11.810  1.00  0.00           N
ATOM   4364  HZ1 LYS A 306      43.910  64.660  10.820  1.00  0.00           H
ATOM   4365  HZ2 LYS A 306      44.580  64.850  12.400  1.00  0.00           H
ATOM   4366  HZ3 LYS A 306      43.420  65.910  11.920  1.00  0.00           H
ATOM   4367  C   LYS A 306      41.990  64.090  18.480  1.00  0.00           C
ATOM   4368  O   LYS A 306      41.310  63.270  19.110  1.00  0.00           O
ATOM   4369  N   VAL A 307      42.350  65.280  19.010  1.00  0.00           N
ATOM   4370  HN  VAL A 307      42.980  65.840  18.470  1.00  0.00           H
ATOM   4371  CA  VAL A 307      41.920  65.750  20.310  1.00  0.00           C
ATOM   4372  HA  VAL A 307      41.850  64.860  20.920  1.00  0.00           H
ATOM   4373  CB  VAL A 307      42.910  66.630  21.030  1.00  0.00           C
ATOM   4374  HB  VAL A 307      43.350  67.490  20.480  1.00  0.00           H
ATOM   4375  CG1 VAL A 307      42.410  67.250  22.400  1.00  0.00           C
ATOM   4376 HG11 VAL A 307      41.580  67.960  22.190  1.00  0.00           H
ATOM   4377 HG12 VAL A 307      43.250  67.910  22.700  1.00  0.00           H
ATOM   4378 HG13 VAL A 307      42.120  66.460  23.120  1.00  0.00           H
ATOM   4379  CG2 VAL A 307      44.000  65.660  21.460  1.00  0.00           C
ATOM   4380 HG21 VAL A 307      44.590  65.240  20.620  1.00  0.00           H
ATOM   4381 HG22 VAL A 307      43.560  64.910  22.150  1.00  0.00           H
ATOM   4382 HG23 VAL A 307      44.790  66.290  21.910  1.00  0.00           H
ATOM   4383  C   VAL A 307      40.600  66.370  20.270  1.00  0.00           C
ATOM   4384  O   VAL A 307      40.350  67.410  19.710  1.00  0.00           O
ATOM   4385  N   LYS A 308      39.610  65.720  20.960  1.00  0.00           N
ATOM   4386  HN  LYS A 308      39.710  64.810  21.350  1.00  0.00           H
ATOM   4387  CA  LYS A 308      38.170  66.100  20.980  1.00  0.00           C
ATOM   4388  HA  LYS A 308      37.970  66.760  20.150  1.00  0.00           H
ATOM   4389  CB  LYS A 308      37.350  64.810  20.910  1.00  0.00           C
ATOM   4390  HB1 LYS A 308      36.300  65.160  21.020  1.00  0.00           H
ATOM   4391  HB2 LYS A 308      37.460  64.260  21.860  1.00  0.00           H
ATOM   4392  CG  LYS A 308      37.680  63.990  19.670  1.00  0.00           C
ATOM   4393  HG1 LYS A 308      37.000  63.120  19.810  1.00  0.00           H
ATOM   4394  HG2 LYS A 308      38.650  63.480  19.850  1.00  0.00           H
ATOM   4395  CD  LYS A 308      37.550  64.670  18.310  1.00  0.00           C
ATOM   4396  HD1 LYS A 308      38.150  64.070  17.590  1.00  0.00           H
ATOM   4397  HD2 LYS A 308      38.000  65.680  18.350  1.00  0.00           H
ATOM   4398  CE  LYS A 308      36.190  64.990  17.720  1.00  0.00           C
ATOM   4399  HE1 LYS A 308      36.180  65.490  16.730  1.00  0.00           H
ATOM   4400  HE2 LYS A 308      35.520  65.560  18.390  1.00  0.00           H
ATOM   4401  NZ  LYS A 308      35.510  63.660  17.390  1.00  0.00           N
ATOM   4402  HZ1 LYS A 308      34.560  63.860  17.030  1.00  0.00           H
ATOM   4403  HZ2 LYS A 308      35.500  63.080  18.260  1.00  0.00           H
ATOM   4404  HZ3 LYS A 308      36.080  63.200  16.650  1.00  0.00           H
ATOM   4405  C   LYS A 308      37.930  66.950  22.140  1.00  0.00           C
ATOM   4406  O   LYS A 308      36.810  67.330  22.370  1.00  0.00           O
ATOM   4407  N   GLY A 309      38.930  67.260  22.930  1.00  0.00           N
ATOM   4408  HN  GLY A 309      39.800  66.800  22.780  1.00  0.00           H
ATOM   4409  CA  GLY A 309      38.890  68.070  24.150  1.00  0.00           C
ATOM   4410  HA1 GLY A 309      38.200  68.890  24.010  1.00  0.00           H
ATOM   4411  HA2 GLY A 309      39.920  68.350  24.260  1.00  0.00           H
ATOM   4412  C   GLY A 309      38.510  67.430  25.420  1.00  0.00           C
ATOM   4413  O   GLY A 309      38.980  66.350  25.680  1.00  0.00           O
ATOM   4414  N   HSD A 310      37.670  68.000  26.280  1.00  0.00           N
ATOM   4415  HN  HSD A 310      37.210  68.850  26.030  1.00  0.00           H
ATOM   4416  CA  HSD A 310      37.330  67.440  27.580  1.00  0.00           C
ATOM   4417  HA  HSD A 310      38.090  66.740  27.880  1.00  0.00           H
ATOM   4418  CB  HSD A 310      37.250  68.540  28.690  1.00  0.00           C
ATOM   4419  HB1 HSD A 310      36.480  69.260  28.350  1.00  0.00           H
ATOM   4420  HB2 HSD A 310      38.210  69.070  28.550  1.00  0.00           H
ATOM   4421  ND1 HSD A 310      37.630  68.930  31.120  1.00  0.00           N
ATOM   4422  HD1 HSD A 310      37.900  69.890  31.040  1.00  0.00           H
ATOM   4423  CG  HSD A 310      37.150  68.100  30.110  1.00  0.00           C
ATOM   4424  CE1 HSD A 310      37.640  68.230  32.200  1.00  0.00           C
ATOM   4425  HE1 HSD A 310      38.050  68.660  33.110  1.00  0.00           H
ATOM   4426  NE2 HSD A 310      37.220  67.000  32.070  1.00  0.00           N
ATOM   4427  CD2 HSD A 310      36.970  66.930  30.710  1.00  0.00           C
ATOM   4428  HD2 HSD A 310      36.700  65.960  30.290  1.00  0.00           H
ATOM   4429  C   HSD A 310      35.920  66.840  27.500  1.00  0.00           C
ATOM   4430  O   HSD A 310      35.730  65.680  27.670  1.00  0.00           O
ATOM   4431  N   ASN A 311      34.910  67.620  27.060  1.00  0.00           N
ATOM   4432  HN  ASN A 311      35.120  68.530  26.710  1.00  0.00           H
ATOM   4433  CA  ASN A 311      33.490  67.400  27.140  1.00  0.00           C
ATOM   4434  HA  ASN A 311      33.450  66.620  27.870  1.00  0.00           H
ATOM   4435  CB  ASN A 311      32.810  68.650  27.640  1.00  0.00           C
ATOM   4436  HB1 ASN A 311      31.710  68.580  27.730  1.00  0.00           H
ATOM   4437  HB2 ASN A 311      32.970  69.440  26.870  1.00  0.00           H
ATOM   4438  CG  ASN A 311      33.270  69.060  28.940  1.00  0.00           C
ATOM   4439  OD1 ASN A 311      33.500  68.180  29.810  1.00  0.00           O
ATOM   4440  ND2 ASN A 311      33.610  70.370  29.140  1.00  0.00           N
ATOM   4441 HD21 ASN A 311      34.270  70.570  29.870  1.00  0.00           H
ATOM   4442 HD22 ASN A 311      33.470  71.050  28.430  1.00  0.00           H
ATOM   4443  C   ASN A 311      32.890  66.860  25.900  1.00  0.00           C
ATOM   4444  OT1 ASN A 311      32.600  65.620  25.910  1.00  0.00           O
ATOM   4445  OT2 ASN A 311      32.740  67.610  24.920  1.00  0.00           O
ATOM   4446  CAY ALA B   8      49.270  81.650  40.900  1.00  0.00           C
ATOM   4447  HY1 ALA B   8      48.540  81.980  41.660  1.00  0.00           H
ATOM   4448  HY2 ALA B   8      49.520  82.640  40.450  1.00  0.00           H
ATOM   4449  HY3 ALA B   8      50.160  81.160  41.340  1.00  0.00           H
ATOM   4450  CY  ALA B   8      48.570  80.780  39.980  1.00  0.00           C
ATOM   4451  OY  ALA B   8      47.580  80.090  40.250  1.00  0.00           O
ATOM   4452  N   ALA B   8      49.160  80.720  38.770  1.00  0.00           N
ATOM   4453  HN  ALA B   8      50.100  81.070  38.700  1.00  0.00           H
ATOM   4454  CA  ALA B   8      48.690  79.940  37.680  1.00  0.00           C
ATOM   4455  HA  ALA B   8      47.840  80.570  37.480  1.00  0.00           H
ATOM   4456  CB  ALA B   8      49.620  80.000  36.470  1.00  0.00           C
ATOM   4457  HB1 ALA B   8      49.330  79.150  35.800  1.00  0.00           H
ATOM   4458  HB2 ALA B   8      50.680  79.870  36.800  1.00  0.00           H
ATOM   4459  HB3 ALA B   8      49.660  80.990  35.980  1.00  0.00           H
ATOM   4460  C   ALA B   8      48.260  78.470  38.010  1.00  0.00           C
ATOM   4461  O   ALA B   8      47.110  77.960  37.660  1.00  0.00           O
ATOM   4462  N   GLU B   9      49.040  77.730  38.760  1.00  0.00           N
ATOM   4463  HN  GLU B   9      49.920  78.080  39.060  1.00  0.00           H
ATOM   4464  CA  GLU B   9      48.660  76.380  39.020  1.00  0.00           C
ATOM   4465  HA  GLU B   9      47.870  76.040  38.360  1.00  0.00           H
ATOM   4466  CB  GLU B   9      49.940  75.460  38.800  1.00  0.00           C
ATOM   4467  HB1 GLU B   9      49.820  74.450  39.240  1.00  0.00           H
ATOM   4468  HB2 GLU B   9      50.790  75.870  39.390  1.00  0.00           H
ATOM   4469  CG  GLU B   9      50.240  75.240  37.320  1.00  0.00           C
ATOM   4470  HG1 GLU B   9      50.340  76.220  36.790  1.00  0.00           H
ATOM   4471  HG2 GLU B   9      49.360  74.710  36.890  1.00  0.00           H
ATOM   4472  CD  GLU B   9      51.520  74.540  37.120  1.00  0.00           C
ATOM   4473  OE1 GLU B   9      52.580  75.080  37.380  1.00  0.00           O
ATOM   4474  OE2 GLU B   9      51.580  73.360  36.680  1.00  0.00           O
ATOM   4475  C   GLU B   9      48.160  76.240  40.440  1.00  0.00           C
ATOM   4476  O   GLU B   9      48.140  75.160  40.970  1.00  0.00           O
ATOM   4477  N   LEU B  10      47.680  77.380  41.060  1.00  0.00           N
ATOM   4478  HN  LEU B  10      47.860  78.310  40.760  1.00  0.00           H
ATOM   4479  CA  LEU B  10      46.930  77.240  42.260  1.00  0.00           C
ATOM   4480  HA  LEU B  10      47.330  76.410  42.830  1.00  0.00           H
ATOM   4481  CB  LEU B  10      46.850  78.590  43.120  1.00  0.00           C
ATOM   4482  HB1 LEU B  10      46.150  78.400  43.960  1.00  0.00           H
ATOM   4483  HB2 LEU B  10      46.460  79.380  42.450  1.00  0.00           H
ATOM   4484  CG  LEU B  10      48.220  79.110  43.640  1.00  0.00           C
ATOM   4485  HG  LEU B  10      48.880  79.300  42.770  1.00  0.00           H
ATOM   4486  CD1 LEU B  10      48.840  78.050  44.580  1.00  0.00           C
ATOM   4487 HD11 LEU B  10      49.800  78.360  45.040  1.00  0.00           H
ATOM   4488 HD12 LEU B  10      48.830  77.060  44.090  1.00  0.00           H
ATOM   4489 HD13 LEU B  10      48.100  77.950  45.400  1.00  0.00           H
ATOM   4490  CD2 LEU B  10      48.150  80.460  44.410  1.00  0.00           C
ATOM   4491 HD21 LEU B  10      47.580  81.190  43.790  1.00  0.00           H
ATOM   4492 HD22 LEU B  10      49.150  80.920  44.560  1.00  0.00           H
ATOM   4493 HD23 LEU B  10      47.780  80.250  45.440  1.00  0.00           H
ATOM   4494  C   LEU B  10      45.470  76.790  42.010  1.00  0.00           C
ATOM   4495  O   LEU B  10      44.960  76.940  40.880  1.00  0.00           O
ATOM   4496  N   SER B  11      44.770  76.310  43.020  1.00  0.00           N
ATOM   4497  HN  SER B  11      45.170  76.090  43.910  1.00  0.00           H
ATOM   4498  CA  SER B  11      43.390  75.900  42.950  1.00  0.00           C
ATOM   4499  HA  SER B  11      43.510  75.010  42.360  1.00  0.00           H
ATOM   4500  CB  SER B  11      42.830  75.350  44.280  1.00  0.00           C
ATOM   4501  HB1 SER B  11      42.940  76.160  45.030  1.00  0.00           H
ATOM   4502  HB2 SER B  11      43.490  74.500  44.570  1.00  0.00           H
ATOM   4503  OG  SER B  11      41.440  74.970  44.150  1.00  0.00           O
ATOM   4504  HG1 SER B  11      41.340  74.280  44.800  1.00  0.00           H
ATOM   4505  C   SER B  11      42.500  76.960  42.350  1.00  0.00           C
ATOM   4506  O   SER B  11      42.680  78.190  42.730  1.00  0.00           O
ATOM   4507  N   PRO B  12      41.550  76.620  41.470  1.00  0.00           N
ATOM   4508  CD  PRO B  12      41.580  75.310  40.660  1.00  0.00           C
ATOM   4509  HD1 PRO B  12      41.440  74.330  41.160  1.00  0.00           H
ATOM   4510  HD2 PRO B  12      42.540  75.120  40.130  1.00  0.00           H
ATOM   4511  CA  PRO B  12      40.410  77.330  41.040  1.00  0.00           C
ATOM   4512  HA  PRO B  12      40.800  78.050  40.340  1.00  0.00           H
ATOM   4513  CB  PRO B  12      39.520  76.260  40.360  1.00  0.00           C
ATOM   4514  HB1 PRO B  12      38.770  76.530  39.580  1.00  0.00           H
ATOM   4515  HB2 PRO B  12      39.110  75.610  41.160  1.00  0.00           H
ATOM   4516  CG  PRO B  12      40.450  75.390  39.580  1.00  0.00           C
ATOM   4517  HG1 PRO B  12      39.960  74.400  39.440  1.00  0.00           H
ATOM   4518  HG2 PRO B  12      40.670  75.890  38.610  1.00  0.00           H
ATOM   4519  C   PRO B  12      39.700  78.170  42.160  1.00  0.00           C
ATOM   4520  O   PRO B  12      39.110  79.200  41.850  1.00  0.00           O
ATOM   4521  N   SER B  13      39.570  77.740  43.400  1.00  0.00           N
ATOM   4522  HN  SER B  13      39.800  76.780  43.550  1.00  0.00           H
ATOM   4523  CA  SER B  13      38.760  78.320  44.440  1.00  0.00           C
ATOM   4524  HA  SER B  13      37.790  78.680  44.110  1.00  0.00           H
ATOM   4525  CB  SER B  13      38.670  77.220  45.490  1.00  0.00           C
ATOM   4526  HB1 SER B  13      38.220  77.600  46.430  1.00  0.00           H
ATOM   4527  HB2 SER B  13      39.650  76.810  45.790  1.00  0.00           H
ATOM   4528  OG  SER B  13      37.800  76.160  45.010  1.00  0.00           O
ATOM   4529  HG1 SER B  13      36.960  76.570  45.210  1.00  0.00           H
ATOM   4530  C   SER B  13      39.390  79.450  45.200  1.00  0.00           C
ATOM   4531  O   SER B  13      38.810  80.070  46.110  1.00  0.00           O
ATOM   4532  N   THR B  14      40.720  79.710  44.910  1.00  0.00           N
ATOM   4533  HN  THR B  14      41.150  79.110  44.240  1.00  0.00           H
ATOM   4534  CA  THR B  14      41.560  80.610  45.610  1.00  0.00           C
ATOM   4535  HA  THR B  14      41.810  80.110  46.540  1.00  0.00           H
ATOM   4536  CB  THR B  14      42.900  80.690  44.910  1.00  0.00           C
ATOM   4537  HB  THR B  14      42.820  80.940  43.830  1.00  0.00           H
ATOM   4538  OG1 THR B  14      43.500  79.410  45.050  1.00  0.00           O
ATOM   4539  HG1 THR B  14      43.410  78.980  44.200  1.00  0.00           H
ATOM   4540  CG2 THR B  14      43.870  81.720  45.510  1.00  0.00           C
ATOM   4541 HG21 THR B  14      44.890  81.840  45.100  1.00  0.00           H
ATOM   4542 HG22 THR B  14      43.940  81.390  46.560  1.00  0.00           H
ATOM   4543 HG23 THR B  14      43.310  82.680  45.520  1.00  0.00           H
ATOM   4544  C   THR B  14      41.020  82.040  45.850  1.00  0.00           C
ATOM   4545  O   THR B  14      40.800  82.810  44.940  1.00  0.00           O
ATOM   4546  N   GLU B  15      41.040  82.450  47.140  1.00  0.00           N
ATOM   4547  HN  GLU B  15      41.320  81.840  47.870  1.00  0.00           H
ATOM   4548  CA  GLU B  15      40.740  83.870  47.610  1.00  0.00           C
ATOM   4549  HA  GLU B  15      40.020  84.310  46.940  1.00  0.00           H
ATOM   4550  CB  GLU B  15      40.200  83.890  49.060  1.00  0.00           C
ATOM   4551  HB1 GLU B  15      40.100  84.960  49.350  1.00  0.00           H
ATOM   4552  HB2 GLU B  15      40.920  83.380  49.740  1.00  0.00           H
ATOM   4553  CG  GLU B  15      38.790  83.230  49.090  1.00  0.00           C
ATOM   4554  HG1 GLU B  15      38.850  82.230  48.620  1.00  0.00           H
ATOM   4555  HG2 GLU B  15      38.100  83.780  48.410  1.00  0.00           H
ATOM   4556  CD  GLU B  15      38.230  83.060  50.510  1.00  0.00           C
ATOM   4557  OE1 GLU B  15      37.070  83.350  50.700  1.00  0.00           O
ATOM   4558  OE2 GLU B  15      38.950  82.620  51.430  1.00  0.00           O
ATOM   4559  C   GLU B  15      42.010  84.690  47.510  1.00  0.00           C
ATOM   4560  O   GLU B  15      43.120  84.180  47.630  1.00  0.00           O
ATOM   4561  N   ASN B  16      41.960  86.020  47.300  1.00  0.00           N
ATOM   4562  HN  ASN B  16      41.120  86.540  47.420  1.00  0.00           H
ATOM   4563  CA  ASN B  16      43.040  86.820  46.770  1.00  0.00           C
ATOM   4564  HA  ASN B  16      43.970  86.320  46.980  1.00  0.00           H
ATOM   4565  CB  ASN B  16      42.960  87.020  45.240  1.00  0.00           C
ATOM   4566  HB1 ASN B  16      43.740  87.730  44.880  1.00  0.00           H
ATOM   4567  HB2 ASN B  16      41.930  87.380  45.020  1.00  0.00           H
ATOM   4568  CG  ASN B  16      43.270  85.840  44.370  1.00  0.00           C
ATOM   4569  OD1 ASN B  16      42.400  85.450  43.550  1.00  0.00           O
ATOM   4570  ND2 ASN B  16      44.550  85.320  44.480  1.00  0.00           N
ATOM   4571 HD21 ASN B  16      44.790  84.750  43.690  1.00  0.00           H
ATOM   4572 HD22 ASN B  16      45.150  85.780  45.130  1.00  0.00           H
ATOM   4573  C   ASN B  16      43.150  88.140  47.510  1.00  0.00           C
ATOM   4574  O   ASN B  16      42.170  88.480  48.180  1.00  0.00           O
ATOM   4575  N   SER B  17      44.310  88.740  47.570  1.00  0.00           N
ATOM   4576  HN  SER B  17      45.050  88.150  47.250  1.00  0.00           H
ATOM   4577  CA  SER B  17      44.620  90.080  48.110  1.00  0.00           C
ATOM   4578  HA  SER B  17      43.740  90.430  48.620  1.00  0.00           H
ATOM   4579  CB  SER B  17      45.810  89.910  49.150  1.00  0.00           C
ATOM   4580  HB1 SER B  17      46.090  90.920  49.520  1.00  0.00           H
ATOM   4581  HB2 SER B  17      46.770  89.510  48.740  1.00  0.00           H
ATOM   4582  OG  SER B  17      45.400  89.080  50.260  1.00  0.00           O
ATOM   4583  HG1 SER B  17      44.890  89.660  50.830  1.00  0.00           H
ATOM   4584  C   SER B  17      45.050  91.060  47.140  1.00  0.00           C
ATOM   4585  O   SER B  17      45.370  92.150  47.520  1.00  0.00           O
ATOM   4586  N   SER B  18      45.150  90.750  45.780  1.00  0.00           N
ATOM   4587  HN  SER B  18      44.840  89.890  45.390  1.00  0.00           H
ATOM   4588  CA  SER B  18      45.510  91.700  44.760  1.00  0.00           C
ATOM   4589  HA  SER B  18      44.950  92.590  45.000  1.00  0.00           H
ATOM   4590  CB  SER B  18      47.030  91.800  44.730  1.00  0.00           C
ATOM   4591  HB1 SER B  18      47.640  90.880  44.590  1.00  0.00           H
ATOM   4592  HB2 SER B  18      47.360  92.200  45.710  1.00  0.00           H
ATOM   4593  OG  SER B  18      47.420  92.790  43.740  1.00  0.00           O
ATOM   4594  HG1 SER B  18      46.950  93.560  44.040  1.00  0.00           H
ATOM   4595  C   SER B  18      44.980  91.290  43.390  1.00  0.00           C
ATOM   4596  O   SER B  18      44.650  90.120  43.190  1.00  0.00           O
ATOM   4597  N   GLN B  19      44.920  92.240  42.530  1.00  0.00           N
ATOM   4598  HN  GLN B  19      45.260  93.140  42.770  1.00  0.00           H
ATOM   4599  CA  GLN B  19      44.320  92.160  41.190  1.00  0.00           C
ATOM   4600  HA  GLN B  19      43.410  91.590  41.320  1.00  0.00           H
ATOM   4601  CB  GLN B  19      44.090  93.580  40.590  1.00  0.00           C
ATOM   4602  HB1 GLN B  19      43.770  93.370  39.540  1.00  0.00           H
ATOM   4603  HB2 GLN B  19      45.040  94.160  40.580  1.00  0.00           H
ATOM   4604  CG  GLN B  19      42.800  94.300  41.220  1.00  0.00           C
ATOM   4605  HG1 GLN B  19      42.440  95.080  40.510  1.00  0.00           H
ATOM   4606  HG2 GLN B  19      43.000  94.850  42.160  1.00  0.00           H
ATOM   4607  CD  GLN B  19      41.730  93.330  41.790  1.00  0.00           C
ATOM   4608  OE1 GLN B  19      41.450  93.400  43.010  1.00  0.00           O
ATOM   4609  NE2 GLN B  19      41.210  92.410  40.990  1.00  0.00           N
ATOM   4610 HE21 GLN B  19      41.290  92.620  40.010  1.00  0.00           H
ATOM   4611 HE22 GLN B  19      40.580  91.710  41.330  1.00  0.00           H
ATOM   4612  C   GLN B  19      45.150  91.280  40.370  1.00  0.00           C
ATOM   4613  O   GLN B  19      44.660  90.390  39.620  1.00  0.00           O
ATOM   4614  N   LEU B  20      46.440  91.400  40.500  1.00  0.00           N
ATOM   4615  HN  LEU B  20      46.920  92.020  41.110  1.00  0.00           H
ATOM   4616  CA  LEU B  20      47.400  90.660  39.670  1.00  0.00           C
ATOM   4617  HA  LEU B  20      46.880  90.530  38.730  1.00  0.00           H
ATOM   4618  CB  LEU B  20      48.760  91.380  39.500  1.00  0.00           C
ATOM   4619  HB1 LEU B  20      49.290  90.820  38.700  1.00  0.00           H
ATOM   4620  HB2 LEU B  20      49.370  91.440  40.430  1.00  0.00           H
ATOM   4621  CG  LEU B  20      48.540  92.920  39.160  1.00  0.00           C
ATOM   4622  HG  LEU B  20      47.750  93.260  39.860  1.00  0.00           H
ATOM   4623  CD1 LEU B  20      49.770  93.900  39.260  1.00  0.00           C
ATOM   4624 HD11 LEU B  20      49.840  94.180  40.340  1.00  0.00           H
ATOM   4625 HD12 LEU B  20      49.670  94.820  38.650  1.00  0.00           H
ATOM   4626 HD13 LEU B  20      50.730  93.390  39.010  1.00  0.00           H
ATOM   4627  CD2 LEU B  20      47.860  93.050  37.760  1.00  0.00           C
ATOM   4628 HD21 LEU B  20      47.730  94.120  37.470  1.00  0.00           H
ATOM   4629 HD22 LEU B  20      46.830  92.640  37.650  1.00  0.00           H
ATOM   4630 HD23 LEU B  20      48.490  92.530  37.010  1.00  0.00           H
ATOM   4631  C   LEU B  20      47.540  89.270  40.250  1.00  0.00           C
ATOM   4632  O   LEU B  20      47.660  88.330  39.490  1.00  0.00           O
ATOM   4633  N   ASP B  21      47.500  89.080  41.590  1.00  0.00           N
ATOM   4634  HN  ASP B  21      47.850  89.750  42.250  1.00  0.00           H
ATOM   4635  CA  ASP B  21      47.230  87.690  42.110  1.00  0.00           C
ATOM   4636  HA  ASP B  21      48.000  87.000  41.790  1.00  0.00           H
ATOM   4637  CB  ASP B  21      47.070  87.660  43.690  1.00  0.00           C
ATOM   4638  HB1 ASP B  21      47.000  86.610  44.060  1.00  0.00           H
ATOM   4639  HB2 ASP B  21      46.160  88.170  44.060  1.00  0.00           H
ATOM   4640  CG  ASP B  21      48.290  88.200  44.320  1.00  0.00           C
ATOM   4641  OD1 ASP B  21      48.150  88.750  45.450  1.00  0.00           O
ATOM   4642  OD2 ASP B  21      49.450  87.990  43.870  1.00  0.00           O
ATOM   4643  C   ASP B  21      46.030  86.940  41.560  1.00  0.00           C
ATOM   4644  O   ASP B  21      46.030  85.830  41.000  1.00  0.00           O
ATOM   4645  N   PHE B  22      44.860  87.660  41.660  1.00  0.00           N
ATOM   4646  HN  PHE B  22      44.900  88.560  42.080  1.00  0.00           H
ATOM   4647  CA  PHE B  22      43.560  87.330  41.070  1.00  0.00           C
ATOM   4648  HA  PHE B  22      43.170  86.490  41.610  1.00  0.00           H
ATOM   4649  CB  PHE B  22      42.590  88.510  41.340  1.00  0.00           C
ATOM   4650  HB1 PHE B  22      43.030  89.480  41.010  1.00  0.00           H
ATOM   4651  HB2 PHE B  22      42.400  88.430  42.430  1.00  0.00           H
ATOM   4652  CG  PHE B  22      41.300  88.220  40.700  1.00  0.00           C
ATOM   4653  CD1 PHE B  22      40.290  87.560  41.330  1.00  0.00           C
ATOM   4654  HD1 PHE B  22      40.400  87.170  42.330  1.00  0.00           H
ATOM   4655  CE1 PHE B  22      39.150  87.230  40.610  1.00  0.00           C
ATOM   4656  HE1 PHE B  22      38.340  86.820  41.200  1.00  0.00           H
ATOM   4657  CZ  PHE B  22      38.940  87.720  39.300  1.00  0.00           C
ATOM   4658  HZ  PHE B  22      38.080  87.410  38.710  1.00  0.00           H
ATOM   4659  CD2 PHE B  22      41.130  88.720  39.410  1.00  0.00           C
ATOM   4660  HD2 PHE B  22      41.910  89.320  38.960  1.00  0.00           H
ATOM   4661  CE2 PHE B  22      39.920  88.510  38.670  1.00  0.00           C
ATOM   4662  HE2 PHE B  22      39.860  88.830  37.640  1.00  0.00           H
ATOM   4663  C   PHE B  22      43.700  86.850  39.590  1.00  0.00           C
ATOM   4664  O   PHE B  22      43.450  85.690  39.250  1.00  0.00           O
ATOM   4665  N   GLU B  23      44.190  87.750  38.730  1.00  0.00           N
ATOM   4666  HN  GLU B  23      44.250  88.710  39.000  1.00  0.00           H
ATOM   4667  CA  GLU B  23      44.380  87.490  37.330  1.00  0.00           C
ATOM   4668  HA  GLU B  23      43.410  87.160  36.970  1.00  0.00           H
ATOM   4669  CB  GLU B  23      44.530  88.810  36.540  1.00  0.00           C
ATOM   4670  HB1 GLU B  23      44.670  88.570  35.470  1.00  0.00           H
ATOM   4671  HB2 GLU B  23      45.520  89.260  36.810  1.00  0.00           H
ATOM   4672  CG  GLU B  23      43.280  89.720  36.680  1.00  0.00           C
ATOM   4673  HG1 GLU B  23      43.330  90.280  37.640  1.00  0.00           H
ATOM   4674  HG2 GLU B  23      42.380  89.080  36.760  1.00  0.00           H
ATOM   4675  CD  GLU B  23      42.840  90.560  35.490  1.00  0.00           C
ATOM   4676  OE1 GLU B  23      42.450  89.980  34.400  1.00  0.00           O
ATOM   4677  OE2 GLU B  23      42.690  91.840  35.670  1.00  0.00           O
ATOM   4678  C   GLU B  23      45.260  86.370  36.980  1.00  0.00           C
ATOM   4679  O   GLU B  23      44.910  85.510  36.170  1.00  0.00           O
ATOM   4680  N   ASP B  24      46.400  86.170  37.710  1.00  0.00           N
ATOM   4681  HN  ASP B  24      46.680  86.620  38.560  1.00  0.00           H
ATOM   4682  CA  ASP B  24      47.240  84.980  37.450  1.00  0.00           C
ATOM   4683  HA  ASP B  24      47.590  84.990  36.430  1.00  0.00           H
ATOM   4684  CB  ASP B  24      48.560  85.190  38.270  1.00  0.00           C
ATOM   4685  HB1 ASP B  24      48.450  84.910  39.340  1.00  0.00           H
ATOM   4686  HB2 ASP B  24      48.950  86.230  38.260  1.00  0.00           H
ATOM   4687  CG  ASP B  24      49.730  84.330  37.690  1.00  0.00           C
ATOM   4688  OD1 ASP B  24      49.790  84.090  36.500  1.00  0.00           O
ATOM   4689  OD2 ASP B  24      50.680  84.020  38.420  1.00  0.00           O
ATOM   4690  C   ASP B  24      46.490  83.640  37.740  1.00  0.00           C
ATOM   4691  O   ASP B  24      46.620  82.790  36.870  1.00  0.00           O
ATOM   4692  N   VAL B  25      45.690  83.530  38.790  1.00  0.00           N
ATOM   4693  HN  VAL B  25      45.650  84.300  39.430  1.00  0.00           H
ATOM   4694  CA  VAL B  25      44.950  82.250  39.000  1.00  0.00           C
ATOM   4695  HA  VAL B  25      45.600  81.470  38.640  1.00  0.00           H
ATOM   4696  CB  VAL B  25      44.670  81.930  40.510  1.00  0.00           C
ATOM   4697  HB  VAL B  25      45.700  81.760  40.910  1.00  0.00           H
ATOM   4698  CG1 VAL B  25      43.990  83.050  41.390  1.00  0.00           C
ATOM   4699 HG11 VAL B  25      44.170  82.790  42.460  1.00  0.00           H
ATOM   4700 HG12 VAL B  25      42.920  83.230  41.150  1.00  0.00           H
ATOM   4701 HG13 VAL B  25      44.560  84.000  41.280  1.00  0.00           H
ATOM   4702  CG2 VAL B  25      43.970  80.560  40.720  1.00  0.00           C
ATOM   4703 HG21 VAL B  25      44.560  79.850  40.100  1.00  0.00           H
ATOM   4704 HG22 VAL B  25      42.930  80.640  40.340  1.00  0.00           H
ATOM   4705 HG23 VAL B  25      43.910  80.270  41.790  1.00  0.00           H
ATOM   4706  C   VAL B  25      43.610  82.150  38.280  1.00  0.00           C
ATOM   4707  O   VAL B  25      43.010  81.130  37.970  1.00  0.00           O
ATOM   4708  N   TRP B  26      43.080  83.320  37.880  1.00  0.00           N
ATOM   4709  HN  TRP B  26      43.440  84.150  38.300  1.00  0.00           H
ATOM   4710  CA  TRP B  26      41.720  83.380  37.360  1.00  0.00           C
ATOM   4711  HA  TRP B  26      41.120  82.710  37.960  1.00  0.00           H
ATOM   4712  CB  TRP B  26      41.040  84.770  37.450  1.00  0.00           C
ATOM   4713  HB1 TRP B  26      41.500  85.460  36.710  1.00  0.00           H
ATOM   4714  HB2 TRP B  26      41.140  85.190  38.470  1.00  0.00           H
ATOM   4715  CG  TRP B  26      39.580  84.880  37.180  1.00  0.00           C
ATOM   4716  CD1 TRP B  26      39.050  85.430  36.000  1.00  0.00           C
ATOM   4717  HD1 TRP B  26      39.590  85.800  35.150  1.00  0.00           H
ATOM   4718  NE1 TRP B  26      37.700  85.490  36.050  1.00  0.00           N
ATOM   4719  HE1 TRP B  26      37.110  85.660  35.290  1.00  0.00           H
ATOM   4720  CE2 TRP B  26      37.320  85.010  37.260  1.00  0.00           C
ATOM   4721  CD2 TRP B  26      38.460  84.670  38.070  1.00  0.00           C
ATOM   4722  CE3 TRP B  26      38.310  84.500  39.380  1.00  0.00           C
ATOM   4723  HE3 TRP B  26      39.150  84.290  40.030  1.00  0.00           H
ATOM   4724  CZ3 TRP B  26      36.950  84.450  40.010  1.00  0.00           C
ATOM   4725  HZ3 TRP B  26      36.940  84.130  41.040  1.00  0.00           H
ATOM   4726  CZ2 TRP B  26      36.010  84.930  37.820  1.00  0.00           C
ATOM   4727  HZ2 TRP B  26      35.110  85.160  37.280  1.00  0.00           H
ATOM   4728  CH2 TRP B  26      35.860  84.670  39.190  1.00  0.00           C
ATOM   4729  HH2 TRP B  26      34.950  84.540  39.770  1.00  0.00           H
ATOM   4730  C   TRP B  26      41.840  83.010  35.900  1.00  0.00           C
ATOM   4731  O   TRP B  26      41.190  82.060  35.440  1.00  0.00           O
ATOM   4732  N   ASN B  27      42.750  83.660  35.130  1.00  0.00           N
ATOM   4733  HN  ASN B  27      43.320  84.380  35.520  1.00  0.00           H
ATOM   4734  CA  ASN B  27      42.840  83.470  33.690  1.00  0.00           C
ATOM   4735  HA  ASN B  27      41.840  83.180  33.390  1.00  0.00           H
ATOM   4736  CB  ASN B  27      43.250  84.740  33.090  1.00  0.00           C
ATOM   4737  HB1 ASN B  27      43.260  84.660  31.980  1.00  0.00           H
ATOM   4738  HB2 ASN B  27      44.260  85.070  33.430  1.00  0.00           H
ATOM   4739  CG  ASN B  27      42.260  85.810  33.490  1.00  0.00           C
ATOM   4740  OD1 ASN B  27      41.070  85.850  33.060  1.00  0.00           O
ATOM   4741  ND2 ASN B  27      42.690  86.800  34.320  1.00  0.00           N
ATOM   4742 HD21 ASN B  27      42.060  87.500  34.680  1.00  0.00           H
ATOM   4743 HD22 ASN B  27      43.600  86.660  34.710  1.00  0.00           H
ATOM   4744  C   ASN B  27      43.870  82.320  33.340  1.00  0.00           C
ATOM   4745  O   ASN B  27      44.630  82.420  32.330  1.00  0.00           O
ATOM   4746  N   SER B  28      43.900  81.280  34.130  1.00  0.00           N
ATOM   4747  HN  SER B  28      43.360  81.290  34.970  1.00  0.00           H
ATOM   4748  CA  SER B  28      44.880  80.180  33.870  1.00  0.00           C
ATOM   4749  HA  SER B  28      45.740  80.660  33.440  1.00  0.00           H
ATOM   4750  CB  SER B  28      45.170  79.460  35.240  1.00  0.00           C
ATOM   4751  HB1 SER B  28      44.410  78.850  35.780  1.00  0.00           H
ATOM   4752  HB2 SER B  28      45.450  80.330  35.870  1.00  0.00           H
ATOM   4753  OG  SER B  28      46.340  78.630  35.190  1.00  0.00           O
ATOM   4754  HG1 SER B  28      46.500  78.390  36.110  1.00  0.00           H
ATOM   4755  C   SER B  28      44.440  79.190  32.790  1.00  0.00           C
ATOM   4756  O   SER B  28      43.280  78.910  32.480  1.00  0.00           O
ATOM   4757  N   SER B  29      45.480  78.600  32.110  1.00  0.00           N
ATOM   4758  HN  SER B  29      46.420  78.820  32.350  1.00  0.00           H
ATOM   4759  CA  SER B  29      45.300  77.830  30.880  1.00  0.00           C
ATOM   4760  HA  SER B  29      44.700  78.390  30.190  1.00  0.00           H
ATOM   4761  CB  SER B  29      46.590  77.470  30.040  1.00  0.00           C
ATOM   4762  HB1 SER B  29      47.340  77.020  30.730  1.00  0.00           H
ATOM   4763  HB2 SER B  29      47.130  78.360  29.660  1.00  0.00           H
ATOM   4764  OG  SER B  29      46.340  76.660  28.920  1.00  0.00           O
ATOM   4765  HG1 SER B  29      45.580  77.140  28.580  1.00  0.00           H
ATOM   4766  C   SER B  29      44.590  76.520  31.160  1.00  0.00           C
ATOM   4767  O   SER B  29      45.090  75.720  31.970  1.00  0.00           O
ATOM   4768  N   TYR B  30      43.430  76.340  30.450  1.00  0.00           N
ATOM   4769  HN  TYR B  30      43.120  77.020  29.780  1.00  0.00           H
ATOM   4770  CA  TYR B  30      42.630  75.150  30.480  1.00  0.00           C
ATOM   4771  HA  TYR B  30      42.540  75.010  31.550  1.00  0.00           H
ATOM   4772  CB  TYR B  30      41.290  75.360  29.640  1.00  0.00           C
ATOM   4773  HB1 TYR B  30      40.770  74.390  29.540  1.00  0.00           H
ATOM   4774  HB2 TYR B  30      41.520  75.780  28.640  1.00  0.00           H
ATOM   4775  CG  TYR B  30      40.350  76.300  30.260  1.00  0.00           C
ATOM   4776  CD1 TYR B  30      39.500  75.840  31.240  1.00  0.00           C
ATOM   4777  HD1 TYR B  30      39.470  74.770  31.400  1.00  0.00           H
ATOM   4778  CE1 TYR B  30      38.710  76.750  31.990  1.00  0.00           C
ATOM   4779  HE1 TYR B  30      38.080  76.470  32.820  1.00  0.00           H
ATOM   4780  CZ  TYR B  30      38.610  78.120  31.570  1.00  0.00           C
ATOM   4781  OH  TYR B  30      37.820  79.000  32.230  1.00  0.00           O
ATOM   4782  HH  TYR B  30      37.440  78.590  33.010  1.00  0.00           H
ATOM   4783  CD2 TYR B  30      40.390  77.730  29.940  1.00  0.00           C
ATOM   4784  HD2 TYR B  30      41.100  78.160  29.250  1.00  0.00           H
ATOM   4785  CE2 TYR B  30      39.450  78.580  30.520  1.00  0.00           C
ATOM   4786  HE2 TYR B  30      39.580  79.630  30.330  1.00  0.00           H
ATOM   4787  C   TYR B  30      43.320  73.900  29.960  1.00  0.00           C
ATOM   4788  O   TYR B  30      43.150  72.810  30.460  1.00  0.00           O
ATOM   4789  N   GLY B  31      44.110  74.090  28.890  1.00  0.00           N
ATOM   4790  HN  GLY B  31      44.320  75.000  28.550  1.00  0.00           H
ATOM   4791  CA  GLY B  31      44.590  72.980  28.060  1.00  0.00           C
ATOM   4792  HA1 GLY B  31      44.730  72.130  28.710  1.00  0.00           H
ATOM   4793  HA2 GLY B  31      45.510  73.360  27.650  1.00  0.00           H
ATOM   4794  C   GLY B  31      43.780  72.560  26.960  1.00  0.00           C
ATOM   4795  O   GLY B  31      44.240  71.890  26.070  1.00  0.00           O
ATOM   4796  N   VAL B  32      42.480  73.020  26.860  1.00  0.00           N
ATOM   4797  HN  VAL B  32      42.080  73.670  27.500  1.00  0.00           H
ATOM   4798  CA  VAL B  32      41.490  72.380  26.010  1.00  0.00           C
ATOM   4799  HA  VAL B  32      41.910  71.900  25.140  1.00  0.00           H
ATOM   4800  CB  VAL B  32      40.700  71.250  26.620  1.00  0.00           C
ATOM   4801  HB  VAL B  32      39.950  71.010  25.840  1.00  0.00           H
ATOM   4802  CG1 VAL B  32      39.940  71.590  27.920  1.00  0.00           C
ATOM   4803 HG11 VAL B  32      39.280  70.770  28.260  1.00  0.00           H
ATOM   4804 HG12 VAL B  32      39.370  72.550  27.870  1.00  0.00           H
ATOM   4805 HG13 VAL B  32      40.690  71.770  28.730  1.00  0.00           H
ATOM   4806  CG2 VAL B  32      41.650  70.020  26.730  1.00  0.00           C
ATOM   4807 HG21 VAL B  32      42.420  70.060  27.520  1.00  0.00           H
ATOM   4808 HG22 VAL B  32      42.110  69.660  25.780  1.00  0.00           H
ATOM   4809 HG23 VAL B  32      41.060  69.160  27.090  1.00  0.00           H
ATOM   4810  C   VAL B  32      40.560  73.530  25.690  1.00  0.00           C
ATOM   4811  O   VAL B  32      40.490  74.510  26.460  1.00  0.00           O
ATOM   4812  N   ASN B  33      39.790  73.470  24.560  1.00  0.00           N
ATOM   4813  HN  ASN B  33      39.960  72.750  23.890  1.00  0.00           H
ATOM   4814  CA  ASN B  33      38.860  74.490  24.180  1.00  0.00           C
ATOM   4815  HA  ASN B  33      39.520  75.340  24.160  1.00  0.00           H
ATOM   4816  CB  ASN B  33      38.350  74.400  22.680  1.00  0.00           C
ATOM   4817  HB1 ASN B  33      37.540  75.140  22.470  1.00  0.00           H
ATOM   4818  HB2 ASN B  33      37.880  73.410  22.500  1.00  0.00           H
ATOM   4819  CG  ASN B  33      39.550  74.460  21.740  1.00  0.00           C
ATOM   4820  OD1 ASN B  33      40.680  74.620  22.160  1.00  0.00           O
ATOM   4821  ND2 ASN B  33      39.290  74.260  20.420  1.00  0.00           N
ATOM   4822 HD21 ASN B  33      39.980  74.230  19.690  1.00  0.00           H
ATOM   4823 HD22 ASN B  33      38.320  74.300  20.200  1.00  0.00           H
ATOM   4824  C   ASN B  33      37.740  74.740  25.170  1.00  0.00           C
ATOM   4825  O   ASN B  33      37.330  75.830  25.580  1.00  0.00           O
ATOM   4826  N   ASP B  34      37.330  73.670  25.840  1.00  0.00           N
ATOM   4827  HN  ASP B  34      37.650  72.760  25.620  1.00  0.00           H
ATOM   4828  CA  ASP B  34      36.410  73.670  26.970  1.00  0.00           C
ATOM   4829  HA  ASP B  34      35.450  74.090  26.700  1.00  0.00           H
ATOM   4830  CB  ASP B  34      36.070  72.230  27.350  1.00  0.00           C
ATOM   4831  HB1 ASP B  34      35.360  72.340  28.200  1.00  0.00           H
ATOM   4832  HB2 ASP B  34      36.990  71.710  27.690  1.00  0.00           H
ATOM   4833  CG  ASP B  34      35.430  71.490  26.290  1.00  0.00           C
ATOM   4834  OD1 ASP B  34      35.960  70.440  25.890  1.00  0.00           O
ATOM   4835  OD2 ASP B  34      34.330  71.900  25.800  1.00  0.00           O
ATOM   4836  C   ASP B  34      36.760  74.460  28.210  1.00  0.00           C
ATOM   4837  O   ASP B  34      37.750  74.250  28.920  1.00  0.00           O
ATOM   4838  N   SER B  35      36.000  75.510  28.400  1.00  0.00           N
ATOM   4839  HN  SER B  35      35.280  75.670  27.740  1.00  0.00           H
ATOM   4840  CA  SER B  35      36.050  76.370  29.560  1.00  0.00           C
ATOM   4841  HA  SER B  35      37.040  76.300  29.970  1.00  0.00           H
ATOM   4842  CB  SER B  35      35.510  77.750  29.050  1.00  0.00           C
ATOM   4843  HB1 SER B  35      35.690  78.600  29.740  1.00  0.00           H
ATOM   4844  HB2 SER B  35      34.420  77.710  28.850  1.00  0.00           H
ATOM   4845  OG  SER B  35      36.240  78.150  27.930  1.00  0.00           O
ATOM   4846  HG1 SER B  35      37.140  77.940  28.180  1.00  0.00           H
ATOM   4847  C   SER B  35      35.000  75.950  30.670  1.00  0.00           C
ATOM   4848  O   SER B  35      34.980  76.500  31.760  1.00  0.00           O
ATOM   4849  N   PHE B  36      34.210  74.920  30.380  1.00  0.00           N
ATOM   4850  HN  PHE B  36      34.190  74.610  29.430  1.00  0.00           H
ATOM   4851  CA  PHE B  36      33.580  74.010  31.340  1.00  0.00           C
ATOM   4852  HA  PHE B  36      33.360  74.630  32.190  1.00  0.00           H
ATOM   4853  CB  PHE B  36      32.350  73.410  30.690  1.00  0.00           C
ATOM   4854  HB1 PHE B  36      31.940  72.600  31.340  1.00  0.00           H
ATOM   4855  HB2 PHE B  36      32.490  73.000  29.670  1.00  0.00           H
ATOM   4856  CG  PHE B  36      31.230  74.470  30.640  1.00  0.00           C
ATOM   4857  CD1 PHE B  36      30.350  74.510  29.580  1.00  0.00           C
ATOM   4858  HD1 PHE B  36      30.610  73.910  28.730  1.00  0.00           H
ATOM   4859  CE1 PHE B  36      29.190  75.230  29.500  1.00  0.00           C
ATOM   4860  HE1 PHE B  36      28.520  75.270  28.650  1.00  0.00           H
ATOM   4861  CZ  PHE B  36      28.850  76.100  30.520  1.00  0.00           C
ATOM   4862  HZ  PHE B  36      27.930  76.650  30.530  1.00  0.00           H
ATOM   4863  CD2 PHE B  36      30.830  75.320  31.730  1.00  0.00           C
ATOM   4864  HD2 PHE B  36      31.430  75.380  32.620  1.00  0.00           H
ATOM   4865  CE2 PHE B  36      29.660  76.100  31.690  1.00  0.00           C
ATOM   4866  HE2 PHE B  36      29.340  76.630  32.580  1.00  0.00           H
ATOM   4867  C   PHE B  36      34.530  72.920  31.850  1.00  0.00           C
ATOM   4868  O   PHE B  36      35.530  72.660  31.220  1.00  0.00           O
ATOM   4869  N   PRO B  37      34.330  72.250  33.000  1.00  0.00           N
ATOM   4870  CD  PRO B  37      35.300  71.220  33.290  1.00  0.00           C
ATOM   4871  HD1 PRO B  37      36.320  71.560  33.590  1.00  0.00           H
ATOM   4872  HD2 PRO B  37      35.260  70.430  32.520  1.00  0.00           H
ATOM   4873  CA  PRO B  37      33.480  72.600  34.140  1.00  0.00           C
ATOM   4874  HA  PRO B  37      32.470  72.630  33.750  1.00  0.00           H
ATOM   4875  CB  PRO B  37      33.790  71.630  35.220  1.00  0.00           C
ATOM   4876  HB1 PRO B  37      32.890  71.130  35.640  1.00  0.00           H
ATOM   4877  HB2 PRO B  37      34.340  72.030  36.090  1.00  0.00           H
ATOM   4878  CG  PRO B  37      34.660  70.570  34.520  1.00  0.00           C
ATOM   4879  HG1 PRO B  37      35.410  70.120  35.200  1.00  0.00           H
ATOM   4880  HG2 PRO B  37      33.950  69.860  34.040  1.00  0.00           H
ATOM   4881  C   PRO B  37      33.560  74.020  34.640  1.00  0.00           C
ATOM   4882  O   PRO B  37      34.600  74.620  34.450  1.00  0.00           O
ATOM   4883  N   ASP B  38      32.480  74.570  35.260  1.00  0.00           N
ATOM   4884  HN  ASP B  38      31.650  74.030  35.380  1.00  0.00           H
ATOM   4885  CA  ASP B  38      32.370  75.910  35.700  1.00  0.00           C
ATOM   4886  HA  ASP B  38      32.810  76.530  34.930  1.00  0.00           H
ATOM   4887  CB  ASP B  38      30.830  76.270  35.880  1.00  0.00           C
ATOM   4888  HB1 ASP B  38      30.380  75.770  36.770  1.00  0.00           H
ATOM   4889  HB2 ASP B  38      30.240  75.950  34.990  1.00  0.00           H
ATOM   4890  CG  ASP B  38      30.480  77.730  35.940  1.00  0.00           C
ATOM   4891  OD1 ASP B  38      29.300  78.070  36.090  1.00  0.00           O
ATOM   4892  OD2 ASP B  38      31.420  78.540  35.800  1.00  0.00           O
ATOM   4893  C   ASP B  38      33.120  76.090  37.100  1.00  0.00           C
ATOM   4894  O   ASP B  38      32.500  76.010  38.170  1.00  0.00           O
ATOM   4895  N   GLY B  39      34.420  76.350  37.160  1.00  0.00           N
ATOM   4896  HN  GLY B  39      35.020  76.350  36.360  1.00  0.00           H
ATOM   4897  CA  GLY B  39      35.220  76.690  38.360  1.00  0.00           C
ATOM   4898  HA1 GLY B  39      35.090  77.760  38.490  1.00  0.00           H
ATOM   4899  HA2 GLY B  39      36.240  76.520  38.080  1.00  0.00           H
ATOM   4900  C   GLY B  39      35.180  76.050  39.700  1.00  0.00           C
ATOM   4901  O   GLY B  39      34.890  74.850  39.940  1.00  0.00           O
ATOM   4902  N   ASP B  40      35.680  76.840  40.760  1.00  0.00           N
ATOM   4903  HN  ASP B  40      36.200  77.670  40.580  1.00  0.00           H
ATOM   4904  CA  ASP B  40      35.510  76.690  42.220  1.00  0.00           C
ATOM   4905  HA  ASP B  40      36.460  76.410  42.650  1.00  0.00           H
ATOM   4906  CB  ASP B  40      35.140  78.070  42.870  1.00  0.00           C
ATOM   4907  HB1 ASP B  40      34.180  78.350  42.390  1.00  0.00           H
ATOM   4908  HB2 ASP B  40      35.760  78.970  42.660  1.00  0.00           H
ATOM   4909  CG  ASP B  40      35.030  78.160  44.350  1.00  0.00           C
ATOM   4910  OD1 ASP B  40      35.540  77.380  45.160  1.00  0.00           O
ATOM   4911  OD2 ASP B  40      34.320  79.140  44.770  1.00  0.00           O
ATOM   4912  C   ASP B  40      34.560  75.540  42.700  1.00  0.00           C
ATOM   4913  O   ASP B  40      33.380  75.440  42.380  1.00  0.00           O
ATOM   4914  N   TYS B  41      35.180  74.620  43.440  1.00  0.00           N
ATOM   4915  HN  TYS B  41      36.020  74.810  43.940  1.00  0.00           H
ATOM   4916  CA  TYS B  41      34.440  73.360  43.920  1.00  0.00           C
ATOM   4917  HA  TYS B  41      33.890  72.990  43.070  1.00  0.00           H
ATOM   4918  CB  TYS B  41      35.470  72.300  44.370  1.00  0.00           C
ATOM   4919  HB1 TYS B  41      35.040  71.330  44.710  1.00  0.00           H
ATOM   4920  HB2 TYS B  41      35.940  72.600  45.330  1.00  0.00           H
ATOM   4921  CG  TYS B  41      36.580  72.080  43.350  1.00  0.00           C
ATOM   4922  CD1 TYS B  41      36.340  71.570  42.090  1.00  0.00           C
ATOM   4923  HD1 TYS B  41      35.360  71.180  41.830  1.00  0.00           H
ATOM   4924  CE1 TYS B  41      37.370  71.410  41.190  1.00  0.00           C
ATOM   4925  HE1 TYS B  41      37.150  70.980  40.230  1.00  0.00           H
ATOM   4926  S   TYS B  41      40.850  70.590  40.610  1.00  0.00           S
ATOM   4927  OS1 TYS B  41      39.700  71.770  40.490  1.00  0.00           O
ATOM   4928  OS2 TYS B  41      41.430  70.660  41.940  1.00  0.00           O
ATOM   4929  OS3 TYS B  41      41.750  71.120  39.580  1.00  0.00           O
ATOM   4930  OS4 TYS B  41      40.190  69.400  40.220  1.00  0.00           O
ATOM   4931  CZ  TYS B  41      38.700  71.840  41.470  1.00  0.00           C
ATOM   4932  CD2 TYS B  41      37.870  72.530  43.670  1.00  0.00           C
ATOM   4933  HD2 TYS B  41      37.990  73.100  44.580  1.00  0.00           H
ATOM   4934  CE2 TYS B  41      38.880  72.540  42.640  1.00  0.00           C
ATOM   4935  HE2 TYS B  41      39.930  72.740  42.800  1.00  0.00           H
ATOM   4936  C   TYS B  41      33.470  73.620  45.130  1.00  0.00           C
ATOM   4937  O   TYS B  41      32.540  72.870  45.310  1.00  0.00           O
ATOM   4938  N   GLY B  42      33.560  74.790  45.780  1.00  0.00           N
ATOM   4939  HN  GLY B  42      34.250  75.420  45.440  1.00  0.00           H
ATOM   4940  CA  GLY B  42      32.670  75.300  46.740  1.00  0.00           C
ATOM   4941  HA1 GLY B  42      31.650  75.020  46.510  1.00  0.00           H
ATOM   4942  HA2 GLY B  42      32.740  76.380  46.700  1.00  0.00           H
ATOM   4943  C   GLY B  42      32.990  74.840  48.100  1.00  0.00           C
ATOM   4944  O   GLY B  42      34.170  74.510  48.300  1.00  0.00           O
ATOM   4945  N   ALA B  43      32.090  74.900  49.100  1.00  0.00           N
ATOM   4946  HN  ALA B  43      31.170  75.280  48.950  1.00  0.00           H
ATOM   4947  CA  ALA B  43      32.410  74.420  50.420  1.00  0.00           C
ATOM   4948  HA  ALA B  43      33.340  74.760  50.850  1.00  0.00           H
ATOM   4949  CB  ALA B  43      31.170  74.890  51.260  1.00  0.00           C
ATOM   4950  HB1 ALA B  43      31.070  75.940  50.910  1.00  0.00           H
ATOM   4951  HB2 ALA B  43      31.600  74.840  52.280  1.00  0.00           H
ATOM   4952  HB3 ALA B  43      30.220  74.310  51.190  1.00  0.00           H
ATOM   4953  C   ALA B  43      32.640  72.880  50.530  1.00  0.00           C
ATOM   4954  O   ALA B  43      31.960  72.040  49.950  1.00  0.00           O
ATOM   4955  N   ASN B  44      33.550  72.520  51.390  1.00  0.00           N
ATOM   4956  HN  ASN B  44      33.960  73.300  51.860  1.00  0.00           H
ATOM   4957  CA  ASN B  44      34.070  71.110  51.510  1.00  0.00           C
ATOM   4958  HA  ASN B  44      34.110  70.710  50.510  1.00  0.00           H
ATOM   4959  CB  ASN B  44      35.290  70.880  52.390  1.00  0.00           C
ATOM   4960  HB1 ASN B  44      35.650  69.830  52.340  1.00  0.00           H
ATOM   4961  HB2 ASN B  44      35.160  71.190  53.450  1.00  0.00           H
ATOM   4962  CG  ASN B  44      36.480  71.700  51.870  1.00  0.00           C
ATOM   4963  OD1 ASN B  44      37.140  72.520  52.600  1.00  0.00           O
ATOM   4964  ND2 ASN B  44      36.890  71.420  50.620  1.00  0.00           N
ATOM   4965 HD21 ASN B  44      37.600  72.020  50.280  1.00  0.00           H
ATOM   4966 HD22 ASN B  44      36.410  70.700  50.110  1.00  0.00           H
ATOM   4967  C   ASN B  44      32.940  70.260  52.120  1.00  0.00           C
ATOM   4968  O   ASN B  44      32.200  70.770  52.950  1.00  0.00           O
ATOM   4969  N   LEU B  45      32.810  68.960  51.710  1.00  0.00           N
ATOM   4970  HN  LEU B  45      33.370  68.660  50.940  1.00  0.00           H
ATOM   4971  CA  LEU B  45      31.930  68.030  52.340  1.00  0.00           C
ATOM   4972  HA  LEU B  45      30.990  68.550  52.450  1.00  0.00           H
ATOM   4973  CB  LEU B  45      31.770  66.710  51.380  1.00  0.00           C
ATOM   4974  HB1 LEU B  45      31.100  65.920  51.790  1.00  0.00           H
ATOM   4975  HB2 LEU B  45      32.720  66.170  51.190  1.00  0.00           H
ATOM   4976  CG  LEU B  45      31.230  67.050  49.980  1.00  0.00           C
ATOM   4977  HG  LEU B  45      32.000  67.680  49.480  1.00  0.00           H
ATOM   4978  CD1 LEU B  45      31.170  65.770  49.180  1.00  0.00           C
ATOM   4979 HD11 LEU B  45      30.800  66.020  48.160  1.00  0.00           H
ATOM   4980 HD12 LEU B  45      30.380  65.120  49.600  1.00  0.00           H
ATOM   4981 HD13 LEU B  45      32.130  65.230  49.210  1.00  0.00           H
ATOM   4982  CD2 LEU B  45      29.940  67.810  49.960  1.00  0.00           C
ATOM   4983 HD21 LEU B  45      29.610  67.680  48.900  1.00  0.00           H
ATOM   4984 HD22 LEU B  45      30.070  68.900  50.170  1.00  0.00           H
ATOM   4985 HD23 LEU B  45      29.150  67.450  50.650  1.00  0.00           H
ATOM   4986  C   LEU B  45      32.240  67.650  53.740  1.00  0.00           C
ATOM   4987  O   LEU B  45      33.410  67.560  54.220  1.00  0.00           O
ATOM   4988  N   GLU B  46      31.150  67.440  54.500  1.00  0.00           N
ATOM   4989  HN  GLU B  46      30.290  67.320  54.000  1.00  0.00           H
ATOM   4990  CA  GLU B  46      31.120  67.200  56.000  1.00  0.00           C
ATOM   4991  HA  GLU B  46      30.070  67.080  56.210  1.00  0.00           H
ATOM   4992  CB  GLU B  46      31.820  65.890  56.440  1.00  0.00           C
ATOM   4993  HB1 GLU B  46      32.170  65.920  57.490  1.00  0.00           H
ATOM   4994  HB2 GLU B  46      32.830  65.850  55.990  1.00  0.00           H
ATOM   4995  CG  GLU B  46      31.140  64.570  56.090  1.00  0.00           C
ATOM   4996  HG1 GLU B  46      31.820  63.690  56.050  1.00  0.00           H
ATOM   4997  HG2 GLU B  46      30.700  64.620  55.070  1.00  0.00           H
ATOM   4998  CD  GLU B  46      30.150  64.160  57.180  1.00  0.00           C
ATOM   4999  OE1 GLU B  46      28.990  63.900  56.860  1.00  0.00           O
ATOM   5000  OE2 GLU B  46      30.540  64.210  58.370  1.00  0.00           O
ATOM   5001  C   GLU B  46      31.500  68.430  56.730  1.00  0.00           C
ATOM   5002  O   GLU B  46      31.820  69.510  56.260  1.00  0.00           O
ATOM   5003  N   ALA B  47      31.390  68.390  58.070  1.00  0.00           N
ATOM   5004  HN  ALA B  47      30.900  67.620  58.480  1.00  0.00           H
ATOM   5005  CA  ALA B  47      31.440  69.540  58.900  1.00  0.00           C
ATOM   5006  HA  ALA B  47      32.210  70.200  58.510  1.00  0.00           H
ATOM   5007  CB  ALA B  47      30.170  70.330  58.980  1.00  0.00           C
ATOM   5008  HB1 ALA B  47      29.300  69.650  59.090  1.00  0.00           H
ATOM   5009  HB2 ALA B  47      30.190  70.830  57.990  1.00  0.00           H
ATOM   5010  HB3 ALA B  47      30.290  71.050  59.820  1.00  0.00           H
ATOM   5011  C   ALA B  47      31.960  69.190  60.260  1.00  0.00           C
ATOM   5012  O   ALA B  47      31.670  68.070  60.730  1.00  0.00           O
ATOM   5013  N   ALA B  48      32.680  70.100  60.920  1.00  0.00           N
ATOM   5014  HN  ALA B  48      32.820  71.020  60.560  1.00  0.00           H
ATOM   5015  CA  ALA B  48      33.330  69.880  62.220  1.00  0.00           C
ATOM   5016  HA  ALA B  48      34.150  69.180  62.220  1.00  0.00           H
ATOM   5017  CB  ALA B  48      33.750  71.340  62.590  1.00  0.00           C
ATOM   5018  HB1 ALA B  48      32.960  72.070  62.300  1.00  0.00           H
ATOM   5019  HB2 ALA B  48      34.700  71.420  62.020  1.00  0.00           H
ATOM   5020  HB3 ALA B  48      34.020  71.360  63.670  1.00  0.00           H
ATOM   5021  C   ALA B  48      32.340  69.440  63.340  1.00  0.00           C
ATOM   5022  O   ALA B  48      32.670  68.600  64.170  1.00  0.00           O
ATOM   5023  N   ALA B  49      31.140  70.050  63.280  1.00  0.00           N
ATOM   5024  HN  ALA B  49      30.910  70.480  62.410  1.00  0.00           H
ATOM   5025  CA  ALA B  49      30.200  70.050  64.370  1.00  0.00           C
ATOM   5026  HA  ALA B  49      30.410  69.240  65.050  1.00  0.00           H
ATOM   5027  CB  ALA B  49      28.810  69.700  63.830  1.00  0.00           C
ATOM   5028  HB1 ALA B  49      27.930  69.850  64.510  1.00  0.00           H
ATOM   5029  HB2 ALA B  49      28.550  70.350  62.970  1.00  0.00           H
ATOM   5030  HB3 ALA B  49      28.750  68.640  63.500  1.00  0.00           H
ATOM   5031  C   ALA B  49      30.230  71.420  65.130  1.00  0.00           C
ATOM   5032  O   ALA B  49      30.830  72.380  64.660  1.00  0.00           O
ATOM   5033  N   PRO B  50      29.640  71.660  66.360  1.00  0.00           N
ATOM   5034  CD  PRO B  50      28.510  70.890  66.930  1.00  0.00           C
ATOM   5035  HD1 PRO B  50      28.770  69.830  67.160  1.00  0.00           H
ATOM   5036  HD2 PRO B  50      27.660  70.960  66.210  1.00  0.00           H
ATOM   5037  CA  PRO B  50      29.810  72.960  67.030  1.00  0.00           C
ATOM   5038  HA  PRO B  50      29.700  73.720  66.280  1.00  0.00           H
ATOM   5039  CB  PRO B  50      28.530  73.030  67.890  1.00  0.00           C
ATOM   5040  HB1 PRO B  50      27.770  73.480  67.210  1.00  0.00           H
ATOM   5041  HB2 PRO B  50      28.650  73.690  68.780  1.00  0.00           H
ATOM   5042  CG  PRO B  50      28.130  71.610  68.240  1.00  0.00           C
ATOM   5043  HG1 PRO B  50      28.930  71.320  68.960  1.00  0.00           H
ATOM   5044  HG2 PRO B  50      27.120  71.340  68.610  1.00  0.00           H
ATOM   5045  C   PRO B  50      31.090  72.970  67.920  1.00  0.00           C
ATOM   5046  O   PRO B  50      31.030  72.820  69.120  1.00  0.00           O
ATOM   5047  N   CYS B  51      32.170  73.270  67.230  1.00  0.00           N
ATOM   5048  HN  CYS B  51      32.130  73.410  66.250  1.00  0.00           H
ATOM   5049  CA  CYS B  51      33.500  73.220  67.840  1.00  0.00           C
ATOM   5050  HA  CYS B  51      33.310  72.810  68.820  1.00  0.00           H
ATOM   5051  CB  CYS B  51      34.510  72.400  67.000  1.00  0.00           C
ATOM   5052  HB1 CYS B  51      35.460  72.210  67.550  1.00  0.00           H
ATOM   5053  HB2 CYS B  51      34.820  72.920  66.070  1.00  0.00           H
ATOM   5054  SG  CYS B  51      34.050  70.740  66.540  1.00  0.00           S
ATOM   5055  C   CYS B  51      34.120  74.570  68.200  1.00  0.00           C
ATOM   5056  O   CYS B  51      35.250  74.640  68.670  1.00  0.00           O
ATOM   5057  N   HSD B  52      33.300  75.590  68.090  1.00  0.00           N
ATOM   5058  HN  HSD B  52      32.450  75.430  67.600  1.00  0.00           H
ATOM   5059  CA  HSD B  52      33.470  76.900  68.440  1.00  0.00           C
ATOM   5060  HA  HSD B  52      34.330  77.260  67.900  1.00  0.00           H
[truncated: 331,022 more chars]
