# Supplementary material for: Structural insights into recognition of chemokine receptors by Staphylococcus aureus leukotoxins
Source: eLife. 2022 Mar 21;11:e72555. doi: 10.7554/eLife.72555 (PMC9005193; doi:10.7554/eLife.72555)
Supplement: Figure 7—source data 1. [file elife-72555-fig7-data1.zip]

Archive with 1 entries (1 files):
- CCR5_a_step7_1_noj_897ns_middle.pdb
