# Supplementary material for: Structural insights into recognition of chemokine receptors by Staphylococcus aureus leukotoxins
Source: eLife. 2022 Mar 21;11:e72555. doi: 10.7554/eLife.72555 (PMC9005193; doi:10.7554/eLife.72555)
Supplement: Figure 7—source data 1. [file elife-72555-fig7-data1.zip › CCR5_a_step7_1_noj_897ns_middle.pdb]

REMARK    GENERATED BY TRJCONV
TITLE     Title t= 897000.00000 step= 448500000
REMARK    THIS IS A SIMULATION BOX
CRYST1  128.661  128.661  180.170  90.00  90.00  90.00 P 1           1
MODEL        1
ATOM      1  N   MET A   1      43.110  53.230  16.090  1.00  0.00           N
ATOM      2  HT1 MET A   1      44.030  52.920  15.700  1.00  0.00           H
ATOM      3  HT2 MET A   1      42.880  54.240  16.100  1.00  0.00           H
ATOM      4  HT3 MET A   1      42.370  52.830  15.480  1.00  0.00           H
ATOM      5  CA  MET A   1      42.840  52.710  17.420  1.00  0.00           C
ATOM      6  HA  MET A   1      42.940  51.640  17.360  1.00  0.00           H
ATOM      7  CB  MET A   1      43.850  53.310  18.370  1.00  0.00           C
ATOM      8  HB1 MET A   1      43.540  54.360  18.580  1.00  0.00           H
ATOM      9  HB2 MET A   1      44.920  53.350  18.060  1.00  0.00           H
ATOM     10  CG  MET A   1      43.870  52.580  19.750  1.00  0.00           C
ATOM     11  HG1 MET A   1      42.900  52.750  20.250  1.00  0.00           H
ATOM     12  HG2 MET A   1      44.560  53.030  20.500  1.00  0.00           H
ATOM     13  SD  MET A   1      44.310  50.790  19.560  1.00  0.00           S
ATOM     14  CE  MET A   1      43.680  50.360  21.220  1.00  0.00           C
ATOM     15  HE1 MET A   1      44.280  50.940  21.950  1.00  0.00           H
ATOM     16  HE2 MET A   1      43.870  49.310  21.520  1.00  0.00           H
ATOM     17  HE3 MET A   1      42.580  50.500  21.330  1.00  0.00           H
ATOM     18  C   MET A   1      41.320  52.810  17.760  1.00  0.00           C
ATOM     19  O   MET A   1      40.740  53.900  17.520  1.00  0.00           O
ATOM     20  N   ASP A   2      40.600  51.660  18.070  1.00  0.00           N
ATOM     21  HN  ASP A   2      41.060  50.800  18.260  1.00  0.00           H
ATOM     22  CA  ASP A   2      39.190  51.610  18.270  1.00  0.00           C
ATOM     23  HA  ASP A   2      38.750  52.230  17.500  1.00  0.00           H
ATOM     24  CB  ASP A   2      38.650  50.180  18.110  1.00  0.00           C
ATOM     25  HB1 ASP A   2      37.540  50.190  18.160  1.00  0.00           H
ATOM     26  HB2 ASP A   2      39.050  49.540  18.930  1.00  0.00           H
ATOM     27  CG  ASP A   2      38.840  49.460  16.750  1.00  0.00           C
ATOM     28  OD1 ASP A   2      38.450  48.320  16.550  1.00  0.00           O
ATOM     29  OD2 ASP A   2      39.430  50.080  15.880  1.00  0.00           O
ATOM     30  C   ASP A   2      38.560  52.300  19.500  1.00  0.00           C
ATOM     31  O   ASP A   2      38.790  51.940  20.650  1.00  0.00           O
ATOM     32  N   TYS A   3      37.520  53.230  19.260  1.00  0.00           N
ATOM     33  HN  TYS A   3      37.350  53.550  18.330  1.00  0.00           H
ATOM     34  CA  TYS A   3      36.710  53.810  20.230  1.00  0.00           C
ATOM     35  HA  TYS A   3      37.400  54.150  20.990  1.00  0.00           H
ATOM     36  CB  TYS A   3      35.770  54.930  19.730  1.00  0.00           C
ATOM     37  HB1 TYS A   3      35.150  54.520  18.900  1.00  0.00           H
ATOM     38  HB2 TYS A   3      36.300  55.770  19.240  1.00  0.00           H
ATOM     39  CG  TYS A   3      35.030  55.610  20.830  1.00  0.00           C
ATOM     40  CD1 TYS A   3      33.750  55.190  21.320  1.00  0.00           C
ATOM     41  HD1 TYS A   3      33.250  54.490  20.660  1.00  0.00           H
ATOM     42  CE1 TYS A   3      33.130  55.730  22.400  1.00  0.00           C
ATOM     43  HE1 TYS A   3      32.240  55.300  22.830  1.00  0.00           H
ATOM     44  S   TYS A   3      32.620  57.200  25.360  1.00  0.00           S
ATOM     45  OS1 TYS A   3      33.120  57.800  23.930  1.00  0.00           O
ATOM     46  OS2 TYS A   3      33.790  56.530  25.910  1.00  0.00           O
ATOM     47  OS3 TYS A   3      32.330  58.420  26.090  1.00  0.00           O
ATOM     48  OS4 TYS A   3      31.450  56.420  25.080  1.00  0.00           O
ATOM     49  CZ  TYS A   3      33.680  56.930  22.930  1.00  0.00           C
ATOM     50  CD2 TYS A   3      35.520  56.780  21.400  1.00  0.00           C
ATOM     51  HD2 TYS A   3      36.430  57.270  21.080  1.00  0.00           H
ATOM     52  CE2 TYS A   3      34.850  57.470  22.390  1.00  0.00           C
ATOM     53  HE2 TYS A   3      35.300  58.290  22.930  1.00  0.00           H
ATOM     54  C   TYS A   3      35.890  52.760  21.030  1.00  0.00           C
ATOM     55  O   TYS A   3      35.110  52.070  20.400  1.00  0.00           O
ATOM     56  N   GLN A   4      36.130  52.500  22.340  1.00  0.00           N
ATOM     57  HN  GLN A   4      36.990  52.800  22.740  1.00  0.00           H
ATOM     58  CA  GLN A   4      35.430  51.550  23.190  1.00  0.00           C
ATOM     59  HA  GLN A   4      34.700  51.060  22.550  1.00  0.00           H
ATOM     60  CB  GLN A   4      36.320  50.560  24.060  1.00  0.00           C
ATOM     61  HB1 GLN A   4      35.660  50.080  24.810  1.00  0.00           H
ATOM     62  HB2 GLN A   4      37.090  51.170  24.580  1.00  0.00           H
ATOM     63  CG  GLN A   4      36.960  49.390  23.240  1.00  0.00           C
ATOM     64  HG1 GLN A   4      37.590  49.960  22.520  1.00  0.00           H
ATOM     65  HG2 GLN A   4      36.140  48.810  22.770  1.00  0.00           H
ATOM     66  CD  GLN A   4      37.810  48.490  24.200  1.00  0.00           C
ATOM     67  OE1 GLN A   4      37.730  48.660  25.400  1.00  0.00           O
ATOM     68  NE2 GLN A   4      38.670  47.560  23.610  1.00  0.00           N
ATOM     69 HE21 GLN A   4      38.620  47.410  22.620  1.00  0.00           H
ATOM     70 HE22 GLN A   4      39.240  47.010  24.200  1.00  0.00           H
ATOM     71  C   GLN A   4      34.570  52.370  24.130  1.00  0.00           C
ATOM     72  O   GLN A   4      34.920  53.500  24.490  1.00  0.00           O
ATOM     73  N   VAL A   5      33.410  51.850  24.510  1.00  0.00           N
ATOM     74  HN  VAL A   5      33.200  50.930  24.190  1.00  0.00           H
ATOM     75  CA  VAL A   5      32.460  52.480  25.390  1.00  0.00           C
ATOM     76  HA  VAL A   5      32.290  53.460  24.970  1.00  0.00           H
ATOM     77  CB  VAL A   5      31.200  51.640  25.380  1.00  0.00           C
ATOM     78  HB  VAL A   5      31.530  50.590  25.540  1.00  0.00           H
ATOM     79  CG1 VAL A   5      30.220  52.010  26.500  1.00  0.00           C
ATOM     80 HG11 VAL A   5      29.300  51.420  26.330  1.00  0.00           H
ATOM     81 HG12 VAL A   5      30.070  53.100  26.670  1.00  0.00           H
ATOM     82 HG13 VAL A   5      30.630  51.660  27.470  1.00  0.00           H
ATOM     83  CG2 VAL A   5      30.520  51.600  24.020  1.00  0.00           C
ATOM     84 HG21 VAL A   5      29.760  50.790  24.020  1.00  0.00           H
ATOM     85 HG22 VAL A   5      31.260  51.490  23.200  1.00  0.00           H
ATOM     86 HG23 VAL A   5      29.990  52.530  23.740  1.00  0.00           H
ATOM     87  C   VAL A   5      32.910  52.690  26.840  1.00  0.00           C
ATOM     88  O   VAL A   5      33.390  51.730  27.410  1.00  0.00           O
ATOM     89  N   SER A   6      32.730  53.920  27.360  1.00  0.00           N
ATOM     90  HN  SER A   6      32.500  54.710  26.800  1.00  0.00           H
ATOM     91  CA  SER A   6      32.930  54.290  28.770  1.00  0.00           C
ATOM     92  HA  SER A   6      33.850  53.800  29.000  1.00  0.00           H
ATOM     93  CB  SER A   6      33.090  55.760  29.140  1.00  0.00           C
ATOM     94  HB1 SER A   6      33.290  55.820  30.230  1.00  0.00           H
ATOM     95  HB2 SER A   6      32.200  56.380  28.890  1.00  0.00           H
ATOM     96  OG  SER A   6      34.250  56.350  28.560  1.00  0.00           O
ATOM     97  HG1 SER A   6      34.000  56.590  27.660  1.00  0.00           H
ATOM     98  C   SER A   6      31.890  53.640  29.630  1.00  0.00           C
ATOM     99  O   SER A   6      30.720  53.720  29.370  1.00  0.00           O
ATOM    100  N   SER A   7      32.250  52.970  30.740  1.00  0.00           N
ATOM    101  HN  SER A   7      33.210  52.780  30.940  1.00  0.00           H
ATOM    102  CA  SER A   7      31.280  52.660  31.800  1.00  0.00           C
ATOM    103  HA  SER A   7      30.540  52.080  31.270  1.00  0.00           H
ATOM    104  CB  SER A   7      31.890  51.750  32.900  1.00  0.00           C
ATOM    105  HB1 SER A   7      32.290  50.830  32.410  1.00  0.00           H
ATOM    106  HB2 SER A   7      31.070  51.450  33.590  1.00  0.00           H
ATOM    107  OG  SER A   7      32.900  52.390  33.640  1.00  0.00           O
ATOM    108  HG1 SER A   7      33.350  53.060  33.120  1.00  0.00           H
ATOM    109  C   SER A   7      30.590  53.900  32.460  1.00  0.00           C
ATOM    110  O   SER A   7      31.330  54.800  32.900  1.00  0.00           O
ATOM    111  N   PRO A   8      29.270  53.960  32.690  1.00  0.00           N
ATOM    112  CD  PRO A   8      28.280  52.880  32.230  1.00  0.00           C
ATOM    113  HD1 PRO A   8      28.530  51.840  32.510  1.00  0.00           H
ATOM    114  HD2 PRO A   8      28.170  53.030  31.140  1.00  0.00           H
ATOM    115  CA  PRO A   8      28.670  54.920  33.560  1.00  0.00           C
ATOM    116  HA  PRO A   8      29.140  55.890  33.440  1.00  0.00           H
ATOM    117  CB  PRO A   8      27.170  54.780  33.190  1.00  0.00           C
ATOM    118  HB1 PRO A   8      27.000  55.390  32.280  1.00  0.00           H
ATOM    119  HB2 PRO A   8      26.500  55.250  33.940  1.00  0.00           H
ATOM    120  CG  PRO A   8      27.030  53.270  33.040  1.00  0.00           C
ATOM    121  HG1 PRO A   8      27.040  52.870  34.070  1.00  0.00           H
ATOM    122  HG2 PRO A   8      26.060  53.000  32.570  1.00  0.00           H
ATOM    123  C   PRO A   8      28.960  54.520  35.050  1.00  0.00           C
ATOM    124  O   PRO A   8      29.060  53.320  35.330  1.00  0.00           O
ATOM    125  N   ILE A   9      29.330  55.480  35.960  1.00  0.00           N
ATOM    126  HN  ILE A   9      29.290  56.420  35.630  1.00  0.00           H
ATOM    127  CA  ILE A   9      29.770  55.230  37.330  1.00  0.00           C
ATOM    128  HA  ILE A   9      30.620  54.580  37.180  1.00  0.00           H
ATOM    129  CB  ILE A   9      30.250  56.440  38.130  1.00  0.00           C
ATOM    130  HB  ILE A   9      30.560  56.160  39.160  1.00  0.00           H
ATOM    131  CG2 ILE A   9      31.570  56.920  37.430  1.00  0.00           C
ATOM    132 HG21 ILE A   9      31.420  57.470  36.490  1.00  0.00           H
ATOM    133 HG22 ILE A   9      32.390  56.180  37.280  1.00  0.00           H
ATOM    134 HG23 ILE A   9      32.100  57.610  38.120  1.00  0.00           H
ATOM    135  CG1 ILE A   9      29.220  57.570  38.260  1.00  0.00           C
ATOM    136 HG11 ILE A   9      28.290  57.200  38.750  1.00  0.00           H
ATOM    137 HG12 ILE A   9      28.900  57.850  37.240  1.00  0.00           H
ATOM    138  CD  ILE A   9      29.650  58.670  39.170  1.00  0.00           C
ATOM    139  HD1 ILE A   9      28.890  59.490  39.160  1.00  0.00           H
ATOM    140  HD2 ILE A   9      30.620  59.090  38.820  1.00  0.00           H
ATOM    141  HD3 ILE A   9      29.930  58.340  40.190  1.00  0.00           H
ATOM    142  C   ILE A   9      28.730  54.480  38.100  1.00  0.00           C
ATOM    143  O   ILE A   9      27.550  54.470  37.810  1.00  0.00           O
ATOM    144  N   TYS A  10      29.260  53.890  39.200  1.00  0.00           N
ATOM    145  HN  TYS A  10      30.260  53.860  39.170  1.00  0.00           H
ATOM    146  CA  TYS A  10      28.550  53.130  40.220  1.00  0.00           C
ATOM    147  HA  TYS A  10      27.730  52.560  39.810  1.00  0.00           H
ATOM    148  CB  TYS A  10      29.460  52.040  40.900  1.00  0.00           C
ATOM    149  HB1 TYS A  10      28.980  51.530  41.760  1.00  0.00           H
ATOM    150  HB2 TYS A  10      30.320  52.570  41.340  1.00  0.00           H
ATOM    151  CG  TYS A  10      29.950  50.960  39.940  1.00  0.00           C
ATOM    152  CD1 TYS A  10      31.360  50.740  39.720  1.00  0.00           C
ATOM    153  HD1 TYS A  10      32.080  51.430  40.140  1.00  0.00           H
ATOM    154  CE1 TYS A  10      31.780  49.700  38.940  1.00  0.00           C
ATOM    155  HE1 TYS A  10      32.830  49.530  38.760  1.00  0.00           H
ATOM    156  S   TYS A  10      31.700  47.990  35.990  1.00  0.00           S
ATOM    157  OS1 TYS A  10      31.500  47.710  37.540  1.00  0.00           O
ATOM    158  OS2 TYS A  10      32.990  48.650  35.960  1.00  0.00           O
ATOM    159  OS3 TYS A  10      31.840  46.600  35.560  1.00  0.00           O
ATOM    160  OS4 TYS A  10      30.530  48.610  35.420  1.00  0.00           O
ATOM    161  CZ  TYS A  10      30.880  48.730  38.350  1.00  0.00           C
ATOM    162  CD2 TYS A  10      29.080  49.980  39.420  1.00  0.00           C
ATOM    163  HD2 TYS A  10      28.060  50.180  39.710  1.00  0.00           H
ATOM    164  CE2 TYS A  10      29.500  48.930  38.620  1.00  0.00           C
ATOM    165  HE2 TYS A  10      28.810  48.210  38.200  1.00  0.00           H
ATOM    166  C   TYS A  10      27.820  53.990  41.210  1.00  0.00           C
ATOM    167  O   TYS A  10      28.290  54.170  42.330  1.00  0.00           O
ATOM    168  N   ASP A  11      26.690  54.640  40.910  1.00  0.00           N
ATOM    169  HN  ASP A  11      26.290  54.540  40.000  1.00  0.00           H
ATOM    170  CA  ASP A  11      25.950  55.610  41.780  1.00  0.00           C
ATOM    171  HA  ASP A  11      26.170  55.370  42.820  1.00  0.00           H
ATOM    172  CB  ASP A  11      26.360  57.050  41.320  1.00  0.00           C
ATOM    173  HB1 ASP A  11      25.980  57.380  40.330  1.00  0.00           H
ATOM    174  HB2 ASP A  11      27.450  57.020  41.130  1.00  0.00           H
ATOM    175  CG  ASP A  11      25.900  58.140  42.300  1.00  0.00           C
ATOM    176  OD1 ASP A  11      25.430  57.970  43.440  1.00  0.00           O
ATOM    177  OD2 ASP A  11      25.810  59.300  41.810  1.00  0.00           O
ATOM    178  C   ASP A  11      24.410  55.390  41.660  1.00  0.00           C
ATOM    179  O   ASP A  11      23.850  55.330  40.580  1.00  0.00           O
ATOM    180  N   ILE A  12      23.700  55.150  42.790  1.00  0.00           N
ATOM    181  HN  ILE A  12      24.280  55.160  43.600  1.00  0.00           H
ATOM    182  CA  ILE A  12      22.250  54.950  42.970  1.00  0.00           C
ATOM    183  HA  ILE A  12      21.660  55.320  42.140  1.00  0.00           H
ATOM    184  CB  ILE A  12      21.870  53.480  43.250  1.00  0.00           C
ATOM    185  HB  ILE A  12      20.790  53.310  43.440  1.00  0.00           H
ATOM    186  CG2 ILE A  12      22.180  52.610  41.960  1.00  0.00           C
ATOM    187 HG21 ILE A  12      21.810  51.580  42.100  1.00  0.00           H
ATOM    188 HG22 ILE A  12      23.270  52.590  41.730  1.00  0.00           H
ATOM    189 HG23 ILE A  12      21.540  52.990  41.140  1.00  0.00           H
ATOM    190  CG1 ILE A  12      22.660  52.770  44.380  1.00  0.00           C
ATOM    191 HG11 ILE A  12      22.800  53.500  45.200  1.00  0.00           H
ATOM    192 HG12 ILE A  12      23.650  52.300  44.160  1.00  0.00           H
ATOM    193  CD  ILE A  12      21.810  51.580  44.900  1.00  0.00           C
ATOM    194  HD1 ILE A  12      20.740  51.770  45.150  1.00  0.00           H
ATOM    195  HD2 ILE A  12      22.300  51.130  45.790  1.00  0.00           H
ATOM    196  HD3 ILE A  12      21.690  50.740  44.190  1.00  0.00           H
ATOM    197  C   ILE A  12      21.810  55.850  44.090  1.00  0.00           C
ATOM    198  O   ILE A  12      22.450  56.290  45.070  1.00  0.00           O
ATOM    199  N   ASN A  13      20.500  56.110  44.100  1.00  0.00           N
ATOM    200  HN  ASN A  13      19.900  55.830  43.360  1.00  0.00           H
ATOM    201  CA  ASN A  13      19.850  56.730  45.200  1.00  0.00           C
ATOM    202  HA  ASN A  13      20.430  57.610  45.440  1.00  0.00           H
ATOM    203  CB  ASN A  13      18.420  57.190  44.960  1.00  0.00           C
ATOM    204  HB1 ASN A  13      17.970  57.710  45.840  1.00  0.00           H
ATOM    205  HB2 ASN A  13      17.830  56.300  44.650  1.00  0.00           H
ATOM    206  CG  ASN A  13      18.470  58.290  43.810  1.00  0.00           C
ATOM    207  OD1 ASN A  13      19.520  58.920  43.680  1.00  0.00           O
ATOM    208  ND2 ASN A  13      17.420  58.260  42.990  1.00  0.00           N
ATOM    209 HD21 ASN A  13      17.510  58.600  42.050  1.00  0.00           H
ATOM    210 HD22 ASN A  13      16.560  57.830  43.250  1.00  0.00           H
ATOM    211  C   ASN A  13      19.890  55.730  46.390  1.00  0.00           C
ATOM    212  O   ASN A  13      19.610  54.530  46.250  1.00  0.00           O
ATOM    213  N   TYS A  14      20.210  56.330  47.570  1.00  0.00           N
ATOM    214  HN  TYS A  14      20.560  57.260  47.630  1.00  0.00           H
ATOM    215  CA  TYS A  14      19.750  55.710  48.770  1.00  0.00           C
ATOM    216  HA  TYS A  14      19.580  54.680  48.510  1.00  0.00           H
ATOM    217  CB  TYS A  14      20.870  55.770  49.840  1.00  0.00           C
ATOM    218  HB1 TYS A  14      20.950  56.820  50.180  1.00  0.00           H
ATOM    219  HB2 TYS A  14      21.860  55.590  49.360  1.00  0.00           H
ATOM    220  CG  TYS A  14      20.780  54.800  51.060  1.00  0.00           C
ATOM    221  CD1 TYS A  14      21.490  54.990  52.260  1.00  0.00           C
ATOM    222  HD1 TYS A  14      22.160  55.840  52.330  1.00  0.00           H
ATOM    223  CE1 TYS A  14      21.360  54.100  53.330  1.00  0.00           C
ATOM    224  HE1 TYS A  14      21.860  54.300  54.270  1.00  0.00           H
ATOM    225  S   TYS A  14      19.360  52.140  55.360  1.00  0.00           S
ATOM    226  OS1 TYS A  14      20.470  51.980  54.180  1.00  0.00           O
ATOM    227  OS2 TYS A  14      18.240  51.420  54.750  1.00  0.00           O
ATOM    228  OS3 TYS A  14      18.970  53.550  55.590  1.00  0.00           O
ATOM    229  OS4 TYS A  14      19.940  51.490  56.510  1.00  0.00           O
ATOM    230  CZ  TYS A  14      20.570  52.920  53.090  1.00  0.00           C
ATOM    231  CD2 TYS A  14      19.950  53.670  50.930  1.00  0.00           C
ATOM    232  HD2 TYS A  14      19.560  53.460  49.940  1.00  0.00           H
ATOM    233  CE2 TYS A  14      19.890  52.690  51.910  1.00  0.00           C
ATOM    234  HE2 TYS A  14      19.460  51.720  51.700  1.00  0.00           H
ATOM    235  C   TYS A  14      18.430  56.410  49.180  1.00  0.00           C
ATOM    236  O   TYS A  14      17.940  57.290  48.470  1.00  0.00           O
ATOM    237  N   TYS A  15      17.820  55.990  50.330  1.00  0.00           N
ATOM    238  HN  TYS A  15      18.270  55.200  50.750  1.00  0.00           H
ATOM    239  CA  TYS A  15      16.710  56.540  51.070  1.00  0.00           C
ATOM    240  HA  TYS A  15      15.860  56.530  50.400  1.00  0.00           H
ATOM    241  CB  TYS A  15      16.490  55.710  52.340  1.00  0.00           C
ATOM    242  HB1 TYS A  15      15.880  56.140  53.160  1.00  0.00           H
ATOM    243  HB2 TYS A  15      17.470  55.600  52.830  1.00  0.00           H
ATOM    244  CG  TYS A  15      16.010  54.430  51.870  1.00  0.00           C
ATOM    245  CD1 TYS A  15      14.780  54.260  51.230  1.00  0.00           C
ATOM    246  HD1 TYS A  15      14.120  55.120  51.250  1.00  0.00           H
ATOM    247  CE1 TYS A  15      14.340  53.010  50.730  1.00  0.00           C
ATOM    248  HE1 TYS A  15      13.430  52.900  50.170  1.00  0.00           H
ATOM    249  S   TYS A  15      13.860  49.720  50.210  1.00  0.00           S
ATOM    250  OS1 TYS A  15      15.110  50.740  49.920  1.00  0.00           O
ATOM    251  OS2 TYS A  15      14.400  48.450  49.810  1.00  0.00           O
ATOM    252  OS3 TYS A  15      13.500  49.790  51.660  1.00  0.00           O
ATOM    253  OS4 TYS A  15      12.830  50.200  49.380  1.00  0.00           O
ATOM    254  CZ  TYS A  15      15.240  51.920  50.790  1.00  0.00           C
ATOM    255  CD2 TYS A  15      16.740  53.230  52.140  1.00  0.00           C
ATOM    256  HD2 TYS A  15      17.590  53.270  52.810  1.00  0.00           H
ATOM    257  CE2 TYS A  15      16.390  52.000  51.610  1.00  0.00           C
ATOM    258  HE2 TYS A  15      16.950  51.080  51.680  1.00  0.00           H
ATOM    259  C   TYS A  15      16.900  57.920  51.620  1.00  0.00           C
ATOM    260  O   TYS A  15      18.030  58.370  51.810  1.00  0.00           O
ATOM    261  N   THR A  16      15.840  58.690  51.790  1.00  0.00           N
ATOM    262  HN  THR A  16      14.920  58.430  51.490  1.00  0.00           H
ATOM    263  CA  THR A  16      15.850  59.930  52.550  1.00  0.00           C
ATOM    264  HA  THR A  16      16.770  60.470  52.410  1.00  0.00           H
ATOM    265  CB  THR A  16      14.650  60.810  52.260  1.00  0.00           C
ATOM    266  HB  THR A  16      13.760  60.420  52.800  1.00  0.00           H
ATOM    267  OG1 THR A  16      14.260  60.860  50.930  1.00  0.00           O
ATOM    268  HG1 THR A  16      15.070  61.220  50.550  1.00  0.00           H
ATOM    269  CG2 THR A  16      14.820  62.240  52.570  1.00  0.00           C
ATOM    270 HG21 THR A  16      15.740  62.570  52.060  1.00  0.00           H
ATOM    271 HG22 THR A  16      14.870  62.450  53.670  1.00  0.00           H
ATOM    272 HG23 THR A  16      13.930  62.780  52.170  1.00  0.00           H
ATOM    273  C   THR A  16      15.720  59.670  54.020  1.00  0.00           C
ATOM    274  O   THR A  16      14.890  58.840  54.450  1.00  0.00           O
ATOM    275  N   SER A  17      16.480  60.450  54.850  1.00  0.00           N
ATOM    276  HN  SER A  17      17.130  61.120  54.510  1.00  0.00           H
ATOM    277  CA  SER A  17      16.540  60.500  56.300  1.00  0.00           C
ATOM    278  HA  SER A  17      16.340  59.480  56.600  1.00  0.00           H
ATOM    279  CB  SER A  17      17.880  60.990  56.770  1.00  0.00           C
ATOM    280  HB1 SER A  17      18.070  62.080  56.600  1.00  0.00           H
ATOM    281  HB2 SER A  17      18.690  60.440  56.260  1.00  0.00           H
ATOM    282  OG  SER A  17      18.010  60.510  58.120  1.00  0.00           O
ATOM    283  HG1 SER A  17      18.130  59.560  58.060  1.00  0.00           H
ATOM    284  C   SER A  17      15.500  61.420  56.980  1.00  0.00           C
ATOM    285  O   SER A  17      15.000  62.290  56.340  1.00  0.00           O
ATOM    286  N   GLU A  18      15.200  61.250  58.290  1.00  0.00           N
ATOM    287  HN  GLU A  18      15.740  60.540  58.730  1.00  0.00           H
ATOM    288  CA  GLU A  18      14.350  62.150  59.050  1.00  0.00           C
ATOM    289  HA  GLU A  18      13.480  62.480  58.490  1.00  0.00           H
ATOM    290  CB  GLU A  18      13.750  61.510  60.340  1.00  0.00           C
ATOM    291  HB1 GLU A  18      13.340  62.310  60.980  1.00  0.00           H
ATOM    292  HB2 GLU A  18      14.480  60.860  60.880  1.00  0.00           H
ATOM    293  CG  GLU A  18      12.660  60.470  60.020  1.00  0.00           C
ATOM    294  HG1 GLU A  18      12.660  59.680  60.800  1.00  0.00           H
ATOM    295  HG2 GLU A  18      12.850  59.830  59.130  1.00  0.00           H
ATOM    296  CD  GLU A  18      11.330  61.150  59.850  1.00  0.00           C
ATOM    297  OE1 GLU A  18      10.750  61.580  60.870  1.00  0.00           O
ATOM    298  OE2 GLU A  18      10.820  61.260  58.690  1.00  0.00           O
ATOM    299  C   GLU A  18      15.160  63.340  59.540  1.00  0.00           C
ATOM    300  O   GLU A  18      16.280  63.060  59.930  1.00  0.00           O
ATOM    301  N   PRO A  19      14.650  64.650  59.670  1.00  0.00           N
ATOM    302  CD  PRO A  19      13.480  65.130  58.930  1.00  0.00           C
ATOM    303  HD1 PRO A  19      13.600  64.890  57.850  1.00  0.00           H
ATOM    304  HD2 PRO A  19      12.560  64.600  59.230  1.00  0.00           H
ATOM    305  CA  PRO A  19      15.370  65.760  60.250  1.00  0.00           C
ATOM    306  HA  PRO A  19      16.080  66.000  59.480  1.00  0.00           H
ATOM    307  CB  PRO A  19      14.250  66.900  60.470  1.00  0.00           C
ATOM    308  HB1 PRO A  19      14.640  67.930  60.330  1.00  0.00           H
ATOM    309  HB2 PRO A  19      13.560  66.790  61.330  1.00  0.00           H
ATOM    310  CG  PRO A  19      13.370  66.600  59.230  1.00  0.00           C
ATOM    311  HG1 PRO A  19      12.350  66.970  59.460  1.00  0.00           H
ATOM    312  HG2 PRO A  19      13.780  67.150  58.350  1.00  0.00           H
ATOM    313  C   PRO A  19      16.260  65.480  61.480  1.00  0.00           C
ATOM    314  O   PRO A  19      15.750  64.930  62.460  1.00  0.00           O
ATOM    315  N   CYS A  20      17.570  65.770  61.400  1.00  0.00           N
ATOM    316  HN  CYS A  20      17.890  66.330  60.630  1.00  0.00           H
ATOM    317  CA  CYS A  20      18.540  65.510  62.480  1.00  0.00           C
ATOM    318  HA  CYS A  20      18.040  65.340  63.420  1.00  0.00           H
ATOM    319  CB  CYS A  20      19.320  64.280  62.200  1.00  0.00           C
ATOM    320  HB1 CYS A  20      20.050  64.550  61.410  1.00  0.00           H
ATOM    321  HB2 CYS A  20      18.600  63.560  61.760  1.00  0.00           H
ATOM    322  SG  CYS A  20      20.140  63.570  63.640  1.00  0.00           S
ATOM    323  C   CYS A  20      19.410  66.710  62.870  1.00  0.00           C
ATOM    324  O   CYS A  20      20.140  67.200  62.040  1.00  0.00           O
ATOM    325  N   GLN A  21      19.230  67.360  64.040  1.00  0.00           N
ATOM    326  HN  GLN A  21      18.550  66.930  64.630  1.00  0.00           H
ATOM    327  CA  GLN A  21      19.920  68.570  64.520  1.00  0.00           C
ATOM    328  HA  GLN A  21      20.360  69.060  63.660  1.00  0.00           H
ATOM    329  CB  GLN A  21      19.030  69.520  65.220  1.00  0.00           C
ATOM    330  HB1 GLN A  21      19.510  70.480  65.540  1.00  0.00           H
ATOM    331  HB2 GLN A  21      18.670  69.100  66.190  1.00  0.00           H
ATOM    332  CG  GLN A  21      17.810  70.050  64.440  1.00  0.00           C
ATOM    333  HG1 GLN A  21      18.250  70.310  63.450  1.00  0.00           H
ATOM    334  HG2 GLN A  21      17.350  70.990  64.830  1.00  0.00           H
ATOM    335  CD  GLN A  21      16.690  69.030  64.210  1.00  0.00           C
ATOM    336  OE1 GLN A  21      16.470  68.560  63.080  1.00  0.00           O
ATOM    337  NE2 GLN A  21      15.860  68.790  65.220  1.00  0.00           N
ATOM    338 HE21 GLN A  21      15.240  68.020  65.090  1.00  0.00           H
ATOM    339 HE22 GLN A  21      16.180  69.090  66.120  1.00  0.00           H
ATOM    340  C   GLN A  21      21.190  68.350  65.350  1.00  0.00           C
ATOM    341  O   GLN A  21      21.370  68.990  66.380  1.00  0.00           O
ATOM    342  N   LYS A  22      22.060  67.390  64.990  1.00  0.00           N
ATOM    343  HN  LYS A  22      21.930  67.010  64.070  1.00  0.00           H
ATOM    344  CA  LYS A  22      23.190  66.870  65.800  1.00  0.00           C
ATOM    345  HA  LYS A  22      22.920  66.470  66.770  1.00  0.00           H
ATOM    346  CB  LYS A  22      23.940  65.730  65.030  1.00  0.00           C
ATOM    347  HB1 LYS A  22      24.150  66.130  64.010  1.00  0.00           H
ATOM    348  HB2 LYS A  22      23.210  64.890  64.920  1.00  0.00           H
ATOM    349  CG  LYS A  22      25.240  65.260  65.800  1.00  0.00           C
ATOM    350  HG1 LYS A  22      24.890  64.910  66.800  1.00  0.00           H
ATOM    351  HG2 LYS A  22      26.010  66.050  65.900  1.00  0.00           H
ATOM    352  CD  LYS A  22      25.890  64.060  65.160  1.00  0.00           C
ATOM    353  HD1 LYS A  22      25.150  63.240  65.100  1.00  0.00           H
ATOM    354  HD2 LYS A  22      26.720  63.690  65.790  1.00  0.00           H
ATOM    355  CE  LYS A  22      26.580  64.480  63.850  1.00  0.00           C
ATOM    356  HE1 LYS A  22      27.120  65.450  63.870  1.00  0.00           H
ATOM    357  HE2 LYS A  22      25.730  64.730  63.170  1.00  0.00           H
ATOM    358  NZ  LYS A  22      27.340  63.390  63.270  1.00  0.00           N
ATOM    359  HZ1 LYS A  22      28.180  63.140  63.810  1.00  0.00           H
ATOM    360  HZ2 LYS A  22      27.600  63.630  62.290  1.00  0.00           H
ATOM    361  HZ3 LYS A  22      26.810  62.490  63.310  1.00  0.00           H
ATOM    362  C   LYS A  22      24.250  67.920  66.040  1.00  0.00           C
ATOM    363  O   LYS A  22      24.670  68.170  67.150  1.00  0.00           O
ATOM    364  N   ILE A  23      24.680  68.610  65.020  1.00  0.00           N
ATOM    365  HN  ILE A  23      24.300  68.370  64.130  1.00  0.00           H
ATOM    366  CA  ILE A  23      25.740  69.640  65.080  1.00  0.00           C
ATOM    367  HA  ILE A  23      26.600  69.080  65.430  1.00  0.00           H
ATOM    368  CB  ILE A  23      26.320  70.240  63.790  1.00  0.00           C
ATOM    369  HB  ILE A  23      26.700  69.380  63.210  1.00  0.00           H
ATOM    370  CG2 ILE A  23      25.200  70.890  62.950  1.00  0.00           C
ATOM    371 HG21 ILE A  23      24.640  71.710  63.430  1.00  0.00           H
ATOM    372 HG22 ILE A  23      24.500  70.100  62.590  1.00  0.00           H
ATOM    373 HG23 ILE A  23      25.610  71.400  62.050  1.00  0.00           H
ATOM    374  CG1 ILE A  23      27.470  71.140  63.990  1.00  0.00           C
ATOM    375 HG11 ILE A  23      27.460  71.630  64.990  1.00  0.00           H
ATOM    376 HG12 ILE A  23      27.450  71.900  63.190  1.00  0.00           H
ATOM    377  CD  ILE A  23      28.860  70.510  63.910  1.00  0.00           C
ATOM    378  HD1 ILE A  23      29.210  70.220  64.930  1.00  0.00           H
ATOM    379  HD2 ILE A  23      29.590  71.280  63.580  1.00  0.00           H
ATOM    380  HD3 ILE A  23      28.940  69.610  63.260  1.00  0.00           H
ATOM    381  C   ILE A  23      25.320  70.710  66.060  1.00  0.00           C
ATOM    382  O   ILE A  23      26.030  71.060  66.990  1.00  0.00           O
ATOM    383  N   ASN A  24      24.010  71.140  65.990  1.00  0.00           N
ATOM    384  HN  ASN A  24      23.380  70.890  65.260  1.00  0.00           H
ATOM    385  CA  ASN A  24      23.330  72.180  66.850  1.00  0.00           C
ATOM    386  HA  ASN A  24      24.050  72.980  66.910  1.00  0.00           H
ATOM    387  CB  ASN A  24      21.940  72.490  66.270  1.00  0.00           C
ATOM    388  HB1 ASN A  24      21.380  73.100  67.010  1.00  0.00           H
ATOM    389  HB2 ASN A  24      21.370  71.540  66.150  1.00  0.00           H
ATOM    390  CG  ASN A  24      22.110  73.120  64.910  1.00  0.00           C
ATOM    391  OD1 ASN A  24      21.550  72.510  64.030  1.00  0.00           O
ATOM    392  ND2 ASN A  24      22.860  74.200  64.810  1.00  0.00           N
ATOM    393 HD21 ASN A  24      22.980  74.720  63.960  1.00  0.00           H
ATOM    394 HD22 ASN A  24      23.040  74.750  65.620  1.00  0.00           H
ATOM    395  C   ASN A  24      23.200  71.830  68.340  1.00  0.00           C
ATOM    396  O   ASN A  24      23.580  72.580  69.220  1.00  0.00           O
ATOM    397  N   VAL A  25      22.650  70.630  68.530  1.00  0.00           N
ATOM    398  HN  VAL A  25      22.290  70.130  67.750  1.00  0.00           H
ATOM    399  CA  VAL A  25      22.590  69.950  69.850  1.00  0.00           C
ATOM    400  HA  VAL A  25      22.000  70.510  70.570  1.00  0.00           H
ATOM    401  CB  VAL A  25      21.860  68.660  69.770  1.00  0.00           C
ATOM    402  HB  VAL A  25      22.250  68.110  68.890  1.00  0.00           H
ATOM    403  CG1 VAL A  25      21.780  67.760  70.990  1.00  0.00           C
ATOM    404 HG11 VAL A  25      22.780  67.400  71.330  1.00  0.00           H
ATOM    405 HG12 VAL A  25      21.220  66.860  70.670  1.00  0.00           H
ATOM    406 HG13 VAL A  25      21.180  68.210  71.810  1.00  0.00           H
ATOM    407  CG2 VAL A  25      20.370  68.950  69.480  1.00  0.00           C
ATOM    408 HG21 VAL A  25      20.050  69.690  70.250  1.00  0.00           H
ATOM    409 HG22 VAL A  25      19.720  68.060  69.440  1.00  0.00           H
ATOM    410 HG23 VAL A  25      20.180  69.460  68.520  1.00  0.00           H
ATOM    411  C   VAL A  25      23.830  69.620  70.570  1.00  0.00           C
ATOM    412  O   VAL A  25      24.080  69.770  71.780  1.00  0.00           O
ATOM    413  N   LYS A  26      24.850  69.250  69.770  1.00  0.00           N
ATOM    414  HN  LYS A  26      24.800  69.220  68.770  1.00  0.00           H
ATOM    415  CA  LYS A  26      26.200  69.220  70.300  1.00  0.00           C
ATOM    416  HA  LYS A  26      26.250  68.610  71.190  1.00  0.00           H
ATOM    417  CB  LYS A  26      27.110  68.490  69.310  1.00  0.00           C
ATOM    418  HB1 LYS A  26      27.170  69.140  68.410  1.00  0.00           H
ATOM    419  HB2 LYS A  26      26.620  67.520  69.090  1.00  0.00           H
ATOM    420  CG  LYS A  26      28.560  68.320  69.780  1.00  0.00           C
ATOM    421  HG1 LYS A  26      29.050  69.270  70.100  1.00  0.00           H
ATOM    422  HG2 LYS A  26      29.060  67.870  68.890  1.00  0.00           H
ATOM    423  CD  LYS A  26      28.750  67.440  70.980  1.00  0.00           C
ATOM    424  HD1 LYS A  26      28.170  67.830  71.840  1.00  0.00           H
ATOM    425  HD2 LYS A  26      29.840  67.320  71.170  1.00  0.00           H
ATOM    426  CE  LYS A  26      28.240  66.050  70.690  1.00  0.00           C
ATOM    427  HE1 LYS A  26      28.900  65.590  69.930  1.00  0.00           H
ATOM    428  HE2 LYS A  26      27.180  65.940  70.350  1.00  0.00           H
ATOM    429  NZ  LYS A  26      28.370  65.040  71.860  1.00  0.00           N
ATOM    430  HZ1 LYS A  26      27.890  65.390  72.720  1.00  0.00           H
ATOM    431  HZ2 LYS A  26      29.390  64.910  72.010  1.00  0.00           H
ATOM    432  HZ3 LYS A  26      27.960  64.110  71.670  1.00  0.00           H
ATOM    433  C   LYS A  26      26.830  70.580  70.730  1.00  0.00           C
ATOM    434  O   LYS A  26      27.400  70.790  71.790  1.00  0.00           O
ATOM    435  N   GLN A  27      26.600  71.660  70.020  1.00  0.00           N
ATOM    436  HN  GLN A  27      26.060  71.570  69.190  1.00  0.00           H
ATOM    437  CA  GLN A  27      26.930  72.990  70.460  1.00  0.00           C
ATOM    438  HA  GLN A  27      27.980  73.070  70.690  1.00  0.00           H
ATOM    439  CB  GLN A  27      26.660  73.970  69.210  1.00  0.00           C
ATOM    440  HB1 GLN A  27      26.760  75.010  69.610  1.00  0.00           H
ATOM    441  HB2 GLN A  27      25.670  73.830  68.730  1.00  0.00           H
ATOM    442  CG  GLN A  27      27.680  73.930  68.020  1.00  0.00           C
ATOM    443  HG1 GLN A  27      28.090  74.950  67.850  1.00  0.00           H
ATOM    444  HG2 GLN A  27      27.050  73.530  67.200  1.00  0.00           H
ATOM    445  CD  GLN A  27      28.960  73.130  68.290  1.00  0.00           C
ATOM    446  OE1 GLN A  27      29.970  73.550  68.850  1.00  0.00           O
ATOM    447  NE2 GLN A  27      28.840  71.860  67.850  1.00  0.00           N
ATOM    448 HE21 GLN A  27      27.930  71.610  67.510  1.00  0.00           H
ATOM    449 HE22 GLN A  27      29.600  71.210  67.920  1.00  0.00           H
ATOM    450  C   GLN A  27      26.170  73.550  71.670  1.00  0.00           C
ATOM    451  O   GLN A  27      26.680  74.260  72.510  1.00  0.00           O
ATOM    452  N   ILE A  28      24.810  73.190  71.910  1.00  0.00           N
ATOM    453  HN  ILE A  28      24.340  72.740  71.150  1.00  0.00           H
ATOM    454  CA  ILE A  28      24.200  73.540  73.170  1.00  0.00           C
ATOM    455  HA  ILE A  28      24.350  74.600  73.270  1.00  0.00           H
ATOM    456  CB  ILE A  28      22.760  73.190  73.270  1.00  0.00           C
ATOM    457  HB  ILE A  28      22.640  72.090  73.220  1.00  0.00           H
ATOM    458  CG2 ILE A  28      22.050  73.620  74.630  1.00  0.00           C
ATOM    459 HG21 ILE A  28      21.940  74.730  74.620  1.00  0.00           H
ATOM    460 HG22 ILE A  28      22.530  73.400  75.610  1.00  0.00           H
ATOM    461 HG23 ILE A  28      21.070  73.110  74.670  1.00  0.00           H
ATOM    462  CG1 ILE A  28      21.930  73.820  72.070  1.00  0.00           C
ATOM    463 HG11 ILE A  28      20.880  73.490  72.220  1.00  0.00           H
ATOM    464 HG12 ILE A  28      22.150  73.370  71.080  1.00  0.00           H
ATOM    465  CD  ILE A  28      22.070  75.370  71.960  1.00  0.00           C
ATOM    466  HD1 ILE A  28      21.690  75.990  72.800  1.00  0.00           H
ATOM    467  HD2 ILE A  28      21.550  75.580  71.000  1.00  0.00           H
ATOM    468  HD3 ILE A  28      23.140  75.630  71.840  1.00  0.00           H
ATOM    469  C   ILE A  28      24.930  72.880  74.400  1.00  0.00           C
ATOM    470  O   ILE A  28      25.070  73.390  75.470  1.00  0.00           O
ATOM    471  N   ALA A  29      25.420  71.580  74.230  1.00  0.00           N
ATOM    472  HN  ALA A  29      25.210  71.200  73.330  1.00  0.00           H
ATOM    473  CA  ALA A  29      26.220  70.890  75.180  1.00  0.00           C
ATOM    474  HA  ALA A  29      25.650  70.900  76.090  1.00  0.00           H
ATOM    475  CB  ALA A  29      26.250  69.400  74.820  1.00  0.00           C
ATOM    476  HB1 ALA A  29      26.530  68.750  75.680  1.00  0.00           H
ATOM    477  HB2 ALA A  29      26.970  69.190  74.000  1.00  0.00           H
ATOM    478  HB3 ALA A  29      25.250  69.100  74.430  1.00  0.00           H
ATOM    479  C   ALA A  29      27.590  71.510  75.420  1.00  0.00           C
ATOM    480  O   ALA A  29      27.900  71.680  76.620  1.00  0.00           O
ATOM    481  N   ALA A  30      28.400  71.860  74.330  1.00  0.00           N
ATOM    482  HN  ALA A  30      28.210  71.500  73.420  1.00  0.00           H
ATOM    483  CA  ALA A  30      29.650  72.530  74.490  1.00  0.00           C
ATOM    484  HA  ALA A  30      30.240  71.890  75.130  1.00  0.00           H
ATOM    485  CB  ALA A  30      30.400  72.640  73.180  1.00  0.00           C
ATOM    486  HB1 ALA A  30      29.810  72.990  72.300  1.00  0.00           H
ATOM    487  HB2 ALA A  30      30.690  71.600  72.900  1.00  0.00           H
ATOM    488  HB3 ALA A  30      31.340  73.230  73.190  1.00  0.00           H
ATOM    489  C   ALA A  30      29.560  73.880  75.120  1.00  0.00           C
ATOM    490  O   ALA A  30      30.500  74.220  75.840  1.00  0.00           O
ATOM    491  N   ARG A  31      28.460  74.620  74.890  1.00  0.00           N
ATOM    492  HN  ARG A  31      27.700  74.260  74.350  1.00  0.00           H
ATOM    493  CA  ARG A  31      28.160  75.780  75.760  1.00  0.00           C
ATOM    494  HA  ARG A  31      29.020  76.420  75.870  1.00  0.00           H
ATOM    495  CB  ARG A  31      27.040  76.590  75.120  1.00  0.00           C
ATOM    496  HB1 ARG A  31      26.390  77.040  75.900  1.00  0.00           H
ATOM    497  HB2 ARG A  31      26.280  75.950  74.620  1.00  0.00           H
ATOM    498  CG  ARG A  31      27.590  77.620  74.160  1.00  0.00           C
ATOM    499  HG1 ARG A  31      28.300  78.280  74.700  1.00  0.00           H
ATOM    500  HG2 ARG A  31      26.810  78.260  73.700  1.00  0.00           H
ATOM    501  CD  ARG A  31      28.400  77.070  72.910  1.00  0.00           C
ATOM    502  HD1 ARG A  31      27.820  76.400  72.240  1.00  0.00           H
ATOM    503  HD2 ARG A  31      29.310  76.510  73.200  1.00  0.00           H
ATOM    504  NE  ARG A  31      28.930  78.260  72.070  1.00  0.00           N
ATOM    505  HE  ARG A  31      28.260  78.820  71.580  1.00  0.00           H
ATOM    506  CZ  ARG A  31      30.050  78.920  72.440  1.00  0.00           C
ATOM    507  NH1 ARG A  31      31.010  78.350  73.200  1.00  0.00           N
ATOM    508 HH11 ARG A  31      30.880  77.370  73.350  1.00  0.00           H
ATOM    509 HH12 ARG A  31      31.890  78.760  72.970  1.00  0.00           H
ATOM    510  NH2 ARG A  31      30.140  80.200  72.220  1.00  0.00           N
ATOM    511 HH21 ARG A  31      29.310  80.680  71.950  1.00  0.00           H
ATOM    512 HH22 ARG A  31      30.880  80.680  72.680  1.00  0.00           H
ATOM    513  C   ARG A  31      27.920  75.570  77.260  1.00  0.00           C
ATOM    514  O   ARG A  31      28.440  76.320  78.120  1.00  0.00           O
ATOM    515  N   LEU A  32      27.050  74.680  77.740  1.00  0.00           N
ATOM    516  HN  LEU A  32      26.580  74.110  77.070  1.00  0.00           H
ATOM    517  CA  LEU A  32      26.500  74.740  79.070  1.00  0.00           C
ATOM    518  HA  LEU A  32      26.610  75.710  79.530  1.00  0.00           H
ATOM    519  CB  LEU A  32      24.960  74.590  78.930  1.00  0.00           C
ATOM    520  HB1 LEU A  32      24.570  74.420  79.960  1.00  0.00           H
ATOM    521  HB2 LEU A  32      24.770  73.680  78.320  1.00  0.00           H
ATOM    522  CG  LEU A  32      24.210  75.720  78.190  1.00  0.00           C
ATOM    523  HG  LEU A  32      24.650  75.860  77.180  1.00  0.00           H
ATOM    524  CD1 LEU A  32      22.750  75.380  78.090  1.00  0.00           C
ATOM    525 HD11 LEU A  32      22.030  76.110  77.670  1.00  0.00           H
ATOM    526 HD12 LEU A  32      22.350  75.030  79.070  1.00  0.00           H
ATOM    527 HD13 LEU A  32      22.580  74.460  77.480  1.00  0.00           H
ATOM    528  CD2 LEU A  32      24.240  77.030  78.980  1.00  0.00           C
ATOM    529 HD21 LEU A  32      23.710  76.890  79.950  1.00  0.00           H
ATOM    530 HD22 LEU A  32      23.720  77.830  78.420  1.00  0.00           H
ATOM    531 HD23 LEU A  32      25.230  77.440  79.290  1.00  0.00           H
ATOM    532  C   LEU A  32      27.110  73.680  80.050  1.00  0.00           C
ATOM    533  O   LEU A  32      27.100  73.860  81.290  1.00  0.00           O
ATOM    534  N   LEU A  33      27.630  72.570  79.490  1.00  0.00           N
ATOM    535  HN  LEU A  33      27.670  72.510  78.490  1.00  0.00           H
ATOM    536  CA  LEU A  33      28.390  71.610  80.380  1.00  0.00           C
ATOM    537  HA  LEU A  33      27.770  71.500  81.260  1.00  0.00           H
ATOM    538  CB  LEU A  33      28.590  70.160  79.770  1.00  0.00           C
ATOM    539  HB1 LEU A  33      29.150  69.490  80.450  1.00  0.00           H
ATOM    540  HB2 LEU A  33      29.190  70.220  78.830  1.00  0.00           H
ATOM    541  CG  LEU A  33      27.200  69.560  79.320  1.00  0.00           C
ATOM    542  HG  LEU A  33      26.540  70.320  78.860  1.00  0.00           H
ATOM    543  CD1 LEU A  33      27.430  68.330  78.410  1.00  0.00           C
ATOM    544 HD11 LEU A  33      27.850  68.500  77.390  1.00  0.00           H
ATOM    545 HD12 LEU A  33      26.540  67.680  78.330  1.00  0.00           H
ATOM    546 HD13 LEU A  33      28.170  67.660  78.910  1.00  0.00           H
ATOM    547  CD2 LEU A  33      26.560  69.000  80.640  1.00  0.00           C
ATOM    548 HD21 LEU A  33      25.480  68.740  80.570  1.00  0.00           H
ATOM    549 HD22 LEU A  33      26.730  69.560  81.580  1.00  0.00           H
ATOM    550 HD23 LEU A  33      27.010  68.020  80.910  1.00  0.00           H
ATOM    551  C   LEU A  33      29.610  72.160  81.080  1.00  0.00           C
ATOM    552  O   LEU A  33      29.840  71.830  82.230  1.00  0.00           O
ATOM    553  N   PRO A  34      30.510  73.010  80.580  1.00  0.00           N
ATOM    554  CD  PRO A  34      30.670  73.190  79.120  1.00  0.00           C
ATOM    555  HD1 PRO A  34      29.950  73.980  78.820  1.00  0.00           H
ATOM    556  HD2 PRO A  34      30.410  72.350  78.450  1.00  0.00           H
ATOM    557  CA  PRO A  34      31.750  73.390  81.340  1.00  0.00           C
ATOM    558  HA  PRO A  34      32.270  72.510  81.660  1.00  0.00           H
ATOM    559  CB  PRO A  34      32.590  74.180  80.370  1.00  0.00           C
ATOM    560  HB1 PRO A  34      33.690  74.040  80.480  1.00  0.00           H
ATOM    561  HB2 PRO A  34      32.470  75.290  80.300  1.00  0.00           H
ATOM    562  CG  PRO A  34      32.160  73.640  78.990  1.00  0.00           C
ATOM    563  HG1 PRO A  34      32.160  74.380  78.160  1.00  0.00           H
ATOM    564  HG2 PRO A  34      32.720  72.700  78.790  1.00  0.00           H
ATOM    565  C   PRO A  34      31.550  74.260  82.600  1.00  0.00           C
ATOM    566  O   PRO A  34      32.060  73.730  83.580  1.00  0.00           O
ATOM    567  N   PRO A  35      30.840  75.370  82.790  1.00  0.00           N
ATOM    568  CD  PRO A  35      30.080  76.010  81.740  1.00  0.00           C
ATOM    569  HD1 PRO A  35      29.670  75.310  80.970  1.00  0.00           H
ATOM    570  HD2 PRO A  35      30.760  76.780  81.330  1.00  0.00           H
ATOM    571  CA  PRO A  35      30.350  75.840  84.110  1.00  0.00           C
ATOM    572  HA  PRO A  35      31.250  76.100  84.650  1.00  0.00           H
ATOM    573  CB  PRO A  35      29.390  76.940  83.760  1.00  0.00           C
ATOM    574  HB1 PRO A  35      29.840  77.940  83.640  1.00  0.00           H
ATOM    575  HB2 PRO A  35      28.560  77.080  84.490  1.00  0.00           H
ATOM    576  CG  PRO A  35      28.880  76.610  82.400  1.00  0.00           C
ATOM    577  HG1 PRO A  35      27.960  76.000  82.540  1.00  0.00           H
ATOM    578  HG2 PRO A  35      28.500  77.480  81.830  1.00  0.00           H
ATOM    579  C   PRO A  35      29.710  74.740  85.050  1.00  0.00           C
ATOM    580  O   PRO A  35      30.070  74.780  86.260  1.00  0.00           O
ATOM    581  N   LEU A  36      28.800  73.840  84.650  1.00  0.00           N
ATOM    582  HN  LEU A  36      28.590  73.810  83.670  1.00  0.00           H
ATOM    583  CA  LEU A  36      28.180  72.870  85.480  1.00  0.00           C
ATOM    584  HA  LEU A  36      27.800  73.340  86.380  1.00  0.00           H
ATOM    585  CB  LEU A  36      27.120  72.090  84.620  1.00  0.00           C
ATOM    586  HB1 LEU A  36      27.680  71.580  83.810  1.00  0.00           H
ATOM    587  HB2 LEU A  36      26.370  72.800  84.190  1.00  0.00           H
ATOM    588  CG  LEU A  36      26.350  70.930  85.310  1.00  0.00           C
ATOM    589  HG  LEU A  36      27.130  70.150  85.380  1.00  0.00           H
ATOM    590  CD1 LEU A  36      25.820  71.200  86.680  1.00  0.00           C
ATOM    591 HD11 LEU A  36      25.000  71.940  86.580  1.00  0.00           H
ATOM    592 HD12 LEU A  36      26.720  71.620  87.190  1.00  0.00           H
ATOM    593 HD13 LEU A  36      25.330  70.320  87.150  1.00  0.00           H
ATOM    594  CD2 LEU A  36      25.190  70.340  84.430  1.00  0.00           C
ATOM    595 HD21 LEU A  36      24.410  69.800  85.000  1.00  0.00           H
ATOM    596 HD22 LEU A  36      25.560  69.680  83.610  1.00  0.00           H
ATOM    597 HD23 LEU A  36      24.540  71.110  83.960  1.00  0.00           H
ATOM    598  C   LEU A  36      29.230  71.830  86.010  1.00  0.00           C
ATOM    599  O   LEU A  36      29.320  71.500  87.200  1.00  0.00           O
ATOM    600  N   TYR A  37      30.160  71.410  85.060  1.00  0.00           N
ATOM    601  HN  TYR A  37      30.090  71.680  84.100  1.00  0.00           H
ATOM    602  CA  TYR A  37      31.350  70.700  85.400  1.00  0.00           C
ATOM    603  HA  TYR A  37      31.060  69.850  86.010  1.00  0.00           H
ATOM    604  CB  TYR A  37      32.020  70.080  84.200  1.00  0.00           C
ATOM    605  HB1 TYR A  37      33.000  69.570  84.360  1.00  0.00           H
ATOM    606  HB2 TYR A  37      32.270  70.830  83.430  1.00  0.00           H
ATOM    607  CG  TYR A  37      31.230  69.060  83.420  1.00  0.00           C
ATOM    608  CD1 TYR A  37      31.720  68.700  82.170  1.00  0.00           C
ATOM    609  HD1 TYR A  37      32.620  69.090  81.730  1.00  0.00           H
ATOM    610  CE1 TYR A  37      31.050  67.800  81.330  1.00  0.00           C
ATOM    611  HE1 TYR A  37      31.460  67.480  80.380  1.00  0.00           H
ATOM    612  CZ  TYR A  37      29.790  67.330  81.860  1.00  0.00           C
ATOM    613  OH  TYR A  37      29.090  66.370  81.140  1.00  0.00           O
ATOM    614  HH  TYR A  37      28.470  66.000  81.770  1.00  0.00           H
ATOM    615  CD2 TYR A  37      30.080  68.460  83.920  1.00  0.00           C
ATOM    616  HD2 TYR A  37      29.630  68.760  84.860  1.00  0.00           H
ATOM    617  CE2 TYR A  37      29.390  67.590  83.110  1.00  0.00           C
ATOM    618  HE2 TYR A  37      28.420  67.280  83.460  1.00  0.00           H
ATOM    619  C   TYR A  37      32.320  71.470  86.280  1.00  0.00           C
ATOM    620  O   TYR A  37      32.880  70.900  87.180  1.00  0.00           O
ATOM    621  N   SER A  38      32.590  72.720  86.160  1.00  0.00           N
ATOM    622  HN  SER A  38      32.200  73.190  85.380  1.00  0.00           H
ATOM    623  CA  SER A  38      33.330  73.520  87.120  1.00  0.00           C
ATOM    624  HA  SER A  38      34.370  73.260  87.210  1.00  0.00           H
ATOM    625  CB  SER A  38      33.550  74.980  86.580  1.00  0.00           C
ATOM    626  HB1 SER A  38      34.210  75.590  87.230  1.00  0.00           H
ATOM    627  HB2 SER A  38      32.530  75.380  86.410  1.00  0.00           H
ATOM    628  OG  SER A  38      33.950  75.070  85.230  1.00  0.00           O
ATOM    629  HG1 SER A  38      33.270  74.650  84.700  1.00  0.00           H
ATOM    630  C   SER A  38      32.710  73.620  88.490  1.00  0.00           C
ATOM    631  O   SER A  38      33.400  73.510  89.490  1.00  0.00           O
ATOM    632  N   LEU A  39      31.340  73.830  88.630  1.00  0.00           N
ATOM    633  HN  LEU A  39      30.840  74.100  87.810  1.00  0.00           H
ATOM    634  CA  LEU A  39      30.480  73.830  89.860  1.00  0.00           C
ATOM    635  HA  LEU A  39      30.890  74.530  90.580  1.00  0.00           H
ATOM    636  CB  LEU A  39      29.000  74.190  89.530  1.00  0.00           C
ATOM    637  HB1 LEU A  39      28.630  73.460  88.780  1.00  0.00           H
ATOM    638  HB2 LEU A  39      29.010  75.210  89.090  1.00  0.00           H
ATOM    639  CG  LEU A  39      28.070  74.160  90.820  1.00  0.00           C
ATOM    640  HG  LEU A  39      28.120  73.110  91.190  1.00  0.00           H
ATOM    641  CD1 LEU A  39      28.540  74.970  91.980  1.00  0.00           C
ATOM    642 HD11 LEU A  39      29.380  74.410  92.440  1.00  0.00           H
ATOM    643 HD12 LEU A  39      27.790  75.060  92.790  1.00  0.00           H
ATOM    644 HD13 LEU A  39      28.720  75.950  91.490  1.00  0.00           H
ATOM    645  CD2 LEU A  39      26.570  74.450  90.550  1.00  0.00           C
ATOM    646 HD21 LEU A  39      26.380  75.480  90.180  1.00  0.00           H
ATOM    647 HD22 LEU A  39      26.060  74.460  91.530  1.00  0.00           H
ATOM    648 HD23 LEU A  39      26.020  73.700  89.950  1.00  0.00           H
ATOM    649  C   LEU A  39      30.630  72.510  90.580  1.00  0.00           C
ATOM    650  O   LEU A  39      30.970  72.470  91.780  1.00  0.00           O
ATOM    651  N   VAL A  40      30.290  71.380  89.870  1.00  0.00           N
ATOM    652  HN  VAL A  40      29.930  71.380  88.930  1.00  0.00           H
ATOM    653  CA  VAL A  40      30.440  70.080  90.320  1.00  0.00           C
ATOM    654  HA  VAL A  40      29.880  69.970  91.240  1.00  0.00           H
ATOM    655  CB  VAL A  40      29.810  69.010  89.420  1.00  0.00           C
ATOM    656  HB  VAL A  40      30.020  69.260  88.350  1.00  0.00           H
ATOM    657  CG1 VAL A  40      30.300  67.520  89.720  1.00  0.00           C
ATOM    658 HG11 VAL A  40      31.250  67.370  89.180  1.00  0.00           H
ATOM    659 HG12 VAL A  40      29.520  66.830  89.330  1.00  0.00           H
ATOM    660 HG13 VAL A  40      30.550  67.340  90.790  1.00  0.00           H
ATOM    661  CG2 VAL A  40      28.280  69.260  89.520  1.00  0.00           C
ATOM    662 HG21 VAL A  40      27.750  68.630  88.770  1.00  0.00           H
ATOM    663 HG22 VAL A  40      27.990  70.300  89.260  1.00  0.00           H
ATOM    664 HG23 VAL A  40      27.880  68.980  90.520  1.00  0.00           H
ATOM    665  C   VAL A  40      31.890  69.680  90.710  1.00  0.00           C
ATOM    666  O   VAL A  40      32.200  68.990  91.670  1.00  0.00           O
ATOM    667  N   PHE A  41      32.930  70.110  89.900  1.00  0.00           N
ATOM    668  HN  PHE A  41      32.720  70.620  89.070  1.00  0.00           H
ATOM    669  CA  PHE A  41      34.300  69.860  90.310  1.00  0.00           C
ATOM    670  HA  PHE A  41      34.480  68.850  90.620  1.00  0.00           H
ATOM    671  CB  PHE A  41      35.340  70.160  89.190  1.00  0.00           C
ATOM    672  HB1 PHE A  41      35.090  71.200  88.880  1.00  0.00           H
ATOM    673  HB2 PHE A  41      35.170  69.450  88.350  1.00  0.00           H
ATOM    674  CG  PHE A  41      36.840  69.960  89.580  1.00  0.00           C
ATOM    675  CD1 PHE A  41      37.480  68.690  89.950  1.00  0.00           C
ATOM    676  HD1 PHE A  41      36.920  67.780  89.800  1.00  0.00           H
ATOM    677  CE1 PHE A  41      38.840  68.630  90.240  1.00  0.00           C
ATOM    678  HE1 PHE A  41      39.250  67.650  90.470  1.00  0.00           H
ATOM    679  CZ  PHE A  41      39.630  69.790  90.250  1.00  0.00           C
ATOM    680  HZ  PHE A  41      40.680  69.800  90.460  1.00  0.00           H
ATOM    681  CD2 PHE A  41      37.630  71.100  89.660  1.00  0.00           C
ATOM    682  HD2 PHE A  41      37.160  72.010  89.320  1.00  0.00           H
ATOM    683  CE2 PHE A  41      39.010  70.980  89.930  1.00  0.00           C
ATOM    684  HE2 PHE A  41      39.650  71.860  89.900  1.00  0.00           H
ATOM    685  C   PHE A  41      34.680  70.630  91.570  1.00  0.00           C
ATOM    686  O   PHE A  41      35.300  69.930  92.400  1.00  0.00           O
ATOM    687  N   ILE A  42      34.350  71.910  91.770  1.00  0.00           N
ATOM    688  HN  ILE A  42      33.780  72.320  91.070  1.00  0.00           H
ATOM    689  CA  ILE A  42      34.740  72.700  92.960  1.00  0.00           C
ATOM    690  HA  ILE A  42      35.820  72.690  93.050  1.00  0.00           H
ATOM    691  CB  ILE A  42      34.370  74.160  92.820  1.00  0.00           C
ATOM    692  HB  ILE A  42      33.290  74.340  92.640  1.00  0.00           H
ATOM    693  CG2 ILE A  42      34.750  74.910  94.080  1.00  0.00           C
ATOM    694 HG21 ILE A  42      34.550  76.000  94.050  1.00  0.00           H
ATOM    695 HG22 ILE A  42      35.820  74.750  94.330  1.00  0.00           H
ATOM    696 HG23 ILE A  42      34.190  74.550  94.970  1.00  0.00           H
ATOM    697  CG1 ILE A  42      35.190  74.870  91.770  1.00  0.00           C
ATOM    698 HG11 ILE A  42      35.210  74.180  90.900  1.00  0.00           H
ATOM    699 HG12 ILE A  42      36.270  74.920  92.030  1.00  0.00           H
ATOM    700  CD  ILE A  42      34.740  76.200  91.330  1.00  0.00           C
ATOM    701  HD1 ILE A  42      35.520  76.970  91.220  1.00  0.00           H
ATOM    702  HD2 ILE A  42      33.920  76.320  92.070  1.00  0.00           H
ATOM    703  HD3 ILE A  42      34.130  76.300  90.400  1.00  0.00           H
ATOM    704  C   ILE A  42      33.990  72.140  94.150  1.00  0.00           C
ATOM    705  O   ILE A  42      34.480  72.050  95.270  1.00  0.00           O
ATOM    706  N   PHE A  43      32.690  71.820  94.060  1.00  0.00           N
ATOM    707  HN  PHE A  43      32.270  72.080  93.190  1.00  0.00           H
ATOM    708  CA  PHE A  43      31.740  71.170  94.930  1.00  0.00           C
ATOM    709  HA  PHE A  43      31.790  71.780  95.820  1.00  0.00           H
ATOM    710  CB  PHE A  43      30.250  71.250  94.320  1.00  0.00           C
ATOM    711  HB1 PHE A  43      30.030  72.260  93.920  1.00  0.00           H
ATOM    712  HB2 PHE A  43      30.220  70.510  93.490  1.00  0.00           H
ATOM    713  CG  PHE A  43      29.090  70.760  95.150  1.00  0.00           C
ATOM    714  CD1 PHE A  43      29.130  70.700  96.550  1.00  0.00           C
ATOM    715  HD1 PHE A  43      30.040  70.740  97.140  1.00  0.00           H
ATOM    716  CE1 PHE A  43      27.970  70.230  97.250  1.00  0.00           C
ATOM    717  HE1 PHE A  43      27.960  70.160  98.320  1.00  0.00           H
ATOM    718  CZ  PHE A  43      26.740  70.160  96.570  1.00  0.00           C
ATOM    719  HZ  PHE A  43      25.800  69.950  97.050  1.00  0.00           H
ATOM    720  CD2 PHE A  43      27.840  70.590  94.410  1.00  0.00           C
ATOM    721  HD2 PHE A  43      27.870  70.680  93.330  1.00  0.00           H
ATOM    722  CE2 PHE A  43      26.700  70.300  95.160  1.00  0.00           C
ATOM    723  HE2 PHE A  43      25.700  70.270  94.740  1.00  0.00           H
ATOM    724  C   PHE A  43      32.170  69.810  95.420  1.00  0.00           C
ATOM    725  O   PHE A  43      32.090  69.580  96.630  1.00  0.00           O
ATOM    726  N   GLY A  44      32.610  68.920  94.520  1.00  0.00           N
ATOM    727  HN  GLY A  44      32.660  69.080  93.540  1.00  0.00           H
ATOM    728  CA  GLY A  44      33.240  67.680  94.960  1.00  0.00           C
ATOM    729  HA1 GLY A  44      33.260  67.100  94.050  1.00  0.00           H
ATOM    730  HA2 GLY A  44      32.510  67.190  95.590  1.00  0.00           H
ATOM    731  C   GLY A  44      34.600  67.650  95.510  1.00  0.00           C
ATOM    732  O   GLY A  44      34.940  66.890  96.430  1.00  0.00           O
ATOM    733  N   PHE A  45      35.410  68.510  94.920  1.00  0.00           N
ATOM    734  HN  PHE A  45      35.150  69.030  94.110  1.00  0.00           H
ATOM    735  CA  PHE A  45      36.860  68.610  95.370  1.00  0.00           C
ATOM    736  HA  PHE A  45      37.250  67.600  95.370  1.00  0.00           H
ATOM    737  CB  PHE A  45      37.680  69.430  94.320  1.00  0.00           C
ATOM    738  HB1 PHE A  45      37.370  70.490  94.280  1.00  0.00           H
ATOM    739  HB2 PHE A  45      37.550  68.980  93.310  1.00  0.00           H
ATOM    740  CG  PHE A  45      39.180  69.290  94.440  1.00  0.00           C
ATOM    741  CD1 PHE A  45      39.860  68.160  94.020  1.00  0.00           C
ATOM    742  HD1 PHE A  45      39.260  67.360  93.600  1.00  0.00           H
ATOM    743  CE1 PHE A  45      41.250  68.000  94.340  1.00  0.00           C
ATOM    744  HE1 PHE A  45      41.820  67.200  93.900  1.00  0.00           H
ATOM    745  CZ  PHE A  45      41.960  69.000  94.940  1.00  0.00           C
ATOM    746  HZ  PHE A  45      43.030  68.950  95.090  1.00  0.00           H
ATOM    747  CD2 PHE A  45      39.910  70.250  95.140  1.00  0.00           C
ATOM    748  HD2 PHE A  45      39.390  71.090  95.580  1.00  0.00           H
ATOM    749  CE2 PHE A  45      41.280  70.130  95.350  1.00  0.00           C
ATOM    750  HE2 PHE A  45      41.820  70.920  95.860  1.00  0.00           H
ATOM    751  C   PHE A  45      37.170  69.220  96.760  1.00  0.00           C
ATOM    752  O   PHE A  45      37.910  68.670  97.560  1.00  0.00           O
ATOM    753  N   VAL A  46      36.450  70.330  97.070  1.00  0.00           N
ATOM    754  HN  VAL A  46      36.040  70.790  96.280  1.00  0.00           H
ATOM    755  CA  VAL A  46      36.530  70.960  98.360  1.00  0.00           C
ATOM    756  HA  VAL A  46      37.540  71.330  98.490  1.00  0.00           H
ATOM    757  CB  VAL A  46      35.720  72.250  98.200  1.00  0.00           C
ATOM    758  HB  VAL A  46      34.690  71.980  97.870  1.00  0.00           H
ATOM    759  CG1 VAL A  46      35.560  73.000  99.560  1.00  0.00           C
ATOM    760 HG11 VAL A  46      34.890  72.460 100.270  1.00  0.00           H
ATOM    761 HG12 VAL A  46      35.230  74.060  99.470  1.00  0.00           H
ATOM    762 HG13 VAL A  46      36.560  73.020 100.030  1.00  0.00           H
ATOM    763  CG2 VAL A  46      36.430  73.200  97.240  1.00  0.00           C
ATOM    764 HG21 VAL A  46      36.490  72.800  96.210  1.00  0.00           H
ATOM    765 HG22 VAL A  46      37.400  73.680  97.480  1.00  0.00           H
ATOM    766 HG23 VAL A  46      35.720  74.020  96.990  1.00  0.00           H
ATOM    767  C   VAL A  46      35.980  70.160  99.590  1.00  0.00           C
ATOM    768  O   VAL A  46      36.540  69.980 100.670  1.00  0.00           O
ATOM    769  N   GLY A  47      34.810  69.540  99.320  1.00  0.00           N
ATOM    770  HN  GLY A  47      34.280  69.820  98.520  1.00  0.00           H
ATOM    771  CA  GLY A  47      34.360  68.400 100.180  1.00  0.00           C
ATOM    772  HA1 GLY A  47      33.500  68.030  99.640  1.00  0.00           H
ATOM    773  HA2 GLY A  47      34.190  68.770 101.180  1.00  0.00           H
ATOM    774  C   GLY A  47      35.370  67.270 100.240  1.00  0.00           C
ATOM    775  O   GLY A  47      35.600  66.820 101.340  1.00  0.00           O
ATOM    776  N   ASN A  48      35.900  66.750  99.090  1.00  0.00           N
ATOM    777  HN  ASN A  48      35.570  67.040  98.200  1.00  0.00           H
ATOM    778  CA  ASN A  48      36.950  65.700  99.190  1.00  0.00           C
ATOM    779  HA  ASN A  48      36.530  64.810  99.640  1.00  0.00           H
ATOM    780  CB  ASN A  48      37.360  65.370  97.810  1.00  0.00           C
ATOM    781  HB1 ASN A  48      37.890  66.230  97.360  1.00  0.00           H
ATOM    782  HB2 ASN A  48      36.480  65.140  97.170  1.00  0.00           H
ATOM    783  CG  ASN A  48      38.420  64.230  97.640  1.00  0.00           C
ATOM    784  OD1 ASN A  48      39.430  64.430  96.980  1.00  0.00           O
ATOM    785  ND2 ASN A  48      38.190  63.020  98.230  1.00  0.00           N
ATOM    786 HD21 ASN A  48      38.900  62.340  98.040  1.00  0.00           H
ATOM    787 HD22 ASN A  48      37.370  62.890  98.790  1.00  0.00           H
ATOM    788  C   ASN A  48      38.180  66.120 100.040  1.00  0.00           C
ATOM    789  O   ASN A  48      38.680  65.370 100.880  1.00  0.00           O
ATOM    790  N   MET A  49      38.740  67.300  99.850  1.00  0.00           N
ATOM    791  HN  MET A  49      38.340  67.900  99.160  1.00  0.00           H
ATOM    792  CA  MET A  49      39.800  67.820 100.750  1.00  0.00           C
ATOM    793  HA  MET A  49      40.560  67.060 100.710  1.00  0.00           H
ATOM    794  CB  MET A  49      40.250  69.140 100.170  1.00  0.00           C
ATOM    795  HB1 MET A  49      40.950  69.670 100.850  1.00  0.00           H
ATOM    796  HB2 MET A  49      39.390  69.830 100.030  1.00  0.00           H
ATOM    797  CG  MET A  49      40.950  68.990  98.840  1.00  0.00           C
ATOM    798  HG1 MET A  49      41.110  69.920  98.250  1.00  0.00           H
ATOM    799  HG2 MET A  49      40.160  68.450  98.270  1.00  0.00           H
ATOM    800  SD  MET A  49      42.460  67.940  98.990  1.00  0.00           S
ATOM    801  CE  MET A  49      41.950  66.640  97.830  1.00  0.00           C
ATOM    802  HE1 MET A  49      42.750  65.940  97.490  1.00  0.00           H
ATOM    803  HE2 MET A  49      41.410  67.160  97.010  1.00  0.00           H
ATOM    804  HE3 MET A  49      41.020  66.100  98.130  1.00  0.00           H
ATOM    805  C   MET A  49      39.440  67.880 102.230  1.00  0.00           C
ATOM    806  O   MET A  49      40.190  67.370 103.060  1.00  0.00           O
ATOM    807  N   LEU A  50      38.250  68.470 102.520  1.00  0.00           N
ATOM    808  HN  LEU A  50      37.710  68.950 101.830  1.00  0.00           H
ATOM    809  CA  LEU A  50      37.850  68.550 103.860  1.00  0.00           C
ATOM    810  HA  LEU A  50      38.430  69.180 104.530  1.00  0.00           H
ATOM    811  CB  LEU A  50      36.440  69.190 103.940  1.00  0.00           C
ATOM    812  HB1 LEU A  50      35.790  68.450 103.430  1.00  0.00           H
ATOM    813  HB2 LEU A  50      36.300  70.160 103.410  1.00  0.00           H
ATOM    814  CG  LEU A  50      35.720  69.430 105.330  1.00  0.00           C
ATOM    815  HG  LEU A  50      35.690  68.480 105.900  1.00  0.00           H
ATOM    816  CD1 LEU A  50      36.480  70.450 106.080  1.00  0.00           C
ATOM    817 HD11 LEU A  50      37.560  70.190 106.150  1.00  0.00           H
ATOM    818 HD12 LEU A  50      36.130  70.690 107.110  1.00  0.00           H
ATOM    819 HD13 LEU A  50      36.490  71.400 105.500  1.00  0.00           H
ATOM    820  CD2 LEU A  50      34.340  69.970 104.990  1.00  0.00           C
ATOM    821 HD21 LEU A  50      34.420  70.650 104.120  1.00  0.00           H
ATOM    822 HD22 LEU A  50      33.880  70.440 105.890  1.00  0.00           H
ATOM    823 HD23 LEU A  50      33.740  69.080 104.680  1.00  0.00           H
ATOM    824  C   LEU A  50      37.740  67.200 104.670  1.00  0.00           C
ATOM    825  O   LEU A  50      38.240  67.140 105.810  1.00  0.00           O
ATOM    826  N   VAL A  51      37.200  66.140 104.050  1.00  0.00           N
ATOM    827  HN  VAL A  51      36.880  66.390 103.140  1.00  0.00           H
ATOM    828  CA  VAL A  51      37.020  64.790 104.440  1.00  0.00           C
ATOM    829  HA  VAL A  51      36.400  64.810 105.330  1.00  0.00           H
ATOM    830  CB  VAL A  51      36.250  64.120 103.330  1.00  0.00           C
ATOM    831  HB  VAL A  51      36.720  64.270 102.330  1.00  0.00           H
ATOM    832  CG1 VAL A  51      36.070  62.590 103.620  1.00  0.00           C
ATOM    833 HG11 VAL A  51      35.560  62.530 104.610  1.00  0.00           H
ATOM    834 HG12 VAL A  51      36.950  61.920 103.790  1.00  0.00           H
ATOM    835 HG13 VAL A  51      35.320  62.130 102.950  1.00  0.00           H
ATOM    836  CG2 VAL A  51      34.810  64.650 103.310  1.00  0.00           C
ATOM    837 HG21 VAL A  51      34.320  64.360 104.270  1.00  0.00           H
ATOM    838 HG22 VAL A  51      34.250  64.160 102.490  1.00  0.00           H
ATOM    839 HG23 VAL A  51      34.690  65.760 103.290  1.00  0.00           H
ATOM    840  C   VAL A  51      38.300  64.110 104.590  1.00  0.00           C
ATOM    841  O   VAL A  51      38.480  63.410 105.570  1.00  0.00           O
ATOM    842  N   ILE A  52      39.270  64.330 103.650  1.00  0.00           N
ATOM    843  HN  ILE A  52      39.170  65.030 102.940  1.00  0.00           H
ATOM    844  CA  ILE A  52      40.570  63.630 103.740  1.00  0.00           C
ATOM    845  HA  ILE A  52      40.430  62.570 103.850  1.00  0.00           H
ATOM    846  CB  ILE A  52      41.570  63.980 102.620  1.00  0.00           C
ATOM    847  HB  ILE A  52      41.440  65.050 102.360  1.00  0.00           H
ATOM    848  CG2 ILE A  52      43.010  63.710 102.960  1.00  0.00           C
ATOM    849 HG21 ILE A  52      43.470  64.490 103.610  1.00  0.00           H
ATOM    850 HG22 ILE A  52      43.660  63.530 102.070  1.00  0.00           H
ATOM    851 HG23 ILE A  52      42.970  62.730 103.470  1.00  0.00           H
ATOM    852  CG1 ILE A  52      41.140  63.260 101.320  1.00  0.00           C
ATOM    853 HG11 ILE A  52      40.030  63.230 101.270  1.00  0.00           H
ATOM    854 HG12 ILE A  52      41.500  62.210 101.410  1.00  0.00           H
ATOM    855  CD  ILE A  52      41.610  63.900  99.960  1.00  0.00           C
ATOM    856  HD1 ILE A  52      41.420  63.270  99.060  1.00  0.00           H
ATOM    857  HD2 ILE A  52      42.710  64.060 100.050  1.00  0.00           H
ATOM    858  HD3 ILE A  52      41.190  64.920  99.770  1.00  0.00           H
ATOM    859  C   ILE A  52      41.290  64.160 105.060  1.00  0.00           C
ATOM    860  O   ILE A  52      41.960  63.450 105.860  1.00  0.00           O
ATOM    861  N   LEU A  53      41.200  65.410 105.380  1.00  0.00           N
ATOM    862  HN  LEU A  53      40.610  66.060 104.910  1.00  0.00           H
ATOM    863  CA  LEU A  53      41.900  66.020 106.490  1.00  0.00           C
ATOM    864  HA  LEU A  53      42.900  65.660 106.330  1.00  0.00           H
ATOM    865  CB  LEU A  53      41.810  67.600 106.290  1.00  0.00           C
ATOM    866  HB1 LEU A  53      40.730  67.870 106.220  1.00  0.00           H
ATOM    867  HB2 LEU A  53      42.220  67.810 105.280  1.00  0.00           H
ATOM    868  CG  LEU A  53      42.570  68.530 107.270  1.00  0.00           C
ATOM    869  HG  LEU A  53      41.990  68.450 108.220  1.00  0.00           H
ATOM    870  CD1 LEU A  53      44.100  68.160 107.350  1.00  0.00           C
ATOM    871 HD11 LEU A  53      44.040  67.220 107.950  1.00  0.00           H
ATOM    872 HD12 LEU A  53      44.680  68.890 107.960  1.00  0.00           H
ATOM    873 HD13 LEU A  53      44.560  68.060 106.350  1.00  0.00           H
ATOM    874  CD2 LEU A  53      42.530  69.980 106.810  1.00  0.00           C
ATOM    875 HD21 LEU A  53      41.790  70.060 105.980  1.00  0.00           H
ATOM    876 HD22 LEU A  53      43.410  70.260 106.190  1.00  0.00           H
ATOM    877 HD23 LEU A  53      42.320  70.720 107.610  1.00  0.00           H
ATOM    878  C   LEU A  53      41.360  65.530 107.830  1.00  0.00           C
ATOM    879  O   LEU A  53      42.170  65.360 108.780  1.00  0.00           O
ATOM    880  N   ILE A  54      40.030  65.360 107.990  1.00  0.00           N
ATOM    881  HN  ILE A  54      39.450  65.560 107.200  1.00  0.00           H
ATOM    882  CA  ILE A  54      39.470  64.890 109.230  1.00  0.00           C
ATOM    883  HA  ILE A  54      39.950  65.390 110.050  1.00  0.00           H
ATOM    884  CB  ILE A  54      37.960  65.180 109.220  1.00  0.00           C
ATOM    885  HB  ILE A  54      37.590  65.020 108.180  1.00  0.00           H
ATOM    886  CG2 ILE A  54      37.110  64.210 110.170  1.00  0.00           C
ATOM    887 HG21 ILE A  54      37.090  63.180 109.760  1.00  0.00           H
ATOM    888 HG22 ILE A  54      36.050  64.530 110.040  1.00  0.00           H
ATOM    889 HG23 ILE A  54      37.360  64.210 111.250  1.00  0.00           H
ATOM    890  CG1 ILE A  54      37.770  66.670 109.640  1.00  0.00           C
ATOM    891 HG11 ILE A  54      38.650  67.220 109.220  1.00  0.00           H
ATOM    892 HG12 ILE A  54      37.960  66.740 110.740  1.00  0.00           H
ATOM    893  CD  ILE A  54      36.480  67.300 109.210  1.00  0.00           C
ATOM    894  HD1 ILE A  54      36.360  67.320 108.110  1.00  0.00           H
ATOM    895  HD2 ILE A  54      36.420  68.360 109.560  1.00  0.00           H
ATOM    896  HD3 ILE A  54      35.600  66.840 109.710  1.00  0.00           H
ATOM    897  C   ILE A  54      39.740  63.460 109.640  1.00  0.00           C
ATOM    898  O   ILE A  54      39.900  63.080 110.820  1.00  0.00           O
ATOM    899  N   LEU A  55      39.950  62.560 108.650  1.00  0.00           N
ATOM    900  HN  LEU A  55      39.790  62.870 107.710  1.00  0.00           H
ATOM    901  CA  LEU A  55      40.340  61.170 108.850  1.00  0.00           C
ATOM    902  HA  LEU A  55      39.590  60.690 109.460  1.00  0.00           H
ATOM    903  CB  LEU A  55      40.300  60.450 107.430  1.00  0.00           C
ATOM    904  HB1 LEU A  55      40.850  61.090 106.710  1.00  0.00           H
ATOM    905  HB2 LEU A  55      39.230  60.490 107.130  1.00  0.00           H
ATOM    906  CG  LEU A  55      40.750  59.040 107.320  1.00  0.00           C
ATOM    907  HG  LEU A  55      41.780  58.970 107.730  1.00  0.00           H
ATOM    908  CD1 LEU A  55      39.790  58.170 108.280  1.00  0.00           C
ATOM    909 HD11 LEU A  55      38.750  58.430 107.990  1.00  0.00           H
ATOM    910 HD12 LEU A  55      40.070  58.270 109.350  1.00  0.00           H
ATOM    911 HD13 LEU A  55      39.920  57.100 108.010  1.00  0.00           H
ATOM    912  CD2 LEU A  55      40.710  58.530 105.860  1.00  0.00           C
ATOM    913 HD21 LEU A  55      41.270  59.240 105.210  1.00  0.00           H
ATOM    914 HD22 LEU A  55      39.670  58.570 105.450  1.00  0.00           H
ATOM    915 HD23 LEU A  55      41.130  57.500 105.860  1.00  0.00           H
ATOM    916  C   LEU A  55      41.780  61.010 109.460  1.00  0.00           C
ATOM    917  O   LEU A  55      42.120  60.350 110.440  1.00  0.00           O
ATOM    918  N   ILE A  56      42.710  61.730 108.700  1.00  0.00           N
ATOM    919  HN  ILE A  56      42.380  62.200 107.890  1.00  0.00           H
ATOM    920  CA  ILE A  56      44.150  61.650 108.950  1.00  0.00           C
ATOM    921  HA  ILE A  56      44.440  60.610 108.940  1.00  0.00           H
ATOM    922  CB  ILE A  56      44.860  62.460 107.830  1.00  0.00           C
ATOM    923  HB  ILE A  56      44.220  63.370 107.810  1.00  0.00           H
ATOM    924  CG2 ILE A  56      46.300  63.050 108.210  1.00  0.00           C
ATOM    925 HG21 ILE A  56      46.510  63.840 107.460  1.00  0.00           H
ATOM    926 HG22 ILE A  56      47.010  62.200 108.190  1.00  0.00           H
ATOM    927 HG23 ILE A  56      46.270  63.590 109.190  1.00  0.00           H
ATOM    928  CG1 ILE A  56      44.890  61.680 106.530  1.00  0.00           C
ATOM    929 HG11 ILE A  56      43.900  61.280 106.190  1.00  0.00           H
ATOM    930 HG12 ILE A  56      45.630  60.870 106.700  1.00  0.00           H
ATOM    931  CD  ILE A  56      45.500  62.570 105.430  1.00  0.00           C
ATOM    932  HD1 ILE A  56      45.190  63.620 105.610  1.00  0.00           H
ATOM    933  HD2 ILE A  56      45.120  62.250 104.430  1.00  0.00           H
ATOM    934  HD3 ILE A  56      46.600  62.480 105.410  1.00  0.00           H
ATOM    935  C   ILE A  56      44.490  62.190 110.330  1.00  0.00           C
ATOM    936  O   ILE A  56      45.290  61.620 111.120  1.00  0.00           O
ATOM    937  N   ASN A  57      43.890  63.360 110.720  1.00  0.00           N
ATOM    938  HN  ASN A  57      43.120  63.680 110.180  1.00  0.00           H
ATOM    939  CA  ASN A  57      44.100  64.020 111.990  1.00  0.00           C
ATOM    940  HA  ASN A  57      45.090  63.780 112.360  1.00  0.00           H
ATOM    941  CB  ASN A  57      43.990  65.550 111.720  1.00  0.00           C
ATOM    942  HB1 ASN A  57      42.990  65.790 111.300  1.00  0.00           H
ATOM    943  HB2 ASN A  57      44.810  65.880 111.060  1.00  0.00           H
ATOM    944  CG  ASN A  57      44.210  66.400 112.970  1.00  0.00           C
ATOM    945  OD1 ASN A  57      44.830  66.030 113.970  1.00  0.00           O
ATOM    946  ND2 ASN A  57      43.540  67.540 112.980  1.00  0.00           N
ATOM    947 HD21 ASN A  57      43.730  68.160 113.740  1.00  0.00           H
ATOM    948 HD22 ASN A  57      43.060  67.920 112.190  1.00  0.00           H
ATOM    949  C   ASN A  57      43.190  63.460 113.080  1.00  0.00           C
ATOM    950  O   ASN A  57      43.570  62.530 113.740  1.00  0.00           O
ATOM    951  N   TYR A  58      41.960  64.030 113.160  1.00  0.00           N
ATOM    952  HN  TYR A  58      41.650  64.710 112.500  1.00  0.00           H
ATOM    953  CA  TYR A  58      41.110  63.680 114.290  1.00  0.00           C
ATOM    954  HA  TYR A  58      41.680  63.900 115.180  1.00  0.00           H
ATOM    955  CB  TYR A  58      39.870  64.620 114.310  1.00  0.00           C
ATOM    956  HB1 TYR A  58      39.020  64.240 114.910  1.00  0.00           H
ATOM    957  HB2 TYR A  58      39.460  64.790 113.290  1.00  0.00           H
ATOM    958  CG  TYR A  58      40.210  66.000 114.760  1.00  0.00           C
ATOM    959  CD1 TYR A  58      40.810  66.200 116.040  1.00  0.00           C
ATOM    960  HD1 TYR A  58      40.910  65.400 116.760  1.00  0.00           H
ATOM    961  CE1 TYR A  58      41.290  67.510 116.360  1.00  0.00           C
ATOM    962  HE1 TYR A  58      41.710  67.610 117.350  1.00  0.00           H
ATOM    963  CZ  TYR A  58      41.140  68.570 115.580  1.00  0.00           C
ATOM    964  OH  TYR A  58      41.630  69.830 115.900  1.00  0.00           O
ATOM    965  HH  TYR A  58      41.620  69.940 116.850  1.00  0.00           H
ATOM    966  CD2 TYR A  58      40.050  67.100 113.940  1.00  0.00           C
ATOM    967  HD2 TYR A  58      39.820  67.030 112.890  1.00  0.00           H
ATOM    968  CE2 TYR A  58      40.560  68.390 114.300  1.00  0.00           C
ATOM    969  HE2 TYR A  58      40.570  69.220 113.610  1.00  0.00           H
ATOM    970  C   TYR A  58      40.720  62.190 114.420  1.00  0.00           C
ATOM    971  O   TYR A  58      40.720  61.620 115.480  1.00  0.00           O
ATOM    972  N   LYS A  59      40.440  61.450 113.340  1.00  0.00           N
ATOM    973  HN  LYS A  59      40.330  61.900 112.460  1.00  0.00           H
ATOM    974  CA  LYS A  59      40.060  60.020 113.390  1.00  0.00           C
ATOM    975  HA  LYS A  59      39.430  59.910 114.250  1.00  0.00           H
ATOM    976  CB  LYS A  59      39.290  59.560 112.180  1.00  0.00           C
ATOM    977  HB1 LYS A  59      39.020  58.490 112.310  1.00  0.00           H
ATOM    978  HB2 LYS A  59      39.880  59.580 111.240  1.00  0.00           H
ATOM    979  CG  LYS A  59      38.040  60.420 111.940  1.00  0.00           C
ATOM    980  HG1 LYS A  59      37.620  59.870 111.070  1.00  0.00           H
ATOM    981  HG2 LYS A  59      38.370  61.450 111.710  1.00  0.00           H
ATOM    982  CD  LYS A  59      37.120  60.530 113.150  1.00  0.00           C
ATOM    983  HD1 LYS A  59      36.200  61.010 112.770  1.00  0.00           H
ATOM    984  HD2 LYS A  59      37.680  61.240 113.800  1.00  0.00           H
ATOM    985  CE  LYS A  59      36.820  59.260 114.040  1.00  0.00           C
ATOM    986  HE1 LYS A  59      36.170  59.620 114.870  1.00  0.00           H
ATOM    987  HE2 LYS A  59      37.820  58.860 114.320  1.00  0.00           H
ATOM    988  NZ  LYS A  59      36.080  58.270 113.250  1.00  0.00           N
ATOM    989  HZ1 LYS A  59      36.240  57.320 113.650  1.00  0.00           H
ATOM    990  HZ2 LYS A  59      36.440  58.430 112.290  1.00  0.00           H
ATOM    991  HZ3 LYS A  59      35.050  58.430 113.250  1.00  0.00           H
ATOM    992  C   LYS A  59      41.260  59.110 113.710  1.00  0.00           C
ATOM    993  O   LYS A  59      41.110  58.260 114.570  1.00  0.00           O
ATOM    994  N   ARG A  60      42.330  59.310 113.070  1.00  0.00           N
ATOM    995  HN  ARG A  60      42.320  59.850 112.230  1.00  0.00           H
ATOM    996  CA  ARG A  60      43.540  58.530 113.200  1.00  0.00           C
ATOM    997  HA  ARG A  60      44.180  59.240 112.690  1.00  0.00           H
ATOM    998  CB  ARG A  60      44.220  58.200 114.590  1.00  0.00           C
ATOM    999  HB1 ARG A  60      45.140  57.590 114.470  1.00  0.00           H
ATOM   1000  HB2 ARG A  60      43.470  57.590 115.130  1.00  0.00           H
ATOM   1001  CG  ARG A  60      44.580  59.510 115.340  1.00  0.00           C
ATOM   1002  HG1 ARG A  60      44.600  59.220 116.410  1.00  0.00           H
ATOM   1003  HG2 ARG A  60      43.760  60.230 115.110  1.00  0.00           H
ATOM   1004  CD  ARG A  60      45.840  60.210 114.790  1.00  0.00           C
ATOM   1005  HD1 ARG A  60      45.630  60.460 113.730  1.00  0.00           H
ATOM   1006  HD2 ARG A  60      46.730  59.540 114.850  1.00  0.00           H
ATOM   1007  NE  ARG A  60      46.120  61.410 115.620  1.00  0.00           N
ATOM   1008  HE  ARG A  60      45.910  61.440 116.600  1.00  0.00           H
ATOM   1009  CZ  ARG A  60      46.790  62.430 115.180  1.00  0.00           C
ATOM   1010  NH1 ARG A  60      47.370  62.490 113.990  1.00  0.00           N
ATOM   1011 HH11 ARG A  60      47.370  61.720 113.340  1.00  0.00           H
ATOM   1012 HH12 ARG A  60      47.440  63.410 113.620  1.00  0.00           H
ATOM   1013  NH2 ARG A  60      46.870  63.510 115.910  1.00  0.00           N
ATOM   1014 HH21 ARG A  60      46.610  63.500 116.880  1.00  0.00           H
ATOM   1015 HH22 ARG A  60      47.600  64.120 115.620  1.00  0.00           H
ATOM   1016  C   ARG A  60      43.530  57.320 112.320  1.00  0.00           C
ATOM   1017  O   ARG A  60      42.650  56.440 112.320  1.00  0.00           O
ATOM   1018  N   LEU A  61      44.710  57.010 111.620  1.00  0.00           N
ATOM   1019  HN  LEU A  61      45.420  57.700 111.520  1.00  0.00           H
ATOM   1020  CA  LEU A  61      44.800  55.870 110.720  1.00  0.00           C
ATOM   1021  HA  LEU A  61      43.800  55.490 110.540  1.00  0.00           H
ATOM   1022  CB  LEU A  61      45.680  56.210 109.500  1.00  0.00           C
ATOM   1023  HB1 LEU A  61      45.910  55.340 108.850  1.00  0.00           H
ATOM   1024  HB2 LEU A  61      46.590  56.620 109.980  1.00  0.00           H
ATOM   1025  CG  LEU A  61      45.020  57.240 108.590  1.00  0.00           C
ATOM   1026  HG  LEU A  61      44.640  58.010 109.290  1.00  0.00           H
ATOM   1027  CD1 LEU A  61      46.000  57.930 107.700  1.00  0.00           C
ATOM   1028 HD11 LEU A  61      46.520  57.220 107.020  1.00  0.00           H
ATOM   1029 HD12 LEU A  61      46.730  58.380 108.400  1.00  0.00           H
ATOM   1030 HD13 LEU A  61      45.400  58.650 107.100  1.00  0.00           H
ATOM   1031  CD2 LEU A  61      43.860  56.700 107.810  1.00  0.00           C
ATOM   1032 HD21 LEU A  61      44.210  55.880 107.140  1.00  0.00           H
ATOM   1033 HD22 LEU A  61      43.350  57.410 107.130  1.00  0.00           H
ATOM   1034 HD23 LEU A  61      42.980  56.290 108.350  1.00  0.00           H
ATOM   1035  C   LEU A  61      45.380  54.640 111.520  1.00  0.00           C
ATOM   1036  O   LEU A  61      46.570  54.380 111.690  1.00  0.00           O
ATOM   1037  N   LYS A  62      44.410  53.840 112.110  1.00  0.00           N
ATOM   1038  HN  LYS A  62      43.450  54.100 112.110  1.00  0.00           H
ATOM   1039  CA  LYS A  62      44.730  52.750 113.030  1.00  0.00           C
ATOM   1040  HA  LYS A  62      45.700  52.370 112.760  1.00  0.00           H
ATOM   1041  CB  LYS A  62      44.520  53.260 114.460  1.00  0.00           C
ATOM   1042  HB1 LYS A  62      45.440  53.870 114.650  1.00  0.00           H
ATOM   1043  HB2 LYS A  62      44.600  52.410 115.170  1.00  0.00           H
ATOM   1044  CG  LYS A  62      43.310  54.170 114.750  1.00  0.00           C
ATOM   1045  HG1 LYS A  62      43.320  55.070 114.100  1.00  0.00           H
ATOM   1046  HG2 LYS A  62      43.470  54.640 115.750  1.00  0.00           H
ATOM   1047  CD  LYS A  62      41.930  53.570 114.780  1.00  0.00           C
ATOM   1048  HD1 LYS A  62      41.990  52.810 115.580  1.00  0.00           H
ATOM   1049  HD2 LYS A  62      41.760  52.940 113.890  1.00  0.00           H
ATOM   1050  CE  LYS A  62      40.820  54.590 115.020  1.00  0.00           C
ATOM   1051  HE1 LYS A  62      41.140  55.320 115.790  1.00  0.00           H
ATOM   1052  HE2 LYS A  62      39.910  54.130 115.450  1.00  0.00           H
ATOM   1053  NZ  LYS A  62      40.540  55.290 113.770  1.00  0.00           N
ATOM   1054  HZ1 LYS A  62      40.580  54.640 112.950  1.00  0.00           H
ATOM   1055  HZ2 LYS A  62      41.350  55.930 113.630  1.00  0.00           H
ATOM   1056  HZ3 LYS A  62      39.610  55.750 113.770  1.00  0.00           H
ATOM   1057  C   LYS A  62      43.980  51.490 112.840  1.00  0.00           C
ATOM   1058  O   LYS A  62      43.980  50.650 113.750  1.00  0.00           O
ATOM   1059  N   SER A  63      43.530  51.320 111.630  1.00  0.00           N
ATOM   1060  HN  SER A  63      43.810  51.940 110.900  1.00  0.00           H
ATOM   1061  CA  SER A  63      42.880  50.130 111.300  1.00  0.00           C
ATOM   1062  HA  SER A  63      43.490  49.320 111.680  1.00  0.00           H
ATOM   1063  CB  SER A  63      41.480  50.150 111.870  1.00  0.00           C
ATOM   1064  HB1 SER A  63      41.380  50.310 112.960  1.00  0.00           H
ATOM   1065  HB2 SER A  63      41.000  49.160 111.850  1.00  0.00           H
ATOM   1066  OG  SER A  63      40.640  51.210 111.340  1.00  0.00           O
ATOM   1067  HG1 SER A  63      41.110  52.030 111.530  1.00  0.00           H
ATOM   1068  C   SER A  63      42.760  49.840 109.840  1.00  0.00           C
ATOM   1069  O   SER A  63      42.900  50.790 108.980  1.00  0.00           O
ATOM   1070  N   MET A  64      42.480  48.660 109.370  1.00  0.00           N
ATOM   1071  HN  MET A  64      42.550  47.840 109.930  1.00  0.00           H
ATOM   1072  CA  MET A  64      42.060  48.370 108.010  1.00  0.00           C
ATOM   1073  HA  MET A  64      42.830  48.640 107.300  1.00  0.00           H
ATOM   1074  CB  MET A  64      41.840  46.850 107.830  1.00  0.00           C
ATOM   1075  HB1 MET A  64      42.840  46.380 107.910  1.00  0.00           H
ATOM   1076  HB2 MET A  64      41.480  46.580 106.820  1.00  0.00           H
ATOM   1077  CG  MET A  64      40.930  46.250 108.910  1.00  0.00           C
ATOM   1078  HG1 MET A  64      39.860  46.480 108.730  1.00  0.00           H
ATOM   1079  HG2 MET A  64      41.150  46.590 109.950  1.00  0.00           H
ATOM   1080  SD  MET A  64      41.000  44.470 109.170  1.00  0.00           S
ATOM   1081  CE  MET A  64      40.160  43.910 107.600  1.00  0.00           C
ATOM   1082  HE1 MET A  64      40.520  42.880 107.380  1.00  0.00           H
ATOM   1083  HE2 MET A  64      40.490  44.600 106.800  1.00  0.00           H
ATOM   1084  HE3 MET A  64      39.050  43.900 107.560  1.00  0.00           H
ATOM   1085  C   MET A  64      40.870  49.170 107.490  1.00  0.00           C
ATOM   1086  O   MET A  64      40.850  49.610 106.310  1.00  0.00           O
ATOM   1087  N   THR A  65      39.850  49.380 108.380  1.00  0.00           N
ATOM   1088  HN  THR A  65      39.770  48.970 109.280  1.00  0.00           H
ATOM   1089  CA  THR A  65      38.600  50.180 108.160  1.00  0.00           C
ATOM   1090  HA  THR A  65      38.040  49.770 107.340  1.00  0.00           H
ATOM   1091  CB  THR A  65      37.710  50.100 109.390  1.00  0.00           C
ATOM   1092  HB  THR A  65      38.200  50.710 110.180  1.00  0.00           H
ATOM   1093  OG1 THR A  65      37.530  48.760 109.730  1.00  0.00           O
ATOM   1094  HG1 THR A  65      36.930  48.390 109.080  1.00  0.00           H
ATOM   1095  CG2 THR A  65      36.280  50.720 109.150  1.00  0.00           C
ATOM   1096 HG21 THR A  65      35.950  50.360 108.150  1.00  0.00           H
ATOM   1097 HG22 THR A  65      36.500  51.810 109.240  1.00  0.00           H
ATOM   1098 HG23 THR A  65      35.570  50.330 109.910  1.00  0.00           H
ATOM   1099  C   THR A  65      38.950  51.560 107.810  1.00  0.00           C
ATOM   1100  O   THR A  65      38.360  52.090 106.840  1.00  0.00           O
ATOM   1101  N   ASP A  66      39.890  52.280 108.540  1.00  0.00           N
ATOM   1102  HN  ASP A  66      40.210  51.970 109.430  1.00  0.00           H
ATOM   1103  CA  ASP A  66      40.400  53.610 108.190  1.00  0.00           C
ATOM   1104  HA  ASP A  66      39.630  54.360 108.080  1.00  0.00           H
ATOM   1105  CB  ASP A  66      41.300  54.220 109.270  1.00  0.00           C
ATOM   1106  HB1 ASP A  66      41.600  55.260 109.010  1.00  0.00           H
ATOM   1107  HB2 ASP A  66      42.200  53.570 109.230  1.00  0.00           H
ATOM   1108  CG  ASP A  66      40.660  54.210 110.630  1.00  0.00           C
ATOM   1109  OD1 ASP A  66      41.340  53.720 111.570  1.00  0.00           O
ATOM   1110  OD2 ASP A  66      39.460  54.610 110.750  1.00  0.00           O
ATOM   1111  C   ASP A  66      41.100  53.700 106.840  1.00  0.00           C
ATOM   1112  O   ASP A  66      40.780  54.510 106.000  1.00  0.00           O
ATOM   1113  N   ILE A  67      41.930  52.720 106.450  1.00  0.00           N
ATOM   1114  HN  ILE A  67      42.040  51.920 107.040  1.00  0.00           H
ATOM   1115  CA  ILE A  67      42.570  52.580 105.150  1.00  0.00           C
ATOM   1116  HA  ILE A  67      43.250  53.400 104.990  1.00  0.00           H
ATOM   1117  CB  ILE A  67      43.570  51.380 105.230  1.00  0.00           C
ATOM   1118  HB  ILE A  67      43.000  50.480 105.550  1.00  0.00           H
ATOM   1119  CG2 ILE A  67      44.270  51.060 103.870  1.00  0.00           C
ATOM   1120 HG21 ILE A  67      44.620  52.020 103.440  1.00  0.00           H
ATOM   1121 HG22 ILE A  67      43.430  50.650 103.270  1.00  0.00           H
ATOM   1122 HG23 ILE A  67      45.120  50.350 103.940  1.00  0.00           H
ATOM   1123  CG1 ILE A  67      44.720  51.630 106.280  1.00  0.00           C
ATOM   1124 HG11 ILE A  67      45.380  50.750 106.420  1.00  0.00           H
ATOM   1125 HG12 ILE A  67      44.220  51.790 107.260  1.00  0.00           H
ATOM   1126  CD  ILE A  67      45.570  52.860 105.980  1.00  0.00           C
ATOM   1127  HD1 ILE A  67      45.170  53.840 106.300  1.00  0.00           H
ATOM   1128  HD2 ILE A  67      45.970  53.020 104.950  1.00  0.00           H
ATOM   1129  HD3 ILE A  67      46.470  52.920 106.620  1.00  0.00           H
ATOM   1130  C   ILE A  67      41.650  52.390 103.960  1.00  0.00           C
ATOM   1131  O   ILE A  67      41.900  52.880 102.850  1.00  0.00           O
ATOM   1132  N   TYR A  68      40.530  51.640 104.170  1.00  0.00           N
ATOM   1133  HN  TYR A  68      40.380  51.140 105.020  1.00  0.00           H
ATOM   1134  CA  TYR A  68      39.510  51.540 103.160  1.00  0.00           C
ATOM   1135  HA  TYR A  68      40.010  51.220 102.260  1.00  0.00           H
ATOM   1136  CB  TYR A  68      38.430  50.460 103.490  1.00  0.00           C
ATOM   1137  HB1 TYR A  68      37.640  50.600 102.730  1.00  0.00           H
ATOM   1138  HB2 TYR A  68      38.050  50.740 104.500  1.00  0.00           H
ATOM   1139  CG  TYR A  68      39.010  49.100 103.610  1.00  0.00           C
ATOM   1140  CD1 TYR A  68      40.110  48.640 102.850  1.00  0.00           C
ATOM   1141  HD1 TYR A  68      40.490  49.360 102.140  1.00  0.00           H
ATOM   1142  CE1 TYR A  68      40.750  47.440 103.010  1.00  0.00           C
ATOM   1143  HE1 TYR A  68      41.600  47.200 102.390  1.00  0.00           H
ATOM   1144  CZ  TYR A  68      40.080  46.480 103.800  1.00  0.00           C
ATOM   1145  OH  TYR A  68      40.470  45.140 103.960  1.00  0.00           O
ATOM   1146  HH  TYR A  68      41.270  45.030 103.450  1.00  0.00           H
ATOM   1147  CD2 TYR A  68      38.460  48.130 104.500  1.00  0.00           C
ATOM   1148  HD2 TYR A  68      37.640  48.460 105.110  1.00  0.00           H
ATOM   1149  CE2 TYR A  68      38.960  46.810 104.520  1.00  0.00           C
ATOM   1150  HE2 TYR A  68      38.580  46.080 105.220  1.00  0.00           H
ATOM   1151  C   TYR A  68      38.890  52.890 102.810  1.00  0.00           C
ATOM   1152  O   TYR A  68      38.670  53.160 101.620  1.00  0.00           O
ATOM   1153  N   LEU A  69      38.600  53.730 103.800  1.00  0.00           N
ATOM   1154  HN  LEU A  69      38.830  53.390 104.710  1.00  0.00           H
ATOM   1155  CA  LEU A  69      38.260  55.120 103.670  1.00  0.00           C
ATOM   1156  HA  LEU A  69      37.380  55.050 103.050  1.00  0.00           H
ATOM   1157  CB  LEU A  69      37.940  55.800 104.990  1.00  0.00           C
ATOM   1158  HB1 LEU A  69      37.700  56.880 104.890  1.00  0.00           H
ATOM   1159  HB2 LEU A  69      38.920  55.860 105.490  1.00  0.00           H
ATOM   1160  CG  LEU A  69      36.780  55.100 105.810  1.00  0.00           C
ATOM   1161  HG  LEU A  69      36.930  54.000 105.910  1.00  0.00           H
ATOM   1162  CD1 LEU A  69      36.790  55.650 107.210  1.00  0.00           C
ATOM   1163 HD11 LEU A  69      35.960  55.300 107.860  1.00  0.00           H
ATOM   1164 HD12 LEU A  69      36.650  56.750 107.280  1.00  0.00           H
ATOM   1165 HD13 LEU A  69      37.630  55.310 107.850  1.00  0.00           H
ATOM   1166  CD2 LEU A  69      35.410  55.510 105.230  1.00  0.00           C
ATOM   1167 HD21 LEU A  69      35.150  55.350 104.160  1.00  0.00           H
ATOM   1168 HD22 LEU A  69      35.260  56.590 105.440  1.00  0.00           H
ATOM   1169 HD23 LEU A  69      34.690  54.930 105.840  1.00  0.00           H
ATOM   1170  C   LEU A  69      39.270  55.900 103.010  1.00  0.00           C
ATOM   1171  O   LEU A  69      38.950  56.720 102.160  1.00  0.00           O
ATOM   1172  N   LEU A  70      40.560  55.850 103.330  1.00  0.00           N
ATOM   1173  HN  LEU A  70      40.960  55.210 103.970  1.00  0.00           H
ATOM   1174  CA  LEU A  70      41.590  56.650 102.550  1.00  0.00           C
ATOM   1175  HA  LEU A  70      41.450  57.710 102.700  1.00  0.00           H
ATOM   1176  CB  LEU A  70      42.930  56.230 103.180  1.00  0.00           C
ATOM   1177  HB1 LEU A  70      43.210  55.230 102.770  1.00  0.00           H
ATOM   1178  HB2 LEU A  70      42.830  56.220 104.280  1.00  0.00           H
ATOM   1179  CG  LEU A  70      44.110  57.150 102.880  1.00  0.00           C
ATOM   1180  HG  LEU A  70      44.590  56.930 101.900  1.00  0.00           H
ATOM   1181  CD1 LEU A  70      43.950  58.670 102.840  1.00  0.00           C
ATOM   1182 HD11 LEU A  70      44.900  59.130 102.500  1.00  0.00           H
ATOM   1183 HD12 LEU A  70      43.650  58.900 103.880  1.00  0.00           H
ATOM   1184 HD13 LEU A  70      43.220  59.040 102.080  1.00  0.00           H
ATOM   1185  CD2 LEU A  70      45.180  56.840 103.950  1.00  0.00           C
ATOM   1186 HD21 LEU A  70      46.120  57.330 103.630  1.00  0.00           H
ATOM   1187 HD22 LEU A  70      45.510  55.780 103.900  1.00  0.00           H
ATOM   1188 HD23 LEU A  70      44.900  57.070 105.000  1.00  0.00           H
ATOM   1189  C   LEU A  70      41.710  56.400 101.030  1.00  0.00           C
ATOM   1190  O   LEU A  70      41.670  57.340 100.220  1.00  0.00           O
ATOM   1191  N   ASN A  71      41.760  55.080 100.660  1.00  0.00           N
ATOM   1192  HN  ASN A  71      41.780  54.370 101.360  1.00  0.00           H
ATOM   1193  CA  ASN A  71      41.790  54.620  99.260  1.00  0.00           C
ATOM   1194  HA  ASN A  71      42.560  55.120  98.690  1.00  0.00           H
ATOM   1195  CB  ASN A  71      42.080  53.110  99.240  1.00  0.00           C
ATOM   1196  HB1 ASN A  71      41.980  52.680  98.210  1.00  0.00           H
ATOM   1197  HB2 ASN A  71      41.430  52.500  99.900  1.00  0.00           H
ATOM   1198  CG  ASN A  71      43.530  52.870  99.640  1.00  0.00           C
ATOM   1199  OD1 ASN A  71      44.340  52.700  98.750  1.00  0.00           O
ATOM   1200  ND2 ASN A  71      43.920  52.940 100.920  1.00  0.00           N
ATOM   1201 HD21 ASN A  71      43.190  52.760 101.580  1.00  0.00           H
ATOM   1202 HD22 ASN A  71      44.900  52.920 101.110  1.00  0.00           H
ATOM   1203  C   ASN A  71      40.460  54.860  98.540  1.00  0.00           C
ATOM   1204  O   ASN A  71      40.440  55.140  97.350  1.00  0.00           O
ATOM   1205  N   LEU A  72      39.300  54.800  99.240  1.00  0.00           N
ATOM   1206  HN  LEU A  72      39.400  54.620 100.210  1.00  0.00           H
ATOM   1207  CA  LEU A  72      38.030  55.300  98.710  1.00  0.00           C
ATOM   1208  HA  LEU A  72      37.730  54.780  97.810  1.00  0.00           H
ATOM   1209  CB  LEU A  72      36.980  55.050  99.860  1.00  0.00           C
ATOM   1210  HB1 LEU A  72      37.470  55.490 100.750  1.00  0.00           H
ATOM   1211  HB2 LEU A  72      36.970  53.940  99.990  1.00  0.00           H
ATOM   1212  CG  LEU A  72      35.500  55.370  99.490  1.00  0.00           C
ATOM   1213  HG  LEU A  72      35.420  56.470  99.320  1.00  0.00           H
ATOM   1214  CD1 LEU A  72      35.080  54.730  98.190  1.00  0.00           C
ATOM   1215 HD11 LEU A  72      35.290  53.640  98.180  1.00  0.00           H
ATOM   1216 HD12 LEU A  72      35.630  55.170  97.340  1.00  0.00           H
ATOM   1217 HD13 LEU A  72      34.010  54.850  97.900  1.00  0.00           H
ATOM   1218  CD2 LEU A  72      34.540  54.980 100.600  1.00  0.00           C
ATOM   1219 HD21 LEU A  72      34.680  53.920 100.910  1.00  0.00           H
ATOM   1220 HD22 LEU A  72      33.540  55.170 100.160  1.00  0.00           H
ATOM   1221 HD23 LEU A  72      34.760  55.670 101.450  1.00  0.00           H
ATOM   1222  C   LEU A  72      38.020  56.810  98.430  1.00  0.00           C
ATOM   1223  O   LEU A  72      37.480  57.260  97.450  1.00  0.00           O
ATOM   1224  N   ALA A  73      38.700  57.610  99.260  1.00  0.00           N
ATOM   1225  HN  ALA A  73      39.260  57.190  99.980  1.00  0.00           H
ATOM   1226  CA  ALA A  73      38.840  59.100  99.070  1.00  0.00           C
ATOM   1227  HA  ALA A  73      37.860  59.500  98.880  1.00  0.00           H
ATOM   1228  CB  ALA A  73      39.480  59.680 100.370  1.00  0.00           C
ATOM   1229  HB1 ALA A  73      38.820  59.510 101.240  1.00  0.00           H
ATOM   1230  HB2 ALA A  73      39.580  60.790 100.270  1.00  0.00           H
ATOM   1231  HB3 ALA A  73      40.470  59.250 100.630  1.00  0.00           H
ATOM   1232  C   ALA A  73      39.730  59.360  97.890  1.00  0.00           C
ATOM   1233  O   ALA A  73      39.440  60.240  97.060  1.00  0.00           O
ATOM   1234  N   ILE A  74      40.750  58.520  97.730  1.00  0.00           N
ATOM   1235  HN  ILE A  74      40.910  57.840  98.440  1.00  0.00           H
ATOM   1236  CA  ILE A  74      41.800  58.650  96.720  1.00  0.00           C
ATOM   1237  HA  ILE A  74      41.980  59.710  96.630  1.00  0.00           H
ATOM   1238  CB  ILE A  74      43.090  57.950  97.090  1.00  0.00           C
ATOM   1239  HB  ILE A  74      42.860  56.880  97.280  1.00  0.00           H
ATOM   1240  CG2 ILE A  74      44.070  58.060  95.880  1.00  0.00           C
ATOM   1241 HG21 ILE A  74      44.510  59.080  95.750  1.00  0.00           H
ATOM   1242 HG22 ILE A  74      43.670  57.830  94.870  1.00  0.00           H
ATOM   1243 HG23 ILE A  74      45.000  57.450  95.880  1.00  0.00           H
ATOM   1244  CG1 ILE A  74      43.850  58.660  98.240  1.00  0.00           C
ATOM   1245 HG11 ILE A  74      43.110  58.920  99.020  1.00  0.00           H
ATOM   1246 HG12 ILE A  74      44.220  59.640  97.870  1.00  0.00           H
ATOM   1247  CD  ILE A  74      44.890  57.680  98.940  1.00  0.00           C
ATOM   1248  HD1 ILE A  74      44.370  57.140  99.760  1.00  0.00           H
ATOM   1249  HD2 ILE A  74      45.810  58.170  99.320  1.00  0.00           H
ATOM   1250  HD3 ILE A  74      45.160  57.010  98.100  1.00  0.00           H
ATOM   1251  C   ILE A  74      41.200  58.230  95.380  1.00  0.00           C
ATOM   1252  O   ILE A  74      41.570  58.640  94.310  1.00  0.00           O
ATOM   1253  N   SER A  75      40.110  57.410  95.430  1.00  0.00           N
ATOM   1254  HN  SER A  75      39.920  56.910  96.270  1.00  0.00           H
ATOM   1255  CA  SER A  75      39.330  56.960  94.320  1.00  0.00           C
ATOM   1256  HA  SER A  75      39.900  56.800  93.420  1.00  0.00           H
ATOM   1257  CB  SER A  75      38.640  55.520  94.660  1.00  0.00           C
ATOM   1258  HB1 SER A  75      38.080  55.190  93.760  1.00  0.00           H
ATOM   1259  HB2 SER A  75      37.960  55.540  95.540  1.00  0.00           H
ATOM   1260  OG  SER A  75      39.670  54.620  94.860  1.00  0.00           O
ATOM   1261  HG1 SER A  75      39.990  54.810  95.750  1.00  0.00           H
ATOM   1262  C   SER A  75      38.350  58.010  93.920  1.00  0.00           C
ATOM   1263  O   SER A  75      38.180  58.130  92.700  1.00  0.00           O
ATOM   1264  N   ASP A  76      37.750  58.820  94.860  1.00  0.00           N
ATOM   1265  HN  ASP A  76      37.850  58.670  95.840  1.00  0.00           H
ATOM   1266  CA  ASP A  76      37.080  60.050  94.440  1.00  0.00           C
ATOM   1267  HA  ASP A  76      36.480  59.770  93.590  1.00  0.00           H
ATOM   1268  CB  ASP A  76      36.140  60.600  95.560  1.00  0.00           C
ATOM   1269  HB1 ASP A  76      35.870  61.660  95.330  1.00  0.00           H
ATOM   1270  HB2 ASP A  76      36.570  60.450  96.570  1.00  0.00           H
ATOM   1271  CG  ASP A  76      34.840  59.870  95.590  1.00  0.00           C
ATOM   1272  OD1 ASP A  76      34.070  60.140  96.530  1.00  0.00           O
ATOM   1273  OD2 ASP A  76      34.460  59.030  94.710  1.00  0.00           O
ATOM   1274  C   ASP A  76      38.050  61.060  93.810  1.00  0.00           C
ATOM   1275  O   ASP A  76      37.770  61.650  92.770  1.00  0.00           O
ATOM   1276  N   LEU A  77      39.260  61.380  94.430  1.00  0.00           N
ATOM   1277  HN  LEU A  77      39.450  60.890  95.270  1.00  0.00           H
ATOM   1278  CA  LEU A  77      40.190  62.370  93.970  1.00  0.00           C
ATOM   1279  HA  LEU A  77      39.600  63.270  94.020  1.00  0.00           H
ATOM   1280  CB  LEU A  77      41.410  62.400  95.050  1.00  0.00           C
ATOM   1281  HB1 LEU A  77      41.740  61.350  95.150  1.00  0.00           H
ATOM   1282  HB2 LEU A  77      41.040  62.810  96.020  1.00  0.00           H
ATOM   1283  CG  LEU A  77      42.710  63.160  94.570  1.00  0.00           C
ATOM   1284  HG  LEU A  77      42.900  62.870  93.510  1.00  0.00           H
ATOM   1285  CD1 LEU A  77      42.630  64.650  94.680  1.00  0.00           C
ATOM   1286 HD11 LEU A  77      42.560  64.940  95.750  1.00  0.00           H
ATOM   1287 HD12 LEU A  77      41.750  64.970  94.080  1.00  0.00           H
ATOM   1288 HD13 LEU A  77      43.520  65.130  94.230  1.00  0.00           H
ATOM   1289  CD2 LEU A  77      43.940  62.700  95.320  1.00  0.00           C
ATOM   1290 HD21 LEU A  77      43.740  63.030  96.360  1.00  0.00           H
ATOM   1291 HD22 LEU A  77      44.910  63.110  94.950  1.00  0.00           H
ATOM   1292 HD23 LEU A  77      43.920  61.590  95.370  1.00  0.00           H
ATOM   1293  C   LEU A  77      40.600  62.060  92.510  1.00  0.00           C
ATOM   1294  O   LEU A  77      40.580  62.900  91.650  1.00  0.00           O
ATOM   1295  N   PHE A  78      41.010  60.800  92.180  1.00  0.00           N
ATOM   1296  HN  PHE A  78      40.970  60.070  92.860  1.00  0.00           H
ATOM   1297  CA  PHE A  78      41.460  60.470  90.800  1.00  0.00           C
ATOM   1298  HA  PHE A  78      42.300  61.090  90.520  1.00  0.00           H
ATOM   1299  CB  PHE A  78      42.030  59.070  90.730  1.00  0.00           C
ATOM   1300  HB1 PHE A  78      42.150  58.730  89.680  1.00  0.00           H
ATOM   1301  HB2 PHE A  78      41.280  58.410  91.220  1.00  0.00           H
ATOM   1302  CG  PHE A  78      43.410  58.780  91.400  1.00  0.00           C
ATOM   1303  CD1 PHE A  78      44.180  59.800  91.950  1.00  0.00           C
ATOM   1304  HD1 PHE A  78      43.880  60.830  92.050  1.00  0.00           H
ATOM   1305  CE1 PHE A  78      45.240  59.390  92.840  1.00  0.00           C
ATOM   1306  HE1 PHE A  78      45.730  60.140  93.450  1.00  0.00           H
ATOM   1307  CZ  PHE A  78      45.670  58.090  92.810  1.00  0.00           C
ATOM   1308  HZ  PHE A  78      46.540  57.820  93.390  1.00  0.00           H
ATOM   1309  CD2 PHE A  78      43.800  57.430  91.500  1.00  0.00           C
ATOM   1310  HD2 PHE A  78      43.200  56.620  91.120  1.00  0.00           H
ATOM   1311  CE2 PHE A  78      44.900  57.070  92.210  1.00  0.00           C
ATOM   1312  HE2 PHE A  78      45.250  56.060  92.380  1.00  0.00           H
ATOM   1313  C   PHE A  78      40.440  60.690  89.750  1.00  0.00           C
ATOM   1314  O   PHE A  78      40.740  61.320  88.730  1.00  0.00           O
ATOM   1315  N   PHE A  79      39.170  60.340  90.050  1.00  0.00           N
ATOM   1316  HN  PHE A  79      38.970  59.740  90.830  1.00  0.00           H
ATOM   1317  CA  PHE A  79      38.010  60.680  89.320  1.00  0.00           C
ATOM   1318  HA  PHE A  79      38.210  60.350  88.320  1.00  0.00           H
ATOM   1319  CB  PHE A  79      36.840  59.830  89.860  1.00  0.00           C
ATOM   1320  HB1 PHE A  79      36.870  59.860  90.970  1.00  0.00           H
ATOM   1321  HB2 PHE A  79      37.020  58.790  89.520  1.00  0.00           H
ATOM   1322  CG  PHE A  79      35.440  60.150  89.440  1.00  0.00           C
ATOM   1323  CD1 PHE A  79      35.040  59.600  88.210  1.00  0.00           C
ATOM   1324  HD1 PHE A  79      35.720  58.920  87.710  1.00  0.00           H
ATOM   1325  CE1 PHE A  79      33.690  59.660  87.850  1.00  0.00           C
ATOM   1326  HE1 PHE A  79      33.430  59.230  86.890  1.00  0.00           H
ATOM   1327  CZ  PHE A  79      32.730  60.440  88.590  1.00  0.00           C
ATOM   1328  HZ  PHE A  79      31.720  60.600  88.230  1.00  0.00           H
ATOM   1329  CD2 PHE A  79      34.590  60.990  90.130  1.00  0.00           C
ATOM   1330  HD2 PHE A  79      34.930  61.350  91.090  1.00  0.00           H
ATOM   1331  CE2 PHE A  79      33.250  60.980  89.780  1.00  0.00           C
ATOM   1332  HE2 PHE A  79      32.580  61.590  90.380  1.00  0.00           H
ATOM   1333  C   PHE A  79      37.680  62.210  89.200  1.00  0.00           C
ATOM   1334  O   PHE A  79      37.370  62.660  88.090  1.00  0.00           O
ATOM   1335  N   LEU A  80      37.830  62.960  90.290  1.00  0.00           N
ATOM   1336  HN  LEU A  80      38.170  62.450  91.080  1.00  0.00           H
ATOM   1337  CA  LEU A  80      37.660  64.360  90.320  1.00  0.00           C
ATOM   1338  HA  LEU A  80      36.650  64.600  90.010  1.00  0.00           H
ATOM   1339  CB  LEU A  80      37.800  64.860  91.790  1.00  0.00           C
ATOM   1340  HB1 LEU A  80      37.960  65.960  91.820  1.00  0.00           H
ATOM   1341  HB2 LEU A  80      38.610  64.370  92.360  1.00  0.00           H
ATOM   1342  CG  LEU A  80      36.430  64.670  92.540  1.00  0.00           C
ATOM   1343  HG  LEU A  80      36.060  63.650  92.310  1.00  0.00           H
ATOM   1344  CD1 LEU A  80      36.700  64.700  94.070  1.00  0.00           C
ATOM   1345 HD11 LEU A  80      35.830  64.460  94.710  1.00  0.00           H
ATOM   1346 HD12 LEU A  80      37.050  65.700  94.410  1.00  0.00           H
ATOM   1347 HD13 LEU A  80      37.540  64.030  94.340  1.00  0.00           H
ATOM   1348  CD2 LEU A  80      35.530  65.790  92.140  1.00  0.00           C
ATOM   1349 HD21 LEU A  80      34.790  66.040  92.920  1.00  0.00           H
ATOM   1350 HD22 LEU A  80      35.010  65.640  91.170  1.00  0.00           H
ATOM   1351 HD23 LEU A  80      36.160  66.700  92.180  1.00  0.00           H
ATOM   1352  C   LEU A  80      38.630  65.100  89.470  1.00  0.00           C
ATOM   1353  O   LEU A  80      38.300  65.970  88.720  1.00  0.00           O
ATOM   1354  N   LEU A  81      39.830  64.640  89.460  1.00  0.00           N
ATOM   1355  HN  LEU A  81      40.110  63.890  90.060  1.00  0.00           H
ATOM   1356  CA  LEU A  81      40.900  65.280  88.750  1.00  0.00           C
ATOM   1357  HA  LEU A  81      40.890  66.330  89.030  1.00  0.00           H
ATOM   1358  CB  LEU A  81      42.270  64.780  89.340  1.00  0.00           C
ATOM   1359  HB1 LEU A  81      43.090  65.020  88.630  1.00  0.00           H
ATOM   1360  HB2 LEU A  81      42.240  63.670  89.370  1.00  0.00           H
ATOM   1361  CG  LEU A  81      42.710  65.290  90.680  1.00  0.00           C
ATOM   1362  HG  LEU A  81      41.890  65.230  91.430  1.00  0.00           H
ATOM   1363  CD1 LEU A  81      43.880  64.390  91.190  1.00  0.00           C
ATOM   1364 HD11 LEU A  81      44.880  64.720  90.810  1.00  0.00           H
ATOM   1365 HD12 LEU A  81      43.600  63.340  90.990  1.00  0.00           H
ATOM   1366 HD13 LEU A  81      44.020  64.450  92.290  1.00  0.00           H
ATOM   1367  CD2 LEU A  81      42.910  66.830  90.660  1.00  0.00           C
ATOM   1368 HD21 LEU A  81      42.010  67.450  90.450  1.00  0.00           H
ATOM   1369 HD22 LEU A  81      43.550  67.230  89.840  1.00  0.00           H
ATOM   1370 HD23 LEU A  81      43.310  67.170  91.640  1.00  0.00           H
ATOM   1371  C   LEU A  81      40.640  65.310  87.270  1.00  0.00           C
ATOM   1372  O   LEU A  81      41.330  65.990  86.540  1.00  0.00           O
ATOM   1373  N   THR A  82      39.800  64.420  86.770  1.00  0.00           N
ATOM   1374  HN  THR A  82      39.300  63.840  87.410  1.00  0.00           H
ATOM   1375  CA  THR A  82      39.620  64.340  85.300  1.00  0.00           C
ATOM   1376  HA  THR A  82      40.560  64.610  84.850  1.00  0.00           H
ATOM   1377  CB  THR A  82      39.340  62.890  84.960  1.00  0.00           C
ATOM   1378  HB  THR A  82      39.360  62.890  83.850  1.00  0.00           H
ATOM   1379  OG1 THR A  82      38.060  62.510  85.430  1.00  0.00           O
ATOM   1380  HG1 THR A  82      38.080  62.600  86.390  1.00  0.00           H
ATOM   1381  CG2 THR A  82      40.510  61.940  85.530  1.00  0.00           C
ATOM   1382 HG21 THR A  82      41.390  62.130  84.880  1.00  0.00           H
ATOM   1383 HG22 THR A  82      40.110  60.920  85.390  1.00  0.00           H
ATOM   1384 HG23 THR A  82      40.790  62.090  86.600  1.00  0.00           H
ATOM   1385  C   THR A  82      38.550  65.200  84.800  1.00  0.00           C
ATOM   1386  O   THR A  82      38.460  65.510  83.580  1.00  0.00           O
ATOM   1387  N   VAL A  83      37.690  65.740  85.690  1.00  0.00           N
ATOM   1388  HN  VAL A  83      37.640  65.520  86.660  1.00  0.00           H
ATOM   1389  CA  VAL A  83      36.620  66.620  85.370  1.00  0.00           C
ATOM   1390  HA  VAL A  83      35.900  66.060  84.790  1.00  0.00           H
ATOM   1391  CB  VAL A  83      35.730  66.880  86.560  1.00  0.00           C
ATOM   1392  HB  VAL A  83      36.240  67.510  87.330  1.00  0.00           H
ATOM   1393  CG1 VAL A  83      34.560  67.770  86.200  1.00  0.00           C
ATOM   1394 HG11 VAL A  83      33.890  68.030  87.040  1.00  0.00           H
ATOM   1395 HG12 VAL A  83      33.970  67.220  85.430  1.00  0.00           H
ATOM   1396 HG13 VAL A  83      34.700  68.740  85.690  1.00  0.00           H
ATOM   1397  CG2 VAL A  83      35.210  65.560  87.240  1.00  0.00           C
ATOM   1398 HG21 VAL A  83      34.610  65.010  86.490  1.00  0.00           H
ATOM   1399 HG22 VAL A  83      34.610  65.760  88.160  1.00  0.00           H
ATOM   1400 HG23 VAL A  83      36.090  64.940  87.510  1.00  0.00           H
ATOM   1401  C   VAL A  83      36.950  67.870  84.630  1.00  0.00           C
ATOM   1402  O   VAL A  83      36.260  68.090  83.630  1.00  0.00           O
ATOM   1403  N   PRO A  84      37.960  68.690  84.960  1.00  0.00           N
ATOM   1404  CD  PRO A  84      38.830  68.570  86.200  1.00  0.00           C
ATOM   1405  HD1 PRO A  84      39.150  67.570  86.550  1.00  0.00           H
ATOM   1406  HD2 PRO A  84      38.200  69.070  86.960  1.00  0.00           H
ATOM   1407  CA  PRO A  84      38.340  69.880  84.170  1.00  0.00           C
ATOM   1408  HA  PRO A  84      37.480  70.520  84.130  1.00  0.00           H
ATOM   1409  CB  PRO A  84      39.420  70.620  84.990  1.00  0.00           C
ATOM   1410  HB1 PRO A  84      38.910  71.400  85.600  1.00  0.00           H
ATOM   1411  HB2 PRO A  84      40.100  71.270  84.400  1.00  0.00           H
ATOM   1412  CG  PRO A  84      40.040  69.520  85.870  1.00  0.00           C
ATOM   1413  HG1 PRO A  84      40.780  68.970  85.260  1.00  0.00           H
ATOM   1414  HG2 PRO A  84      40.460  69.810  86.850  1.00  0.00           H
ATOM   1415  C   PRO A  84      38.780  69.480  82.780  1.00  0.00           C
ATOM   1416  O   PRO A  84      38.480  70.140  81.790  1.00  0.00           O
ATOM   1417  N   PHE A  85      39.510  68.420  82.620  1.00  0.00           N
ATOM   1418  HN  PHE A  85      39.700  67.830  83.400  1.00  0.00           H
ATOM   1419  CA  PHE A  85      39.990  67.980  81.290  1.00  0.00           C
ATOM   1420  HA  PHE A  85      40.380  68.900  80.870  1.00  0.00           H
ATOM   1421  CB  PHE A  85      41.100  66.940  81.380  1.00  0.00           C
ATOM   1422  HB1 PHE A  85      41.310  66.400  80.430  1.00  0.00           H
ATOM   1423  HB2 PHE A  85      40.740  66.200  82.130  1.00  0.00           H
ATOM   1424  CG  PHE A  85      42.280  67.540  81.960  1.00  0.00           C
ATOM   1425  CD1 PHE A  85      42.670  67.380  83.330  1.00  0.00           C
ATOM   1426  HD1 PHE A  85      42.100  66.690  83.930  1.00  0.00           H
ATOM   1427  CE1 PHE A  85      43.820  68.070  83.730  1.00  0.00           C
ATOM   1428  HE1 PHE A  85      44.210  67.920  84.730  1.00  0.00           H
ATOM   1429  CZ  PHE A  85      44.500  68.950  82.880  1.00  0.00           C
ATOM   1430  HZ  PHE A  85      45.330  69.620  83.070  1.00  0.00           H
ATOM   1431  CD2 PHE A  85      43.020  68.390  81.060  1.00  0.00           C
ATOM   1432  HD2 PHE A  85      42.680  68.630  80.060  1.00  0.00           H
ATOM   1433  CE2 PHE A  85      44.140  69.100  81.570  1.00  0.00           C
ATOM   1434  HE2 PHE A  85      44.620  69.770  80.880  1.00  0.00           H
ATOM   1435  C   PHE A  85      38.890  67.520  80.310  1.00  0.00           C
ATOM   1436  O   PHE A  85      38.990  67.670  79.090  1.00  0.00           O
ATOM   1437  N   TRP A  86      37.840  66.870  80.900  1.00  0.00           N
ATOM   1438  HN  TRP A  86      37.980  66.380  81.760  1.00  0.00           H
ATOM   1439  CA  TRP A  86      36.550  66.550  80.230  1.00  0.00           C
ATOM   1440  HA  TRP A  86      36.720  66.150  79.240  1.00  0.00           H
ATOM   1441  CB  TRP A  86      35.840  65.410  81.040  1.00  0.00           C
ATOM   1442  HB1 TRP A  86      34.890  65.270  80.470  1.00  0.00           H
ATOM   1443  HB2 TRP A  86      35.650  65.810  82.050  1.00  0.00           H
ATOM   1444  CG  TRP A  86      36.520  64.090  81.080  1.00  0.00           C
ATOM   1445  CD1 TRP A  86      36.810  63.380  82.190  1.00  0.00           C
ATOM   1446  HD1 TRP A  86      36.560  63.620  83.210  1.00  0.00           H
ATOM   1447  NE1 TRP A  86      37.370  62.150  81.840  1.00  0.00           N
ATOM   1448  HE1 TRP A  86      37.630  61.450  82.470  1.00  0.00           H
ATOM   1449  CE2 TRP A  86      37.360  62.030  80.550  1.00  0.00           C
ATOM   1450  CD2 TRP A  86      36.870  63.220  80.000  1.00  0.00           C
ATOM   1451  CE3 TRP A  86      36.770  63.320  78.600  1.00  0.00           C
ATOM   1452  HE3 TRP A  86      36.310  64.250  78.290  1.00  0.00           H
ATOM   1453  CZ3 TRP A  86      36.980  62.220  77.780  1.00  0.00           C
ATOM   1454  HZ3 TRP A  86      36.850  62.310  76.720  1.00  0.00           H
ATOM   1455  CZ2 TRP A  86      37.650  60.940  79.770  1.00  0.00           C
ATOM   1456  HZ2 TRP A  86      37.960  60.000  80.210  1.00  0.00           H
ATOM   1457  CH2 TRP A  86      37.370  60.970  78.360  1.00  0.00           C
ATOM   1458  HH2 TRP A  86      37.570  60.180  77.650  1.00  0.00           H
ATOM   1459  C   TRP A  86      35.630  67.640  80.090  1.00  0.00           C
ATOM   1460  O   TRP A  86      34.910  67.630  79.090  1.00  0.00           O
ATOM   1461  N   ALA A  87      35.600  68.670  80.920  1.00  0.00           N
ATOM   1462  HN  ALA A  87      36.110  68.470  81.750  1.00  0.00           H
ATOM   1463  CA  ALA A  87      35.060  69.980  80.610  1.00  0.00           C
ATOM   1464  HA  ALA A  87      34.060  69.830  80.250  1.00  0.00           H
ATOM   1465  CB  ALA A  87      35.030  70.810  81.880  1.00  0.00           C
ATOM   1466  HB1 ALA A  87      36.090  71.060  82.100  1.00  0.00           H
ATOM   1467  HB2 ALA A  87      34.690  70.140  82.700  1.00  0.00           H
ATOM   1468  HB3 ALA A  87      34.560  71.810  81.990  1.00  0.00           H
ATOM   1469  C   ALA A  87      35.760  70.750  79.480  1.00  0.00           C
ATOM   1470  O   ALA A  87      35.160  71.580  78.760  1.00  0.00           O
ATOM   1471  N   HSD A  88      37.070  70.550  79.290  1.00  0.00           N
ATOM   1472  HN  HSD A  88      37.590  69.970  79.910  1.00  0.00           H
ATOM   1473  CA  HSD A  88      37.740  71.050  78.160  1.00  0.00           C
ATOM   1474  HA  HSD A  88      37.540  72.110  78.050  1.00  0.00           H
ATOM   1475  CB  HSD A  88      39.230  70.940  78.310  1.00  0.00           C
ATOM   1476  HB1 HSD A  88      39.530  69.910  78.020  1.00  0.00           H
ATOM   1477  HB2 HSD A  88      39.590  71.050  79.350  1.00  0.00           H
ATOM   1478  ND1 HSD A  88      39.790  73.120  76.940  1.00  0.00           N
ATOM   1479  HD1 HSD A  88      38.910  73.580  77.050  1.00  0.00           H
ATOM   1480  CG  HSD A  88      40.110  71.870  77.440  1.00  0.00           C
ATOM   1481  CE1 HSD A  88      40.890  73.660  76.310  1.00  0.00           C
ATOM   1482  HE1 HSD A  88      40.950  74.650  75.870  1.00  0.00           H
ATOM   1483  NE2 HSD A  88      41.930  72.790  76.470  1.00  0.00           N
ATOM   1484  CD2 HSD A  88      41.430  71.740  77.210  1.00  0.00           C
ATOM   1485  HD2 HSD A  88      42.120  70.910  77.290  1.00  0.00           H
ATOM   1486  C   HSD A  88      37.350  70.430  76.880  1.00  0.00           C
ATOM   1487  O   HSD A  88      37.070  71.010  75.860  1.00  0.00           O
ATOM   1488  N   TYR A  89      37.270  69.080  76.790  1.00  0.00           N
ATOM   1489  HN  TYR A  89      37.580  68.550  77.580  1.00  0.00           H
ATOM   1490  CA  TYR A  89      36.730  68.270  75.790  1.00  0.00           C
ATOM   1491  HA  TYR A  89      37.270  68.490  74.880  1.00  0.00           H
ATOM   1492  CB  TYR A  89      36.830  66.810  76.210  1.00  0.00           C
ATOM   1493  HB1 TYR A  89      36.320  66.510  77.150  1.00  0.00           H
ATOM   1494  HB2 TYR A  89      37.930  66.710  76.370  1.00  0.00           H
ATOM   1495  CG  TYR A  89      36.550  65.800  75.130  1.00  0.00           C
ATOM   1496  CD1 TYR A  89      37.160  65.790  73.910  1.00  0.00           C
ATOM   1497  HD1 TYR A  89      37.950  66.520  73.770  1.00  0.00           H
ATOM   1498  CE1 TYR A  89      36.940  64.790  72.980  1.00  0.00           C
ATOM   1499  HE1 TYR A  89      37.380  64.850  71.990  1.00  0.00           H
ATOM   1500  CZ  TYR A  89      36.070  63.710  73.290  1.00  0.00           C
ATOM   1501  OH  TYR A  89      36.080  62.580  72.500  1.00  0.00           O
ATOM   1502  HH  TYR A  89      35.360  62.010  72.800  1.00  0.00           H
ATOM   1503  CD2 TYR A  89      35.600  64.760  75.380  1.00  0.00           C
ATOM   1504  HD2 TYR A  89      35.060  64.690  76.310  1.00  0.00           H
ATOM   1505  CE2 TYR A  89      35.480  63.610  74.570  1.00  0.00           C
ATOM   1506  HE2 TYR A  89      34.890  62.760  74.880  1.00  0.00           H
ATOM   1507  C   TYR A  89      35.280  68.600  75.500  1.00  0.00           C
ATOM   1508  O   TYR A  89      34.850  68.800  74.360  1.00  0.00           O
ATOM   1509  N   ALA A  90      34.430  68.750  76.580  1.00  0.00           N
ATOM   1510  HN  ALA A  90      34.730  68.510  77.500  1.00  0.00           H
ATOM   1511  CA  ALA A  90      33.050  69.230  76.480  1.00  0.00           C
ATOM   1512  HA  ALA A  90      32.570  68.480  75.880  1.00  0.00           H
ATOM   1513  CB  ALA A  90      32.250  69.230  77.810  1.00  0.00           C
ATOM   1514  HB1 ALA A  90      32.230  68.220  78.270  1.00  0.00           H
ATOM   1515  HB2 ALA A  90      31.160  69.430  77.700  1.00  0.00           H
ATOM   1516  HB3 ALA A  90      32.730  69.840  78.600  1.00  0.00           H
ATOM   1517  C   ALA A  90      32.930  70.570  75.720  1.00  0.00           C
ATOM   1518  O   ALA A  90      32.200  70.550  74.710  1.00  0.00           O
ATOM   1519  N   ALA A  91      33.740  71.590  76.060  1.00  0.00           N
ATOM   1520  HN  ALA A  91      34.270  71.540  76.900  1.00  0.00           H
ATOM   1521  CA  ALA A  91      33.780  72.830  75.340  1.00  0.00           C
ATOM   1522  HA  ALA A  91      32.770  73.210  75.270  1.00  0.00           H
ATOM   1523  CB  ALA A  91      34.670  73.790  76.040  1.00  0.00           C
ATOM   1524  HB1 ALA A  91      35.680  73.380  76.270  1.00  0.00           H
ATOM   1525  HB2 ALA A  91      34.200  73.940  77.040  1.00  0.00           H
ATOM   1526  HB3 ALA A  91      34.780  74.720  75.440  1.00  0.00           H
ATOM   1527  C   ALA A  91      34.270  72.890  73.890  1.00  0.00           C
ATOM   1528  O   ALA A  91      33.680  73.560  73.030  1.00  0.00           O
ATOM   1529  N   ALA A  92      35.360  72.110  73.590  1.00  0.00           N
ATOM   1530  HN  ALA A  92      35.820  71.480  74.210  1.00  0.00           H
ATOM   1531  CA  ALA A  92      35.910  72.380  72.260  1.00  0.00           C
ATOM   1532  HA  ALA A  92      35.160  72.450  71.480  1.00  0.00           H
ATOM   1533  CB  ALA A  92      36.930  73.560  72.230  1.00  0.00           C
ATOM   1534  HB1 ALA A  92      37.750  73.330  72.940  1.00  0.00           H
ATOM   1535  HB2 ALA A  92      36.410  74.500  72.520  1.00  0.00           H
ATOM   1536  HB3 ALA A  92      37.260  73.670  71.180  1.00  0.00           H
ATOM   1537  C   ALA A  92      36.670  71.140  71.760  1.00  0.00           C
ATOM   1538  O   ALA A  92      36.960  70.260  72.580  1.00  0.00           O
ATOM   1539  N   GLN A  93      36.860  70.930  70.440  1.00  0.00           N
ATOM   1540  HN  GLN A  93      36.560  71.580  69.750  1.00  0.00           H
ATOM   1541  CA  GLN A  93      37.580  69.860  69.880  1.00  0.00           C
ATOM   1542  HA  GLN A  93      36.960  68.980  69.910  1.00  0.00           H
ATOM   1543  CB  GLN A  93      37.840  70.070  68.320  1.00  0.00           C
ATOM   1544  HB1 GLN A  93      38.460  69.220  67.940  1.00  0.00           H
ATOM   1545  HB2 GLN A  93      38.470  70.980  68.190  1.00  0.00           H
ATOM   1546  CG  GLN A  93      36.610  70.230  67.410  1.00  0.00           C
ATOM   1547  HG1 GLN A  93      37.110  70.320  66.420  1.00  0.00           H
ATOM   1548  HG2 GLN A  93      35.970  71.140  67.500  1.00  0.00           H
ATOM   1549  CD  GLN A  93      35.780  68.940  67.350  1.00  0.00           C
ATOM   1550  OE1 GLN A  93      36.250  67.950  66.800  1.00  0.00           O
ATOM   1551  NE2 GLN A  93      34.590  68.850  67.990  1.00  0.00           N
ATOM   1552 HE21 GLN A  93      34.210  69.660  68.430  1.00  0.00           H
ATOM   1553 HE22 GLN A  93      34.180  67.940  68.070  1.00  0.00           H
ATOM   1554  C   GLN A  93      38.930  69.520  70.520  1.00  0.00           C
ATOM   1555  O   GLN A  93      39.690  70.490  70.860  1.00  0.00           O
ATOM   1556  N   TRP A  94      39.210  68.200  70.630  1.00  0.00           N
ATOM   1557  HN  TRP A  94      38.550  67.540  70.290  1.00  0.00           H
ATOM   1558  CA  TRP A  94      40.460  67.730  71.310  1.00  0.00           C
ATOM   1559  HA  TRP A  94      40.570  68.220  72.270  1.00  0.00           H
ATOM   1560  CB  TRP A  94      40.400  66.250  71.650  1.00  0.00           C
ATOM   1561  HB1 TRP A  94      40.280  65.740  70.670  1.00  0.00           H
ATOM   1562  HB2 TRP A  94      39.440  66.060  72.180  1.00  0.00           H
ATOM   1563  CG  TRP A  94      41.510  65.690  72.410  1.00  0.00           C
ATOM   1564  CD1 TRP A  94      42.530  64.780  71.990  1.00  0.00           C
ATOM   1565  HD1 TRP A  94      42.700  64.430  70.990  1.00  0.00           H
ATOM   1566  NE1 TRP A  94      43.200  64.430  73.160  1.00  0.00           N
ATOM   1567  HE1 TRP A  94      44.070  63.990  73.150  1.00  0.00           H
ATOM   1568  CE2 TRP A  94      42.690  65.060  74.280  1.00  0.00           C
ATOM   1569  CD2 TRP A  94      41.650  65.890  73.840  1.00  0.00           C
ATOM   1570  CE3 TRP A  94      40.930  66.710  74.810  1.00  0.00           C
ATOM   1571  HE3 TRP A  94      40.010  67.140  74.450  1.00  0.00           H
ATOM   1572  CZ3 TRP A  94      41.170  66.560  76.150  1.00  0.00           C
ATOM   1573  HZ3 TRP A  94      40.490  66.900  76.920  1.00  0.00           H
ATOM   1574  CZ2 TRP A  94      42.960  64.920  75.630  1.00  0.00           C
ATOM   1575  HZ2 TRP A  94      43.810  64.340  75.940  1.00  0.00           H
ATOM   1576  CH2 TRP A  94      42.180  65.640  76.590  1.00  0.00           C
ATOM   1577  HH2 TRP A  94      42.500  65.690  77.620  1.00  0.00           H
ATOM   1578  C   TRP A  94      41.800  68.100  70.620  1.00  0.00           C
ATOM   1579  O   TRP A  94      42.270  67.470  69.670  1.00  0.00           O
ATOM   1580  N   ASP A  95      42.550  69.080  71.110  1.00  0.00           N
ATOM   1581  HN  ASP A  95      42.290  69.630  71.890  1.00  0.00           H
ATOM   1582  CA  ASP A  95      43.840  69.570  70.610  1.00  0.00           C
ATOM   1583  HA  ASP A  95      43.820  69.700  69.540  1.00  0.00           H
ATOM   1584  CB  ASP A  95      44.150  70.960  71.190  1.00  0.00           C
ATOM   1585  HB1 ASP A  95      45.220  71.210  71.060  1.00  0.00           H
ATOM   1586  HB2 ASP A  95      43.950  70.840  72.280  1.00  0.00           H
ATOM   1587  CG  ASP A  95      43.320  72.040  70.590  1.00  0.00           C
ATOM   1588  OD1 ASP A  95      43.430  72.370  69.340  1.00  0.00           O
ATOM   1589  OD2 ASP A  95      42.500  72.670  71.310  1.00  0.00           O
ATOM   1590  C   ASP A  95      45.020  68.560  70.940  1.00  0.00           C
ATOM   1591  O   ASP A  95      45.930  68.350  70.190  1.00  0.00           O
ATOM   1592  N   PHE A  96      44.950  68.050  72.150  1.00  0.00           N
ATOM   1593  HN  PHE A  96      44.210  68.290  72.770  1.00  0.00           H
ATOM   1594  CA  PHE A  96      45.960  67.150  72.620  1.00  0.00           C
ATOM   1595  HA  PHE A  96      46.910  67.570  72.360  1.00  0.00           H
ATOM   1596  CB  PHE A  96      45.930  66.810  74.160  1.00  0.00           C
ATOM   1597  HB1 PHE A  96      46.840  66.390  74.640  1.00  0.00           H
ATOM   1598  HB2 PHE A  96      45.070  66.150  74.410  1.00  0.00           H
ATOM   1599  CG  PHE A  96      45.770  68.050  75.020  1.00  0.00           C
ATOM   1600  CD1 PHE A  96      46.390  69.260  74.700  1.00  0.00           C
ATOM   1601  HD1 PHE A  96      47.080  69.360  73.880  1.00  0.00           H
ATOM   1602  CE1 PHE A  96      45.840  70.540  75.060  1.00  0.00           C
ATOM   1603  HE1 PHE A  96      46.110  71.510  74.650  1.00  0.00           H
ATOM   1604  CZ  PHE A  96      44.940  70.520  76.100  1.00  0.00           C
ATOM   1605  HZ  PHE A  96      44.530  71.430  76.500  1.00  0.00           H
ATOM   1606  CD2 PHE A  96      44.830  68.120  76.060  1.00  0.00           C
ATOM   1607  HD2 PHE A  96      44.340  67.270  76.510  1.00  0.00           H
ATOM   1608  CE2 PHE A  96      44.430  69.270  76.640  1.00  0.00           C
ATOM   1609  HE2 PHE A  96      43.730  69.270  77.470  1.00  0.00           H
ATOM   1610  C   PHE A  96      46.120  65.810  71.840  1.00  0.00           C
ATOM   1611  O   PHE A  96      45.400  65.490  70.920  1.00  0.00           O
ATOM   1612  N   GLY A  97      47.090  65.060  72.370  1.00  0.00           N
ATOM   1613  HN  GLY A  97      47.720  65.420  73.050  1.00  0.00           H
ATOM   1614  CA  GLY A  97      47.480  63.760  71.780  1.00  0.00           C
ATOM   1615  HA1 GLY A  97      48.510  63.710  72.120  1.00  0.00           H
ATOM   1616  HA2 GLY A  97      47.380  63.740  70.710  1.00  0.00           H
ATOM   1617  C   GLY A  97      46.830  62.520  72.490  1.00  0.00           C
ATOM   1618  O   GLY A  97      45.900  62.630  73.260  1.00  0.00           O
ATOM   1619  N   ASN A  98      47.290  61.300  72.090  1.00  0.00           N
ATOM   1620  HN  ASN A  98      48.000  61.360  71.390  1.00  0.00           H
ATOM   1621  CA  ASN A  98      46.910  59.940  72.450  1.00  0.00           C
ATOM   1622  HA  ASN A  98      45.840  59.800  72.390  1.00  0.00           H
ATOM   1623  CB  ASN A  98      47.710  58.990  71.510  1.00  0.00           C
ATOM   1624  HB1 ASN A  98      47.720  58.000  72.000  1.00  0.00           H
ATOM   1625  HB2 ASN A  98      48.800  59.170  71.410  1.00  0.00           H
ATOM   1626  CG  ASN A  98      47.070  58.930  70.110  1.00  0.00           C
ATOM   1627  OD1 ASN A  98      46.270  58.100  69.700  1.00  0.00           O
ATOM   1628  ND2 ASN A  98      47.570  59.830  69.230  1.00  0.00           N
ATOM   1629 HD21 ASN A  98      48.330  60.340  69.630  1.00  0.00           H
ATOM   1630 HD22 ASN A  98      47.040  59.950  68.390  1.00  0.00           H
ATOM   1631  C   ASN A  98      47.290  59.770  73.930  1.00  0.00           C
ATOM   1632  O   ASN A  98      46.560  59.130  74.700  1.00  0.00           O
ATOM   1633  N   THR A  99      48.500  60.430  74.360  1.00  0.00           N
ATOM   1634  HN  THR A  99      49.030  60.960  73.700  1.00  0.00           H
ATOM   1635  CA  THR A  99      49.110  60.250  75.690  1.00  0.00           C
ATOM   1636  HA  THR A  99      48.930  59.210  75.890  1.00  0.00           H
ATOM   1637  CB  THR A  99      50.560  60.640  75.620  1.00  0.00           C
ATOM   1638  HB  THR A  99      50.590  61.750  75.510  1.00  0.00           H
ATOM   1639  OG1 THR A  99      51.110  59.910  74.580  1.00  0.00           O
ATOM   1640  HG1 THR A  99      51.000  60.520  73.850  1.00  0.00           H
ATOM   1641  CG2 THR A  99      51.250  60.180  76.870  1.00  0.00           C
ATOM   1642 HG21 THR A  99      50.990  60.780  77.770  1.00  0.00           H
ATOM   1643 HG22 THR A  99      52.350  60.350  76.870  1.00  0.00           H
ATOM   1644 HG23 THR A  99      51.290  59.100  77.160  1.00  0.00           H
ATOM   1645  C   THR A  99      48.310  61.100  76.650  1.00  0.00           C
ATOM   1646  O   THR A  99      48.090  60.580  77.740  1.00  0.00           O
ATOM   1647  N   MET A 100      47.840  62.330  76.370  1.00  0.00           N
ATOM   1648  HN  MET A 100      48.130  62.730  75.510  1.00  0.00           H
ATOM   1649  CA  MET A 100      46.900  62.970  77.290  1.00  0.00           C
ATOM   1650  HA  MET A 100      47.290  62.990  78.300  1.00  0.00           H
ATOM   1651  CB  MET A 100      46.590  64.430  76.900  1.00  0.00           C
ATOM   1652  HB1 MET A 100      45.580  64.680  77.290  1.00  0.00           H
ATOM   1653  HB2 MET A 100      46.400  64.570  75.820  1.00  0.00           H
ATOM   1654  CG  MET A 100      47.620  65.530  77.390  1.00  0.00           C
ATOM   1655  HG1 MET A 100      47.210  66.470  76.960  1.00  0.00           H
ATOM   1656  HG2 MET A 100      48.630  65.520  76.930  1.00  0.00           H
ATOM   1657  SD  MET A 100      47.710  65.700  79.170  1.00  0.00           S
ATOM   1658  CE  MET A 100      46.150  66.510  79.620  1.00  0.00           C
ATOM   1659  HE1 MET A 100      46.060  66.540  80.730  1.00  0.00           H
ATOM   1660  HE2 MET A 100      45.290  65.920  79.240  1.00  0.00           H
ATOM   1661  HE3 MET A 100      46.130  67.560  79.260  1.00  0.00           H
ATOM   1662  C   MET A 100      45.560  62.220  77.440  1.00  0.00           C
ATOM   1663  O   MET A 100      45.050  61.920  78.490  1.00  0.00           O
ATOM   1664  N   CYS A 101      45.120  61.720  76.240  1.00  0.00           N
ATOM   1665  HN  CYS A 101      45.530  61.930  75.350  1.00  0.00           H
ATOM   1666  CA  CYS A 101      43.980  60.840  76.200  1.00  0.00           C
ATOM   1667  HA  CYS A 101      43.170  61.370  76.670  1.00  0.00           H
ATOM   1668  CB  CYS A 101      43.440  60.650  74.810  1.00  0.00           C
ATOM   1669  HB1 CYS A 101      44.210  60.340  74.080  1.00  0.00           H
ATOM   1670  HB2 CYS A 101      43.100  61.670  74.510  1.00  0.00           H
ATOM   1671  SG  CYS A 101      42.080  59.500  74.570  1.00  0.00           S
ATOM   1672  C   CYS A 101      44.000  59.420  76.960  1.00  0.00           C
ATOM   1673  O   CYS A 101      43.140  59.060  77.690  1.00  0.00           O
ATOM   1674  N   GLN A 102      45.120  58.660  76.790  1.00  0.00           N
ATOM   1675  HN  GLN A 102      45.810  58.860  76.100  1.00  0.00           H
ATOM   1676  CA  GLN A 102      45.270  57.510  77.620  1.00  0.00           C
ATOM   1677  HA  GLN A 102      44.440  56.830  77.540  1.00  0.00           H
ATOM   1678  CB  GLN A 102      46.340  56.500  77.080  1.00  0.00           C
ATOM   1679  HB1 GLN A 102      46.650  55.740  77.830  1.00  0.00           H
ATOM   1680  HB2 GLN A 102      47.260  57.040  76.800  1.00  0.00           H
ATOM   1681  CG  GLN A 102      45.910  55.930  75.750  1.00  0.00           C
ATOM   1682  HG1 GLN A 102      45.520  56.640  74.980  1.00  0.00           H
ATOM   1683  HG2 GLN A 102      45.040  55.280  76.000  1.00  0.00           H
ATOM   1684  CD  GLN A 102      47.050  55.100  75.130  1.00  0.00           C
ATOM   1685  OE1 GLN A 102      48.050  55.660  74.760  1.00  0.00           O
ATOM   1686  NE2 GLN A 102      46.830  53.760  75.010  1.00  0.00           N
ATOM   1687 HE21 GLN A 102      45.980  53.340  75.300  1.00  0.00           H
ATOM   1688 HE22 GLN A 102      47.400  53.240  74.370  1.00  0.00           H
ATOM   1689  C   GLN A 102      45.450  57.840  79.100  1.00  0.00           C
ATOM   1690  O   GLN A 102      44.980  57.190  80.010  1.00  0.00           O
ATOM   1691  N   LEU A 103      46.240  58.880  79.500  1.00  0.00           N
ATOM   1692  HN  LEU A 103      46.750  59.550  78.960  1.00  0.00           H
ATOM   1693  CA  LEU A 103      46.190  59.300  80.860  1.00  0.00           C
ATOM   1694  HA  LEU A 103      46.450  58.430  81.440  1.00  0.00           H
ATOM   1695  CB  LEU A 103      47.340  60.300  80.950  1.00  0.00           C
ATOM   1696  HB1 LEU A 103      47.270  61.040  80.130  1.00  0.00           H
ATOM   1697  HB2 LEU A 103      48.280  59.720  80.860  1.00  0.00           H
ATOM   1698  CG  LEU A 103      47.410  61.110  82.290  1.00  0.00           C
ATOM   1699  HG  LEU A 103      46.430  61.610  82.430  1.00  0.00           H
ATOM   1700  CD1 LEU A 103      47.680  60.150  83.450  1.00  0.00           C
ATOM   1701 HD11 LEU A 103      48.030  60.770  84.300  1.00  0.00           H
ATOM   1702 HD12 LEU A 103      48.510  59.480  83.120  1.00  0.00           H
ATOM   1703 HD13 LEU A 103      46.740  59.620  83.730  1.00  0.00           H
ATOM   1704  CD2 LEU A 103      48.310  62.350  82.110  1.00  0.00           C
ATOM   1705 HD21 LEU A 103      49.360  62.300  81.770  1.00  0.00           H
ATOM   1706 HD22 LEU A 103      48.370  62.920  83.070  1.00  0.00           H
ATOM   1707 HD23 LEU A 103      47.710  63.070  81.510  1.00  0.00           H
ATOM   1708  C   LEU A 103      44.870  59.720  81.360  1.00  0.00           C
ATOM   1709  O   LEU A 103      44.410  59.220  82.470  1.00  0.00           O
ATOM   1710  N   LEU A 104      44.120  60.520  80.630  1.00  0.00           N
ATOM   1711  HN  LEU A 104      44.370  60.960  79.770  1.00  0.00           H
ATOM   1712  CA  LEU A 104      42.870  60.990  81.110  1.00  0.00           C
ATOM   1713  HA  LEU A 104      42.930  61.480  82.070  1.00  0.00           H
ATOM   1714  CB  LEU A 104      42.340  62.010  80.170  1.00  0.00           C
ATOM   1715  HB1 LEU A 104      42.350  61.590  79.140  1.00  0.00           H
ATOM   1716  HB2 LEU A 104      42.950  62.940  80.140  1.00  0.00           H
ATOM   1717  CG  LEU A 104      40.930  62.610  80.330  1.00  0.00           C
ATOM   1718  HG  LEU A 104      40.230  61.760  80.480  1.00  0.00           H
ATOM   1719  CD1 LEU A 104      40.760  63.530  81.550  1.00  0.00           C
ATOM   1720 HD11 LEU A 104      41.410  64.420  81.440  1.00  0.00           H
ATOM   1721 HD12 LEU A 104      41.120  62.930  82.420  1.00  0.00           H
ATOM   1722 HD13 LEU A 104      39.730  63.930  81.650  1.00  0.00           H
ATOM   1723  CD2 LEU A 104      40.360  63.370  79.160  1.00  0.00           C
ATOM   1724 HD21 LEU A 104      39.260  63.290  79.110  1.00  0.00           H
ATOM   1725 HD22 LEU A 104      40.710  62.980  78.180  1.00  0.00           H
ATOM   1726 HD23 LEU A 104      40.670  64.440  79.240  1.00  0.00           H
ATOM   1727  C   LEU A 104      41.860  59.850  81.220  1.00  0.00           C
ATOM   1728  O   LEU A 104      41.100  59.680  82.170  1.00  0.00           O
ATOM   1729  N   THR A 105      41.730  58.970  80.160  1.00  0.00           N
ATOM   1730  HN  THR A 105      42.300  59.220  79.380  1.00  0.00           H
ATOM   1731  CA  THR A 105      40.810  57.890  80.200  1.00  0.00           C
ATOM   1732  HA  THR A 105      39.880  58.370  80.460  1.00  0.00           H
ATOM   1733  CB  THR A 105      40.600  57.160  78.830  1.00  0.00           C
ATOM   1734  HB  THR A 105      40.920  57.900  78.070  1.00  0.00           H
ATOM   1735  OG1 THR A 105      39.240  56.900  78.480  1.00  0.00           O
ATOM   1736  HG1 THR A 105      39.270  56.700  77.540  1.00  0.00           H
ATOM   1737  CG2 THR A 105      41.440  55.960  78.590  1.00  0.00           C
ATOM   1738 HG21 THR A 105      40.930  55.030  78.930  1.00  0.00           H
ATOM   1739 HG22 THR A 105      42.440  56.070  79.070  1.00  0.00           H
ATOM   1740 HG23 THR A 105      41.560  55.870  77.490  1.00  0.00           H
ATOM   1741  C   THR A 105      41.190  56.890  81.350  1.00  0.00           C
ATOM   1742  O   THR A 105      40.300  56.500  82.120  1.00  0.00           O
ATOM   1743  N   GLY A 106      42.440  56.620  81.640  1.00  0.00           N
ATOM   1744  HN  GLY A 106      43.100  57.210  81.170  1.00  0.00           H
ATOM   1745  CA  GLY A 106      42.830  55.700  82.740  1.00  0.00           C
ATOM   1746  HA1 GLY A 106      43.880  55.480  82.610  1.00  0.00           H
ATOM   1747  HA2 GLY A 106      42.240  54.800  82.660  1.00  0.00           H
ATOM   1748  C   GLY A 106      42.640  56.240  84.110  1.00  0.00           C
ATOM   1749  O   GLY A 106      42.210  55.520  85.010  1.00  0.00           O
ATOM   1750  N   LEU A 107      42.940  57.490  84.340  1.00  0.00           N
ATOM   1751  HN  LEU A 107      43.420  58.020  83.650  1.00  0.00           H
ATOM   1752  CA  LEU A 107      42.830  58.230  85.630  1.00  0.00           C
ATOM   1753  HA  LEU A 107      43.330  57.710  86.430  1.00  0.00           H
ATOM   1754  CB  LEU A 107      43.430  59.660  85.440  1.00  0.00           C
ATOM   1755  HB1 LEU A 107      43.040  60.150  84.530  1.00  0.00           H
ATOM   1756  HB2 LEU A 107      44.490  59.440  85.200  1.00  0.00           H
ATOM   1757  CG  LEU A 107      43.420  60.560  86.740  1.00  0.00           C
ATOM   1758  HG  LEU A 107      42.390  60.520  87.140  1.00  0.00           H
ATOM   1759  CD1 LEU A 107      44.400  60.010  87.820  1.00  0.00           C
ATOM   1760 HD11 LEU A 107      44.460  58.910  87.920  1.00  0.00           H
ATOM   1761 HD12 LEU A 107      44.180  60.360  88.850  1.00  0.00           H
ATOM   1762 HD13 LEU A 107      45.460  60.250  87.620  1.00  0.00           H
ATOM   1763  CD2 LEU A 107      43.830  62.060  86.510  1.00  0.00           C
ATOM   1764 HD21 LEU A 107      44.640  62.190  85.760  1.00  0.00           H
ATOM   1765 HD22 LEU A 107      44.300  62.450  87.450  1.00  0.00           H
ATOM   1766 HD23 LEU A 107      42.980  62.680  86.170  1.00  0.00           H
ATOM   1767  C   LEU A 107      41.400  58.180  86.020  1.00  0.00           C
ATOM   1768  O   LEU A 107      41.150  57.870  87.200  1.00  0.00           O
ATOM   1769  N   TYR A 108      40.420  58.410  85.100  1.00  0.00           N
ATOM   1770  HN  TYR A 108      40.660  58.820  84.220  1.00  0.00           H
ATOM   1771  CA  TYR A 108      39.030  58.240  85.360  1.00  0.00           C
ATOM   1772  HA  TYR A 108      38.630  58.740  86.230  1.00  0.00           H
ATOM   1773  CB  TYR A 108      38.300  58.900  84.140  1.00  0.00           C
ATOM   1774  HB1 TYR A 108      38.730  58.450  83.220  1.00  0.00           H
ATOM   1775  HB2 TYR A 108      38.520  59.980  84.230  1.00  0.00           H
ATOM   1776  CG  TYR A 108      36.840  58.730  84.140  1.00  0.00           C
ATOM   1777  CD1 TYR A 108      35.970  59.810  84.510  1.00  0.00           C
ATOM   1778  HD1 TYR A 108      36.460  60.680  84.930  1.00  0.00           H
ATOM   1779  CE1 TYR A 108      34.570  59.710  84.470  1.00  0.00           C
ATOM   1780  HE1 TYR A 108      33.930  60.530  84.750  1.00  0.00           H
ATOM   1781  CZ  TYR A 108      33.990  58.570  84.030  1.00  0.00           C
ATOM   1782  OH  TYR A 108      32.590  58.550  84.000  1.00  0.00           O
ATOM   1783  HH  TYR A 108      32.340  59.310  83.480  1.00  0.00           H
ATOM   1784  CD2 TYR A 108      36.230  57.530  83.690  1.00  0.00           C
ATOM   1785  HD2 TYR A 108      36.890  56.730  83.370  1.00  0.00           H
ATOM   1786  CE2 TYR A 108      34.790  57.450  83.550  1.00  0.00           C
ATOM   1787  HE2 TYR A 108      34.330  56.580  83.110  1.00  0.00           H
ATOM   1788  C   TYR A 108      38.590  56.800  85.620  1.00  0.00           C
ATOM   1789  O   TYR A 108      37.770  56.530  86.490  1.00  0.00           O
ATOM   1790  N   PHE A 109      39.050  55.800  84.860  1.00  0.00           N
ATOM   1791  HN  PHE A 109      39.760  55.920  84.180  1.00  0.00           H
ATOM   1792  CA  PHE A 109      38.630  54.460  84.990  1.00  0.00           C
ATOM   1793  HA  PHE A 109      37.570  54.530  85.140  1.00  0.00           H
ATOM   1794  CB  PHE A 109      39.080  53.610  83.720  1.00  0.00           C
ATOM   1795  HB1 PHE A 109      39.240  52.530  83.930  1.00  0.00           H
ATOM   1796  HB2 PHE A 109      40.070  53.840  83.290  1.00  0.00           H
ATOM   1797  CG  PHE A 109      38.060  53.610  82.570  1.00  0.00           C
ATOM   1798  CD1 PHE A 109      36.720  53.390  82.710  1.00  0.00           C
ATOM   1799  HD1 PHE A 109      36.270  53.240  83.680  1.00  0.00           H
ATOM   1800  CE1 PHE A 109      35.880  53.490  81.600  1.00  0.00           C
ATOM   1801  HE1 PHE A 109      34.800  53.530  81.660  1.00  0.00           H
ATOM   1802  CZ  PHE A 109      36.370  54.050  80.410  1.00  0.00           C
ATOM   1803  HZ  PHE A 109      35.670  54.390  79.660  1.00  0.00           H
ATOM   1804  CD2 PHE A 109      38.610  53.890  81.280  1.00  0.00           C
ATOM   1805  HD2 PHE A 109      39.680  54.030  81.200  1.00  0.00           H
ATOM   1806  CE2 PHE A 109      37.700  54.190  80.280  1.00  0.00           C
ATOM   1807  HE2 PHE A 109      38.060  54.590  79.340  1.00  0.00           H
ATOM   1808  C   PHE A 109      39.130  53.730  86.240  1.00  0.00           C
ATOM   1809  O   PHE A 109      38.400  52.950  86.920  1.00  0.00           O
ATOM   1810  N   ILE A 110      40.460  53.840  86.490  1.00  0.00           N
ATOM   1811  HN  ILE A 110      41.020  54.490  85.980  1.00  0.00           H
ATOM   1812  CA  ILE A 110      41.220  53.170  87.540  1.00  0.00           C
ATOM   1813  HA  ILE A 110      41.010  52.110  87.530  1.00  0.00           H
ATOM   1814  CB  ILE A 110      42.710  53.380  87.470  1.00  0.00           C
ATOM   1815  HB  ILE A 110      42.890  54.470  87.560  1.00  0.00           H
ATOM   1816  CG2 ILE A 110      43.310  52.580  88.600  1.00  0.00           C
ATOM   1817 HG21 ILE A 110      43.080  53.130  89.540  1.00  0.00           H
ATOM   1818 HG22 ILE A 110      44.420  52.570  88.550  1.00  0.00           H
ATOM   1819 HG23 ILE A 110      42.960  51.540  88.770  1.00  0.00           H
ATOM   1820  CG1 ILE A 110      43.390  52.850  86.160  1.00  0.00           C
ATOM   1821 HG11 ILE A 110      42.760  53.230  85.330  1.00  0.00           H
ATOM   1822 HG12 ILE A 110      43.470  51.740  86.100  1.00  0.00           H
ATOM   1823  CD  ILE A 110      44.760  53.510  85.990  1.00  0.00           C
ATOM   1824  HD1 ILE A 110      45.410  53.260  86.860  1.00  0.00           H
ATOM   1825  HD2 ILE A 110      44.700  54.620  86.010  1.00  0.00           H
ATOM   1826  HD3 ILE A 110      45.190  53.170  85.030  1.00  0.00           H
ATOM   1827  C   ILE A 110      40.540  53.780  88.830  1.00  0.00           C
ATOM   1828  O   ILE A 110      40.040  52.920  89.600  1.00  0.00           O
ATOM   1829  N   GLY A 111      40.420  55.110  89.050  1.00  0.00           N
ATOM   1830  HN  GLY A 111      40.850  55.800  88.460  1.00  0.00           H
ATOM   1831  CA  GLY A 111      39.580  55.790  90.010  1.00  0.00           C
ATOM   1832  HA1 GLY A 111      39.510  56.840  89.790  1.00  0.00           H
ATOM   1833  HA2 GLY A 111      40.020  55.610  90.980  1.00  0.00           H
ATOM   1834  C   GLY A 111      38.130  55.280  90.080  1.00  0.00           C
ATOM   1835  O   GLY A 111      37.700  55.070  91.210  1.00  0.00           O
ATOM   1836  N   PHE A 112      37.310  55.210  89.070  1.00  0.00           N
ATOM   1837  HN  PHE A 112      37.630  55.540  88.180  1.00  0.00           H
ATOM   1838  CA  PHE A 112      35.970  54.650  89.050  1.00  0.00           C
ATOM   1839  HA  PHE A 112      35.360  55.160  89.790  1.00  0.00           H
ATOM   1840  CB  PHE A 112      35.370  54.910  87.630  1.00  0.00           C
ATOM   1841  HB1 PHE A 112      36.060  54.240  87.070  1.00  0.00           H
ATOM   1842  HB2 PHE A 112      35.320  55.930  87.180  1.00  0.00           H
ATOM   1843  CG  PHE A 112      34.080  54.240  87.200  1.00  0.00           C
ATOM   1844  CD1 PHE A 112      32.990  54.040  88.050  1.00  0.00           C
ATOM   1845  HD1 PHE A 112      32.980  54.410  89.070  1.00  0.00           H
ATOM   1846  CE1 PHE A 112      31.930  53.260  87.650  1.00  0.00           C
ATOM   1847  HE1 PHE A 112      31.040  53.020  88.230  1.00  0.00           H
ATOM   1848  CZ  PHE A 112      31.840  52.650  86.370  1.00  0.00           C
ATOM   1849  HZ  PHE A 112      31.070  51.900  86.200  1.00  0.00           H
ATOM   1850  CD2 PHE A 112      34.030  53.670  85.950  1.00  0.00           C
ATOM   1851  HD2 PHE A 112      34.790  53.960  85.240  1.00  0.00           H
ATOM   1852  CE2 PHE A 112      32.980  52.850  85.580  1.00  0.00           C
ATOM   1853  HE2 PHE A 112      33.110  52.260  84.680  1.00  0.00           H
ATOM   1854  C   PHE A 112      35.830  53.170  89.630  1.00  0.00           C
ATOM   1855  O   PHE A 112      34.970  52.890  90.450  1.00  0.00           O
ATOM   1856  N   PHE A 113      36.540  52.210  89.020  1.00  0.00           N
ATOM   1857  HN  PHE A 113      37.130  52.420  88.250  1.00  0.00           H
ATOM   1858  CA  PHE A 113      36.420  50.850  89.420  1.00  0.00           C
ATOM   1859  HA  PHE A 113      35.370  50.610  89.470  1.00  0.00           H
ATOM   1860  CB  PHE A 113      37.100  49.840  88.480  1.00  0.00           C
ATOM   1861  HB1 PHE A 113      37.110  48.770  88.750  1.00  0.00           H
ATOM   1862  HB2 PHE A 113      38.160  50.160  88.340  1.00  0.00           H
ATOM   1863  CG  PHE A 113      36.510  50.020  87.110  1.00  0.00           C
ATOM   1864  CD1 PHE A 113      37.270  50.480  86.050  1.00  0.00           C
ATOM   1865  HD1 PHE A 113      38.340  50.630  86.100  1.00  0.00           H
ATOM   1866  CE1 PHE A 113      36.630  50.660  84.820  1.00  0.00           C
ATOM   1867  HE1 PHE A 113      37.140  50.900  83.910  1.00  0.00           H
ATOM   1868  CZ  PHE A 113      35.270  50.320  84.690  1.00  0.00           C
ATOM   1869  HZ  PHE A 113      34.870  50.420  83.690  1.00  0.00           H
ATOM   1870  CD2 PHE A 113      35.120  49.790  87.010  1.00  0.00           C
ATOM   1871  HD2 PHE A 113      34.520  49.530  87.870  1.00  0.00           H
ATOM   1872  CE2 PHE A 113      34.460  49.940  85.740  1.00  0.00           C
ATOM   1873  HE2 PHE A 113      33.390  49.890  85.690  1.00  0.00           H
ATOM   1874  C   PHE A 113      36.970  50.600  90.810  1.00  0.00           C
ATOM   1875  O   PHE A 113      36.430  49.900  91.640  1.00  0.00           O
ATOM   1876  N   SER A 114      38.030  51.340  91.200  1.00  0.00           N
ATOM   1877  HN  SER A 114      38.620  51.890  90.620  1.00  0.00           H
ATOM   1878  CA  SER A 114      38.640  51.250  92.530  1.00  0.00           C
ATOM   1879  HA  SER A 114      38.830  50.200  92.690  1.00  0.00           H
ATOM   1880  CB  SER A 114      39.980  52.090  92.540  1.00  0.00           C
ATOM   1881  HB1 SER A 114      39.910  53.100  92.080  1.00  0.00           H
ATOM   1882  HB2 SER A 114      40.710  51.550  91.900  1.00  0.00           H
ATOM   1883  OG  SER A 114      40.610  52.200  93.830  1.00  0.00           O
ATOM   1884  HG1 SER A 114      40.370  53.070  94.150  1.00  0.00           H
ATOM   1885  C   SER A 114      37.680  51.670  93.590  1.00  0.00           C
ATOM   1886  O   SER A 114      37.490  51.110  94.700  1.00  0.00           O
ATOM   1887  N   GLY A 115      36.860  52.740  93.270  1.00  0.00           N
ATOM   1888  HN  GLY A 115      37.150  53.230  92.450  1.00  0.00           H
ATOM   1889  CA  GLY A 115      35.990  53.330  94.210  1.00  0.00           C
ATOM   1890  HA1 GLY A 115      35.710  54.260  93.720  1.00  0.00           H
ATOM   1891  HA2 GLY A 115      36.510  53.460  95.150  1.00  0.00           H
ATOM   1892  C   GLY A 115      34.790  52.580  94.580  1.00  0.00           C
ATOM   1893  O   GLY A 115      34.360  52.480  95.740  1.00  0.00           O
ATOM   1894  N   ILE A 116      34.300  51.750  93.630  1.00  0.00           N
ATOM   1895  HN  ILE A 116      34.680  51.610  92.720  1.00  0.00           H
ATOM   1896  CA  ILE A 116      33.200  50.840  93.930  1.00  0.00           C
ATOM   1897  HA  ILE A 116      32.590  51.370  94.650  1.00  0.00           H
ATOM   1898  CB  ILE A 116      32.260  50.540  92.730  1.00  0.00           C
ATOM   1899  HB  ILE A 116      31.860  51.500  92.340  1.00  0.00           H
ATOM   1900  CG2 ILE A 116      33.040  49.910  91.530  1.00  0.00           C
ATOM   1901 HG21 ILE A 116      33.990  50.440  91.330  1.00  0.00           H
ATOM   1902 HG22 ILE A 116      32.400  49.960  90.620  1.00  0.00           H
ATOM   1903 HG23 ILE A 116      33.250  48.820  91.680  1.00  0.00           H
ATOM   1904  CG1 ILE A 116      31.090  49.610  92.990  1.00  0.00           C
ATOM   1905 HG11 ILE A 116      31.540  48.700  93.440  1.00  0.00           H
ATOM   1906 HG12 ILE A 116      30.650  49.270  92.030  1.00  0.00           H
ATOM   1907  CD  ILE A 116      29.980  50.250  93.810  1.00  0.00           C
ATOM   1908  HD1 ILE A 116      29.460  51.040  93.220  1.00  0.00           H
ATOM   1909  HD2 ILE A 116      30.430  50.780  94.680  1.00  0.00           H
ATOM   1910  HD3 ILE A 116      29.230  49.590  94.300  1.00  0.00           H
ATOM   1911  C   ILE A 116      33.730  49.590  94.590  1.00  0.00           C
ATOM   1912  O   ILE A 116      33.070  49.030  95.500  1.00  0.00           O
ATOM   1913  N   PHE A 117      35.020  49.130  94.340  1.00  0.00           N
ATOM   1914  HN  PHE A 117      35.690  49.650  93.810  1.00  0.00           H
ATOM   1915  CA  PHE A 117      35.580  48.030  95.090  1.00  0.00           C
ATOM   1916  HA  PHE A 117      34.820  47.260  95.120  1.00  0.00           H
ATOM   1917  CB  PHE A 117      36.850  47.560  94.400  1.00  0.00           C
ATOM   1918  HB1 PHE A 117      37.350  46.750  94.970  1.00  0.00           H
ATOM   1919  HB2 PHE A 117      37.570  48.400  94.280  1.00  0.00           H
ATOM   1920  CG  PHE A 117      36.690  46.970  93.030  1.00  0.00           C
ATOM   1921  CD1 PHE A 117      35.520  46.330  92.620  1.00  0.00           C
ATOM   1922  HD1 PHE A 117      34.700  46.090  93.270  1.00  0.00           H
ATOM   1923  CE1 PHE A 117      35.410  45.890  91.230  1.00  0.00           C
ATOM   1924  HE1 PHE A 117      34.470  45.540  90.830  1.00  0.00           H
ATOM   1925  CZ  PHE A 117      36.450  46.160  90.330  1.00  0.00           C
ATOM   1926  HZ  PHE A 117      36.250  46.160  89.270  1.00  0.00           H
ATOM   1927  CD2 PHE A 117      37.790  47.030  92.140  1.00  0.00           C
ATOM   1928  HD2 PHE A 117      38.750  47.400  92.490  1.00  0.00           H
ATOM   1929  CE2 PHE A 117      37.660  46.660  90.820  1.00  0.00           C
ATOM   1930  HE2 PHE A 117      38.450  46.680  90.080  1.00  0.00           H
ATOM   1931  C   PHE A 117      35.900  48.430  96.540  1.00  0.00           C
ATOM   1932  O   PHE A 117      35.720  47.630  97.500  1.00  0.00           O
ATOM   1933  N   PHE A 118      36.250  49.770  96.770  1.00  0.00           N
ATOM   1934  HN  PHE A 118      36.540  50.360  96.020  1.00  0.00           H
ATOM   1935  CA  PHE A 118      36.320  50.210  98.190  1.00  0.00           C
ATOM   1936  HA  PHE A 118      36.810  49.390  98.700  1.00  0.00           H
ATOM   1937  CB  PHE A 118      37.240  51.450  98.310  1.00  0.00           C
ATOM   1938  HB1 PHE A 118      37.180  51.780  99.370  1.00  0.00           H
ATOM   1939  HB2 PHE A 118      37.040  52.320  97.650  1.00  0.00           H
ATOM   1940  CG  PHE A 118      38.670  50.950  98.150  1.00  0.00           C
ATOM   1941  CD1 PHE A 118      39.330  50.060  99.040  1.00  0.00           C
ATOM   1942  HD1 PHE A 118      38.750  49.670  99.860  1.00  0.00           H
ATOM   1943  CE1 PHE A 118      40.690  49.760  98.880  1.00  0.00           C
ATOM   1944  HE1 PHE A 118      41.170  49.140  99.630  1.00  0.00           H
ATOM   1945  CZ  PHE A 118      41.420  50.110  97.740  1.00  0.00           C
ATOM   1946  HZ  PHE A 118      42.370  49.690  97.450  1.00  0.00           H
ATOM   1947  CD2 PHE A 118      39.410  51.400  97.070  1.00  0.00           C
ATOM   1948  HD2 PHE A 118      39.120  52.180  96.380  1.00  0.00           H
ATOM   1949  CE2 PHE A 118      40.660  50.780  96.750  1.00  0.00           C
ATOM   1950  HE2 PHE A 118      41.120  51.050  95.810  1.00  0.00           H
ATOM   1951  C   PHE A 118      34.980  50.280  98.940  1.00  0.00           C
ATOM   1952  O   PHE A 118      34.880  49.920 100.110  1.00  0.00           O
ATOM   1953  N   ILE A 119      33.860  50.690  98.230  1.00  0.00           N
ATOM   1954  HN  ILE A 119      33.990  50.970  97.280  1.00  0.00           H
ATOM   1955  CA  ILE A 119      32.510  50.530  98.790  1.00  0.00           C
ATOM   1956  HA  ILE A 119      32.440  51.040  99.740  1.00  0.00           H
ATOM   1957  CB  ILE A 119      31.410  51.160  97.830  1.00  0.00           C
ATOM   1958  HB  ILE A 119      31.660  50.860  96.790  1.00  0.00           H
ATOM   1959  CG2 ILE A 119      30.030  50.720  98.200  1.00  0.00           C
ATOM   1960 HG21 ILE A 119      29.260  51.470  97.900  1.00  0.00           H
ATOM   1961 HG22 ILE A 119      29.820  50.720  99.290  1.00  0.00           H
ATOM   1962 HG23 ILE A 119      29.840  49.700  97.800  1.00  0.00           H
ATOM   1963  CG1 ILE A 119      31.530  52.700  97.990  1.00  0.00           C
ATOM   1964 HG11 ILE A 119      32.610  52.950  97.880  1.00  0.00           H
ATOM   1965 HG12 ILE A 119      31.100  52.990  98.970  1.00  0.00           H
ATOM   1966  CD  ILE A 119      30.820  53.500  96.890  1.00  0.00           C
ATOM   1967  HD1 ILE A 119      31.380  53.300  95.950  1.00  0.00           H
ATOM   1968  HD2 ILE A 119      30.900  54.580  97.130  1.00  0.00           H
ATOM   1969  HD3 ILE A 119      29.760  53.260  96.640  1.00  0.00           H
ATOM   1970  C   ILE A 119      32.060  49.130  99.160  1.00  0.00           C
ATOM   1971  O   ILE A 119      31.640  48.870 100.300  1.00  0.00           O
ATOM   1972  N   ILE A 120      32.220  48.120  98.280  1.00  0.00           N
ATOM   1973  HN  ILE A 120      32.420  48.360  97.340  1.00  0.00           H
ATOM   1974  CA  ILE A 120      31.990  46.680  98.480  1.00  0.00           C
ATOM   1975  HA  ILE A 120      31.040  46.600  98.980  1.00  0.00           H
ATOM   1976  CB  ILE A 120      32.040  46.100  97.100  1.00  0.00           C
ATOM   1977  HB  ILE A 120      33.070  46.280  96.710  1.00  0.00           H
ATOM   1978  CG2 ILE A 120      31.800  44.610  97.170  1.00  0.00           C
ATOM   1979 HG21 ILE A 120      32.620  44.060  97.680  1.00  0.00           H
ATOM   1980 HG22 ILE A 120      31.860  44.190  96.140  1.00  0.00           H
ATOM   1981 HG23 ILE A 120      30.780  44.340  97.520  1.00  0.00           H
ATOM   1982  CG1 ILE A 120      31.020  46.630  96.100  1.00  0.00           C
ATOM   1983 HG11 ILE A 120      31.140  46.150  95.100  1.00  0.00           H
ATOM   1984 HG12 ILE A 120      31.250  47.680  95.830  1.00  0.00           H
ATOM   1985  CD  ILE A 120      29.480  46.560  96.310  1.00  0.00           C
ATOM   1986  HD1 ILE A 120      29.240  45.500  96.090  1.00  0.00           H
ATOM   1987  HD2 ILE A 120      28.850  47.290  95.760  1.00  0.00           H
ATOM   1988  HD3 ILE A 120      29.390  46.820  97.390  1.00  0.00           H
ATOM   1989  C   ILE A 120      32.910  46.000  99.440  1.00  0.00           C
ATOM   1990  O   ILE A 120      32.540  45.190 100.300  1.00  0.00           O
ATOM   1991  N   LEU A 121      34.210  46.420  99.440  1.00  0.00           N
ATOM   1992  HN  LEU A 121      34.570  46.990  98.710  1.00  0.00           H
ATOM   1993  CA  LEU A 121      35.270  45.880 100.340  1.00  0.00           C
ATOM   1994  HA  LEU A 121      35.190  44.800 100.300  1.00  0.00           H
ATOM   1995  CB  LEU A 121      36.760  46.080  99.900  1.00  0.00           C
ATOM   1996  HB1 LEU A 121      36.950  47.140  99.630  1.00  0.00           H
ATOM   1997  HB2 LEU A 121      36.890  45.500  98.960  1.00  0.00           H
ATOM   1998  CG  LEU A 121      37.900  45.710 100.850  1.00  0.00           C
ATOM   1999  HG  LEU A 121      37.830  46.300 101.800  1.00  0.00           H
ATOM   2000  CD1 LEU A 121      37.880  44.270 100.980  1.00  0.00           C
ATOM   2001 HD11 LEU A 121      36.880  44.000 101.380  1.00  0.00           H
ATOM   2002 HD12 LEU A 121      38.670  43.920 101.680  1.00  0.00           H
ATOM   2003 HD13 LEU A 121      38.090  43.850  99.980  1.00  0.00           H
ATOM   2004  CD2 LEU A 121      39.230  46.160 100.180  1.00  0.00           C
ATOM   2005 HD21 LEU A 121      39.190  47.260 100.020  1.00  0.00           H
ATOM   2006 HD22 LEU A 121      39.360  45.550  99.260  1.00  0.00           H
ATOM   2007 HD23 LEU A 121      40.120  45.980 100.810  1.00  0.00           H
ATOM   2008  C   LEU A 121      35.030  46.320 101.840  1.00  0.00           C
ATOM   2009  O   LEU A 121      35.090  45.430 102.700  1.00  0.00           O
ATOM   2010  N   LEU A 122      34.640  47.640 102.040  1.00  0.00           N
ATOM   2011  HN  LEU A 122      34.630  48.240 101.250  1.00  0.00           H
ATOM   2012  CA  LEU A 122      34.260  48.230 103.290  1.00  0.00           C
ATOM   2013  HA  LEU A 122      34.920  47.950 104.090  1.00  0.00           H
ATOM   2014  CB  LEU A 122      34.130  49.800 103.170  1.00  0.00           C
ATOM   2015  HB1 LEU A 122      33.490  50.010 102.280  1.00  0.00           H
ATOM   2016  HB2 LEU A 122      35.160  50.180 102.980  1.00  0.00           H
ATOM   2017  CG  LEU A 122      33.550  50.480 104.410  1.00  0.00           C
ATOM   2018  HG  LEU A 122      32.540  50.090 104.660  1.00  0.00           H
ATOM   2019  CD1 LEU A 122      34.550  50.150 105.640  1.00  0.00           C
ATOM   2020 HD11 LEU A 122      34.510  49.070 105.890  1.00  0.00           H
ATOM   2021 HD12 LEU A 122      34.190  50.720 106.530  1.00  0.00           H
ATOM   2022 HD13 LEU A 122      35.560  50.390 105.260  1.00  0.00           H
ATOM   2023  CD2 LEU A 122      33.390  52.010 104.140  1.00  0.00           C
ATOM   2024 HD21 LEU A 122      32.730  52.460 104.920  1.00  0.00           H
ATOM   2025 HD22 LEU A 122      32.840  52.150 103.190  1.00  0.00           H
ATOM   2026 HD23 LEU A 122      34.380  52.520 104.090  1.00  0.00           H
ATOM   2027  C   LEU A 122      32.950  47.700 103.790  1.00  0.00           C
ATOM   2028  O   LEU A 122      32.880  47.350 104.960  1.00  0.00           O
ATOM   2029  N   THR A 123      32.020  47.480 102.850  1.00  0.00           N
ATOM   2030  HN  THR A 123      32.160  47.790 101.920  1.00  0.00           H
ATOM   2031  CA  THR A 123      30.710  46.870 103.080  1.00  0.00           C
ATOM   2032  HA  THR A 123      30.210  47.500 103.800  1.00  0.00           H
ATOM   2033  CB  THR A 123      29.870  46.940 101.860  1.00  0.00           C
ATOM   2034  HB  THR A 123      30.470  46.860 100.920  1.00  0.00           H
ATOM   2035  OG1 THR A 123      29.240  48.210 101.610  1.00  0.00           O
ATOM   2036  HG1 THR A 123      29.930  48.870 101.530  1.00  0.00           H
ATOM   2037  CG2 THR A 123      28.830  45.860 101.800  1.00  0.00           C
ATOM   2038 HG21 THR A 123      29.300  44.860 101.690  1.00  0.00           H
ATOM   2039 HG22 THR A 123      28.050  45.990 101.020  1.00  0.00           H
ATOM   2040 HG23 THR A 123      28.290  45.790 102.770  1.00  0.00           H
ATOM   2041  C   THR A 123      30.780  45.470 103.620  1.00  0.00           C
ATOM   2042  O   THR A 123      30.060  45.090 104.540  1.00  0.00           O
ATOM   2043  N   ILE A 124      31.690  44.640 103.040  1.00  0.00           N
ATOM   2044  HN  ILE A 124      32.140  44.900 102.190  1.00  0.00           H
ATOM   2045  CA  ILE A 124      31.920  43.300 103.650  1.00  0.00           C
ATOM   2046  HA  ILE A 124      30.950  42.830 103.760  1.00  0.00           H
ATOM   2047  CB  ILE A 124      32.860  42.510 102.720  1.00  0.00           C
ATOM   2048  HB  ILE A 124      33.800  43.030 102.450  1.00  0.00           H
ATOM   2049  CG2 ILE A 124      33.330  41.160 103.350  1.00  0.00           C
ATOM   2050 HG21 ILE A 124      33.680  40.470 102.560  1.00  0.00           H
ATOM   2051 HG22 ILE A 124      32.440  40.690 103.840  1.00  0.00           H
ATOM   2052 HG23 ILE A 124      34.020  41.240 104.210  1.00  0.00           H
ATOM   2053  CG1 ILE A 124      31.990  42.160 101.430  1.00  0.00           C
ATOM   2054 HG11 ILE A 124      31.320  42.980 101.090  1.00  0.00           H
ATOM   2055 HG12 ILE A 124      31.290  41.320 101.610  1.00  0.00           H
ATOM   2056  CD  ILE A 124      32.950  41.860 100.260  1.00  0.00           C
ATOM   2057  HD1 ILE A 124      32.340  41.680  99.350  1.00  0.00           H
ATOM   2058  HD2 ILE A 124      33.680  41.040 100.380  1.00  0.00           H
ATOM   2059  HD3 ILE A 124      33.540  42.680  99.800  1.00  0.00           H
ATOM   2060  C   ILE A 124      32.660  43.460 105.030  1.00  0.00           C
ATOM   2061  O   ILE A 124      32.210  42.930 106.010  1.00  0.00           O
ATOM   2062  N   ASP A 125      33.720  44.340 105.140  1.00  0.00           N
ATOM   2063  HN  ASP A 125      34.100  44.860 104.380  1.00  0.00           H
ATOM   2064  CA  ASP A 125      34.260  44.660 106.450  1.00  0.00           C
ATOM   2065  HA  ASP A 125      34.790  43.760 106.750  1.00  0.00           H
ATOM   2066  CB  ASP A 125      35.330  45.810 106.290  1.00  0.00           C
ATOM   2067  HB1 ASP A 125      34.900  46.750 105.870  1.00  0.00           H
ATOM   2068  HB2 ASP A 125      36.080  45.610 105.500  1.00  0.00           H
ATOM   2069  CG  ASP A 125      36.020  46.150 107.610  1.00  0.00           C
ATOM   2070  OD1 ASP A 125      36.640  45.170 108.090  1.00  0.00           O
ATOM   2071  OD2 ASP A 125      35.840  47.250 108.150  1.00  0.00           O
ATOM   2072  C   ASP A 125      33.290  44.860 107.690  1.00  0.00           C
ATOM   2073  O   ASP A 125      33.330  44.200 108.680  1.00  0.00           O
ATOM   2074  N   ARG A 126      32.430  45.880 107.420  1.00  0.00           N
ATOM   2075  HN  ARG A 126      32.560  46.380 106.570  1.00  0.00           H
ATOM   2076  CA  ARG A 126      31.350  46.350 108.280  1.00  0.00           C
ATOM   2077  HA  ARG A 126      31.690  46.380 109.300  1.00  0.00           H
ATOM   2078  CB  ARG A 126      30.840  47.720 107.770  1.00  0.00           C
ATOM   2079  HB1 ARG A 126      30.180  48.170 108.540  1.00  0.00           H
ATOM   2080  HB2 ARG A 126      30.360  47.600 106.780  1.00  0.00           H
ATOM   2081  CG  ARG A 126      31.940  48.870 107.660  1.00  0.00           C
ATOM   2082  HG1 ARG A 126      31.450  49.780 107.260  1.00  0.00           H
ATOM   2083  HG2 ARG A 126      32.740  48.620 106.930  1.00  0.00           H
ATOM   2084  CD  ARG A 126      32.560  49.480 108.920  1.00  0.00           C
ATOM   2085  HD1 ARG A 126      31.810  49.800 109.670  1.00  0.00           H
ATOM   2086  HD2 ARG A 126      33.240  50.310 108.620  1.00  0.00           H
ATOM   2087  NE  ARG A 126      33.530  48.430 109.360  1.00  0.00           N
ATOM   2088  HE  ARG A 126      34.180  48.090 108.670  1.00  0.00           H
ATOM   2089  CZ  ARG A 126      33.840  48.100 110.610  1.00  0.00           C
ATOM   2090  NH1 ARG A 126      33.270  48.620 111.660  1.00  0.00           N
ATOM   2091 HH11 ARG A 126      32.550  49.310 111.580  1.00  0.00           H
ATOM   2092 HH12 ARG A 126      33.510  48.310 112.590  1.00  0.00           H
ATOM   2093  NH2 ARG A 126      34.760  47.190 110.750  1.00  0.00           N
ATOM   2094 HH21 ARG A 126      35.120  46.970 111.670  1.00  0.00           H
ATOM   2095 HH22 ARG A 126      35.170  46.890 109.890  1.00  0.00           H
ATOM   2096  C   ARG A 126      30.280  45.340 108.480  1.00  0.00           C
ATOM   2097  O   ARG A 126      29.790  45.140 109.600  1.00  0.00           O
ATOM   2098  N   TYR A 127      29.870  44.560 107.370  1.00  0.00           N
ATOM   2099  HN  TYR A 127      30.190  44.690 106.440  1.00  0.00           H
ATOM   2100  CA  TYR A 127      29.000  43.400 107.520  1.00  0.00           C
ATOM   2101  HA  TYR A 127      28.130  43.780 108.040  1.00  0.00           H
ATOM   2102  CB  TYR A 127      28.550  42.900 106.130  1.00  0.00           C
ATOM   2103  HB1 TYR A 127      29.380  42.430 105.550  1.00  0.00           H
ATOM   2104  HB2 TYR A 127      28.140  43.690 105.460  1.00  0.00           H
ATOM   2105  CG  TYR A 127      27.600  41.720 106.160  1.00  0.00           C
ATOM   2106  CD1 TYR A 127      26.210  42.040 106.420  1.00  0.00           C
ATOM   2107  HD1 TYR A 127      25.880  43.060 106.570  1.00  0.00           H
ATOM   2108  CE1 TYR A 127      25.300  40.990 106.460  1.00  0.00           C
ATOM   2109  HE1 TYR A 127      24.240  41.190 106.490  1.00  0.00           H
ATOM   2110  CZ  TYR A 127      25.720  39.670 106.330  1.00  0.00           C
ATOM   2111  OH  TYR A 127      24.850  38.640 106.590  1.00  0.00           O
ATOM   2112  HH  TYR A 127      25.430  37.900 106.810  1.00  0.00           H
ATOM   2113  CD2 TYR A 127      27.990  40.360 105.990  1.00  0.00           C
ATOM   2114  HD2 TYR A 127      29.050  40.160 105.850  1.00  0.00           H
ATOM   2115  CE2 TYR A 127      27.030  39.350 106.160  1.00  0.00           C
ATOM   2116  HE2 TYR A 127      27.350  38.320 106.210  1.00  0.00           H
ATOM   2117  C   TYR A 127      29.540  42.340 108.440  1.00  0.00           C
ATOM   2118  O   TYR A 127      28.770  41.820 109.310  1.00  0.00           O
ATOM   2119  N   LEU A 128      30.830  42.000 108.330  1.00  0.00           N
ATOM   2120  HN  LEU A 128      31.440  42.550 107.760  1.00  0.00           H
ATOM   2121  CA  LEU A 128      31.380  41.010 109.240  1.00  0.00           C
ATOM   2122  HA  LEU A 128      30.610  40.260 109.310  1.00  0.00           H
ATOM   2123  CB  LEU A 128      32.750  40.410 108.720  1.00  0.00           C
ATOM   2124  HB1 LEU A 128      33.290  39.840 109.510  1.00  0.00           H
ATOM   2125  HB2 LEU A 128      33.410  41.240 108.380  1.00  0.00           H
ATOM   2126  CG  LEU A 128      32.570  39.440 107.490  1.00  0.00           C
ATOM   2127  HG  LEU A 128      31.800  39.810 106.770  1.00  0.00           H
ATOM   2128  CD1 LEU A 128      33.730  39.330 106.590  1.00  0.00           C
ATOM   2129 HD11 LEU A 128      34.600  39.190 107.280  1.00  0.00           H
ATOM   2130 HD12 LEU A 128      33.890  40.320 106.130  1.00  0.00           H
ATOM   2131 HD13 LEU A 128      33.790  38.510 105.840  1.00  0.00           H
ATOM   2132  CD2 LEU A 128      32.070  38.040 108.040  1.00  0.00           C
ATOM   2133 HD21 LEU A 128      31.090  38.220 108.520  1.00  0.00           H
ATOM   2134 HD22 LEU A 128      32.790  37.640 108.780  1.00  0.00           H
ATOM   2135 HD23 LEU A 128      31.970  37.320 107.200  1.00  0.00           H
ATOM   2136  C   LEU A 128      31.640  41.450 110.610  1.00  0.00           C
ATOM   2137  O   LEU A 128      31.730  40.690 111.540  1.00  0.00           O
ATOM   2138  N   ALA A 129      31.760  42.750 110.810  1.00  0.00           N
ATOM   2139  HN  ALA A 129      31.730  43.450 110.110  1.00  0.00           H
ATOM   2140  CA  ALA A 129      32.030  43.230 112.090  1.00  0.00           C
ATOM   2141  HA  ALA A 129      32.640  42.520 112.620  1.00  0.00           H
ATOM   2142  CB  ALA A 129      32.860  44.510 111.890  1.00  0.00           C
ATOM   2143  HB1 ALA A 129      33.800  44.220 111.380  1.00  0.00           H
ATOM   2144  HB2 ALA A 129      33.090  44.840 112.930  1.00  0.00           H
ATOM   2145  HB3 ALA A 129      32.230  45.240 111.340  1.00  0.00           H
ATOM   2146  C   ALA A 129      30.770  43.510 112.870  1.00  0.00           C
ATOM   2147  O   ALA A 129      30.760  43.310 114.060  1.00  0.00           O
ATOM   2148  N   VAL A 130      29.680  43.880 112.160  1.00  0.00           N
ATOM   2149  HN  VAL A 130      29.690  44.080 111.180  1.00  0.00           H
ATOM   2150  CA  VAL A 130      28.450  44.120 112.830  1.00  0.00           C
ATOM   2151  HA  VAL A 130      28.590  44.350 113.880  1.00  0.00           H
ATOM   2152  CB  VAL A 130      27.660  45.270 112.230  1.00  0.00           C
ATOM   2153  HB  VAL A 130      27.540  45.030 111.150  1.00  0.00           H
ATOM   2154  CG1 VAL A 130      26.350  45.510 112.900  1.00  0.00           C
ATOM   2155 HG11 VAL A 130      26.440  45.580 114.000  1.00  0.00           H
ATOM   2156 HG12 VAL A 130      25.720  44.650 112.600  1.00  0.00           H
ATOM   2157 HG13 VAL A 130      25.790  46.400 112.540  1.00  0.00           H
ATOM   2158  CG2 VAL A 130      28.540  46.570 112.420  1.00  0.00           C
ATOM   2159 HG21 VAL A 130      29.570  46.360 112.060  1.00  0.00           H
ATOM   2160 HG22 VAL A 130      28.600  46.870 113.490  1.00  0.00           H
ATOM   2161 HG23 VAL A 130      28.190  47.350 111.710  1.00  0.00           H
ATOM   2162  C   VAL A 130      27.500  42.930 112.860  1.00  0.00           C
ATOM   2163  O   VAL A 130      26.930  42.670 113.930  1.00  0.00           O
ATOM   2164  N   VAL A 131      27.310  42.150 111.800  1.00  0.00           N
ATOM   2165  HN  VAL A 131      27.840  42.390 110.990  1.00  0.00           H
ATOM   2166  CA  VAL A 131      26.340  41.080 111.770  1.00  0.00           C
ATOM   2167  HA  VAL A 131      25.650  41.300 112.580  1.00  0.00           H
ATOM   2168  CB  VAL A 131      25.650  41.130 110.440  1.00  0.00           C
ATOM   2169  HB  VAL A 131      26.370  40.940 109.610  1.00  0.00           H
ATOM   2170  CG1 VAL A 131      24.610  39.990 110.300  1.00  0.00           C
ATOM   2171 HG11 VAL A 131      23.890  40.040 111.140  1.00  0.00           H
ATOM   2172 HG12 VAL A 131      25.040  38.980 110.110  1.00  0.00           H
ATOM   2173 HG13 VAL A 131      24.020  40.130 109.380  1.00  0.00           H
ATOM   2174  CG2 VAL A 131      25.030  42.550 110.240  1.00  0.00           C
ATOM   2175 HG21 VAL A 131      24.780  42.640 109.160  1.00  0.00           H
ATOM   2176 HG22 VAL A 131      25.690  43.400 110.530  1.00  0.00           H
ATOM   2177 HG23 VAL A 131      24.150  42.700 110.890  1.00  0.00           H
ATOM   2178  C   VAL A 131      26.890  39.710 112.090  1.00  0.00           C
ATOM   2179  O   VAL A 131      26.130  38.780 112.330  1.00  0.00           O
ATOM   2180  N   HSD A 132      28.180  39.600 112.250  1.00  0.00           N
ATOM   2181  HN  HSD A 132      28.690  40.430 112.450  1.00  0.00           H
ATOM   2182  CA  HSD A 132      28.940  38.310 112.460  1.00  0.00           C
ATOM   2183  HA  HSD A 132      28.170  37.660 112.860  1.00  0.00           H
ATOM   2184  CB  HSD A 132      29.560  37.600 111.270  1.00  0.00           C
ATOM   2185  HB1 HSD A 132      30.110  36.670 111.520  1.00  0.00           H
ATOM   2186  HB2 HSD A 132      30.320  38.240 110.770  1.00  0.00           H
ATOM   2187  ND1 HSD A 132      27.720  36.190 110.320  1.00  0.00           N
ATOM   2188  HD1 HSD A 132      27.840  35.420 110.940  1.00  0.00           H
ATOM   2189  CG  HSD A 132      28.520  37.300 110.280  1.00  0.00           C
ATOM   2190  CE1 HSD A 132      26.910  36.270 109.260  1.00  0.00           C
ATOM   2191  HE1 HSD A 132      26.220  35.490 108.950  1.00  0.00           H
ATOM   2192  NE2 HSD A 132      27.180  37.360 108.560  1.00  0.00           N
ATOM   2193  CD2 HSD A 132      28.190  38.020 109.220  1.00  0.00           C
ATOM   2194  HD2 HSD A 132      28.720  38.910 108.890  1.00  0.00           H
ATOM   2195  C   HSD A 132      29.910  38.550 113.580  1.00  0.00           C
ATOM   2196  O   HSD A 132      30.250  39.680 113.930  1.00  0.00           O
ATOM   2197  N   ALA A 133      30.300  37.420 114.280  1.00  0.00           N
ATOM   2198  HN  ALA A 133      29.860  36.560 114.050  1.00  0.00           H
ATOM   2199  CA  ALA A 133      31.420  37.430 115.260  1.00  0.00           C
ATOM   2200  HA  ALA A 133      31.760  38.450 115.240  1.00  0.00           H
ATOM   2201  CB  ALA A 133      30.840  37.070 116.640  1.00  0.00           C
ATOM   2202  HB1 ALA A 133      31.670  37.070 117.370  1.00  0.00           H
ATOM   2203  HB2 ALA A 133      30.250  36.140 116.490  1.00  0.00           H
ATOM   2204  HB3 ALA A 133      30.050  37.800 116.930  1.00  0.00           H
ATOM   2205  C   ALA A 133      32.540  36.410 114.850  1.00  0.00           C
ATOM   2206  O   ALA A 133      33.490  36.110 115.520  1.00  0.00           O
ATOM   2207  N   VAL A 134      32.500  35.920 113.600  1.00  0.00           N
ATOM   2208  HN  VAL A 134      31.780  36.190 112.960  1.00  0.00           H
ATOM   2209  CA  VAL A 134      33.470  34.940 113.120  1.00  0.00           C
ATOM   2210  HA  VAL A 134      33.320  34.080 113.750  1.00  0.00           H
ATOM   2211  CB  VAL A 134      32.970  34.380 111.770  1.00  0.00           C
ATOM   2212  HB  VAL A 134      33.700  33.580 111.510  1.00  0.00           H
ATOM   2213  CG1 VAL A 134      33.000  35.380 110.530  1.00  0.00           C
ATOM   2214 HG11 VAL A 134      32.480  36.330 110.810  1.00  0.00           H
ATOM   2215 HG12 VAL A 134      32.670  34.950 109.560  1.00  0.00           H
ATOM   2216 HG13 VAL A 134      34.000  35.840 110.420  1.00  0.00           H
ATOM   2217  CG2 VAL A 134      31.550  33.880 111.940  1.00  0.00           C
ATOM   2218 HG21 VAL A 134      31.330  33.210 111.080  1.00  0.00           H
ATOM   2219 HG22 VAL A 134      30.770  34.670 111.970  1.00  0.00           H
ATOM   2220 HG23 VAL A 134      31.370  33.290 112.860  1.00  0.00           H
ATOM   2221  C   VAL A 134      34.900  35.360 113.160  1.00  0.00           C
ATOM   2222  O   VAL A 134      35.740  34.620 113.640  1.00  0.00           O
ATOM   2223  N   PHE A 135      35.260  36.660 112.780  1.00  0.00           N
ATOM   2224  HN  PHE A 135      34.610  37.350 112.460  1.00  0.00           H
ATOM   2225  CA  PHE A 135      36.590  37.110 112.830  1.00  0.00           C
ATOM   2226  HA  PHE A 135      37.290  36.320 113.080  1.00  0.00           H
ATOM   2227  CB  PHE A 135      37.080  37.700 111.450  1.00  0.00           C
ATOM   2228  HB1 PHE A 135      38.160  37.940 111.520  1.00  0.00           H
ATOM   2229  HB2 PHE A 135      36.610  38.690 111.250  1.00  0.00           H
ATOM   2230  CG  PHE A 135      36.980  36.740 110.310  1.00  0.00           C
ATOM   2231  CD1 PHE A 135      36.180  36.990 109.180  1.00  0.00           C
ATOM   2232  HD1 PHE A 135      35.670  37.940 109.130  1.00  0.00           H
ATOM   2233  CE1 PHE A 135      35.880  36.050 108.210  1.00  0.00           C
ATOM   2234  HE1 PHE A 135      35.170  36.260 107.430  1.00  0.00           H
ATOM   2235  CZ  PHE A 135      36.490  34.760 108.340  1.00  0.00           C
ATOM   2236  HZ  PHE A 135      36.410  33.970 107.600  1.00  0.00           H
ATOM   2237  CD2 PHE A 135      37.570  35.430 110.400  1.00  0.00           C
ATOM   2238  HD2 PHE A 135      38.190  35.180 111.250  1.00  0.00           H
ATOM   2239  CE2 PHE A 135      37.330  34.460 109.430  1.00  0.00           C
ATOM   2240  HE2 PHE A 135      37.800  33.500 109.550  1.00  0.00           H
ATOM   2241  C   PHE A 135      36.760  38.190 113.790  1.00  0.00           C
ATOM   2242  O   PHE A 135      37.660  38.980 113.660  1.00  0.00           O
ATOM   2243  N   ALA A 136      35.930  38.330 114.860  1.00  0.00           N
ATOM   2244  HN  ALA A 136      35.070  37.830 114.880  1.00  0.00           H
ATOM   2245  CA  ALA A 136      36.010  39.380 115.880  1.00  0.00           C
ATOM   2246  HA  ALA A 136      35.820  40.320 115.400  1.00  0.00           H
ATOM   2247  CB  ALA A 136      34.810  39.070 116.860  1.00  0.00           C
ATOM   2248  HB1 ALA A 136      33.870  38.880 116.300  1.00  0.00           H
ATOM   2249  HB2 ALA A 136      34.710  39.890 117.600  1.00  0.00           H
ATOM   2250  HB3 ALA A 136      34.990  38.110 117.390  1.00  0.00           H
ATOM   2251  C   ALA A 136      37.330  39.640 116.560  1.00  0.00           C
ATOM   2252  O   ALA A 136      37.630  40.780 116.780  1.00  0.00           O
ATOM   2253  N   LEU A 137      38.090  38.630 116.920  1.00  0.00           N
ATOM   2254  HN  LEU A 137      37.850  37.720 116.610  1.00  0.00           H
ATOM   2255  CA  LEU A 137      39.250  38.780 117.770  1.00  0.00           C
ATOM   2256  HA  LEU A 137      39.310  39.740 118.260  1.00  0.00           H
ATOM   2257  CB  LEU A 137      39.200  37.660 118.790  1.00  0.00           C
ATOM   2258  HB1 LEU A 137      40.090  37.820 119.450  1.00  0.00           H
ATOM   2259  HB2 LEU A 137      39.260  36.630 118.390  1.00  0.00           H
ATOM   2260  CG  LEU A 137      37.950  37.700 119.770  1.00  0.00           C
ATOM   2261  HG  LEU A 137      37.000  37.660 119.190  1.00  0.00           H
ATOM   2262  CD1 LEU A 137      37.980  38.940 120.580  1.00  0.00           C
ATOM   2263 HD11 LEU A 137      38.770  39.000 121.360  1.00  0.00           H
ATOM   2264 HD12 LEU A 137      37.000  38.880 121.120  1.00  0.00           H
ATOM   2265 HD13 LEU A 137      38.120  39.820 119.930  1.00  0.00           H
ATOM   2266  CD2 LEU A 137      37.830  36.490 120.650  1.00  0.00           C
ATOM   2267 HD21 LEU A 137      36.810  36.330 121.070  1.00  0.00           H
ATOM   2268 HD22 LEU A 137      38.520  36.590 121.510  1.00  0.00           H
ATOM   2269 HD23 LEU A 137      38.020  35.480 120.210  1.00  0.00           H
ATOM   2270  C   LEU A 137      40.510  38.740 116.890  1.00  0.00           C
ATOM   2271  O   LEU A 137      41.630  38.610 117.430  1.00  0.00           O
ATOM   2272  N   LYS A 138      40.360  38.740 115.560  1.00  0.00           N
ATOM   2273  HN  LYS A 138      39.420  38.650 115.250  1.00  0.00           H
ATOM   2274  CA  LYS A 138      41.440  39.180 114.650  1.00  0.00           C
ATOM   2275  HA  LYS A 138      42.290  38.540 114.850  1.00  0.00           H
ATOM   2276  CB  LYS A 138      41.070  39.000 113.130  1.00  0.00           C
ATOM   2277  HB1 LYS A 138      41.970  39.460 112.670  1.00  0.00           H
ATOM   2278  HB2 LYS A 138      40.260  39.730 112.910  1.00  0.00           H
ATOM   2279  CG  LYS A 138      40.670  37.600 112.640  1.00  0.00           C
ATOM   2280  HG1 LYS A 138      40.380  37.710 111.580  1.00  0.00           H
ATOM   2281  HG2 LYS A 138      39.760  37.310 113.200  1.00  0.00           H
ATOM   2282  CD  LYS A 138      41.780  36.520 112.800  1.00  0.00           C
ATOM   2283  HD1 LYS A 138      41.400  35.570 112.370  1.00  0.00           H
ATOM   2284  HD2 LYS A 138      41.910  36.360 113.890  1.00  0.00           H
ATOM   2285  CE  LYS A 138      43.090  36.770 112.030  1.00  0.00           C
ATOM   2286  HE1 LYS A 138      43.510  37.640 112.570  1.00  0.00           H
ATOM   2287  HE2 LYS A 138      42.990  37.000 110.940  1.00  0.00           H
ATOM   2288  NZ  LYS A 138      43.970  35.600 112.130  1.00  0.00           N
ATOM   2289  HZ1 LYS A 138      44.120  35.360 113.130  1.00  0.00           H
ATOM   2290  HZ2 LYS A 138      44.880  35.820 111.690  1.00  0.00           H
ATOM   2291  HZ3 LYS A 138      43.580  34.790 111.600  1.00  0.00           H
ATOM   2292  C   LYS A 138      41.760  40.680 114.900  1.00  0.00           C
ATOM   2293  O   LYS A 138      40.790  41.440 115.020  1.00  0.00           O
ATOM   2294  N   ALA A 139      43.070  41.120 114.980  1.00  0.00           N
ATOM   2295  HN  ALA A 139      43.870  40.550 114.850  1.00  0.00           H
ATOM   2296  CA  ALA A 139      43.510  42.510 115.120  1.00  0.00           C
ATOM   2297  HA  ALA A 139      42.960  42.950 115.940  1.00  0.00           H
ATOM   2298  CB  ALA A 139      44.960  42.520 115.450  1.00  0.00           C
ATOM   2299  HB1 ALA A 139      45.330  43.560 115.430  1.00  0.00           H
ATOM   2300  HB2 ALA A 139      45.530  41.850 114.770  1.00  0.00           H
ATOM   2301  HB3 ALA A 139      45.060  42.260 116.530  1.00  0.00           H
ATOM   2302  C   ALA A 139      43.150  43.340 113.910  1.00  0.00           C
ATOM   2303  O   ALA A 139      43.240  42.880 112.780  1.00  0.00           O
ATOM   2304  N   ARG A 140      42.830  44.590 114.070  1.00  0.00           N
ATOM   2305  HN  ARG A 140      42.890  45.140 114.890  1.00  0.00           H
ATOM   2306  CA  ARG A 140      42.200  45.370 113.030  1.00  0.00           C
ATOM   2307  HA  ARG A 140      41.580  44.720 112.440  1.00  0.00           H
ATOM   2308  CB  ARG A 140      41.240  46.480 113.670  1.00  0.00           C
ATOM   2309  HB1 ARG A 140      40.920  47.170 112.860  1.00  0.00           H
ATOM   2310  HB2 ARG A 140      41.840  47.090 114.380  1.00  0.00           H
ATOM   2311  CG  ARG A 140      40.090  45.850 114.490  1.00  0.00           C
ATOM   2312  HG1 ARG A 140      39.490  46.670 114.930  1.00  0.00           H
ATOM   2313  HG2 ARG A 140      40.540  45.330 115.360  1.00  0.00           H
ATOM   2314  CD  ARG A 140      39.140  44.840 113.810  1.00  0.00           C
ATOM   2315  HD1 ARG A 140      38.360  44.410 114.470  1.00  0.00           H
ATOM   2316  HD2 ARG A 140      39.710  44.050 113.270  1.00  0.00           H
ATOM   2317  NE  ARG A 140      38.560  45.630 112.650  1.00  0.00           N
ATOM   2318  HE  ARG A 140      38.330  46.570 112.910  1.00  0.00           H
ATOM   2319  CZ  ARG A 140      38.170  45.200 111.450  1.00  0.00           C
ATOM   2320  NH1 ARG A 140      38.180  43.890 111.120  1.00  0.00           N
ATOM   2321 HH11 ARG A 140      38.290  43.250 111.880  1.00  0.00           H
ATOM   2322 HH12 ARG A 140      37.690  43.590 110.300  1.00  0.00           H
ATOM   2323  NH2 ARG A 140      37.800  46.040 110.520  1.00  0.00           N
ATOM   2324 HH21 ARG A 140      37.550  46.980 110.750  1.00  0.00           H
ATOM   2325 HH22 ARG A 140      37.460  45.600 109.690  1.00  0.00           H
ATOM   2326  C   ARG A 140      43.210  46.010 112.080  1.00  0.00           C
ATOM   2327  O   ARG A 140      42.910  47.060 111.550  1.00  0.00           O
ATOM   2328  N   THR A 141      44.440  45.460 111.910  1.00  0.00           N
ATOM   2329  HN  THR A 141      44.550  44.500 112.150  1.00  0.00           H
ATOM   2330  CA  THR A 141      45.640  46.090 111.340  1.00  0.00           C
ATOM   2331  HA  THR A 141      46.110  46.620 112.150  1.00  0.00           H
ATOM   2332  CB  THR A 141      46.750  45.110 111.030  1.00  0.00           C
ATOM   2333  HB  THR A 141      47.650  45.660 110.680  1.00  0.00           H
ATOM   2334  OG1 THR A 141      46.470  44.020 110.170  1.00  0.00           O
ATOM   2335  HG1 THR A 141      45.650  43.680 110.530  1.00  0.00           H
ATOM   2336  CG2 THR A 141      47.230  44.450 112.300  1.00  0.00           C
ATOM   2337 HG21 THR A 141      48.110  43.810 112.120  1.00  0.00           H
ATOM   2338 HG22 THR A 141      46.500  43.670 112.630  1.00  0.00           H
ATOM   2339 HG23 THR A 141      47.410  45.210 113.090  1.00  0.00           H
ATOM   2340  C   THR A 141      45.570  47.020 110.110  1.00  0.00           C
ATOM   2341  O   THR A 141      44.900  46.750 109.100  1.00  0.00           O
ATOM   2342  N   VAL A 142      46.190  48.190 110.240  1.00  0.00           N
ATOM   2343  HN  VAL A 142      46.590  48.560 111.080  1.00  0.00           H
ATOM   2344  CA  VAL A 142      46.540  48.990 109.100  1.00  0.00           C
ATOM   2345  HA  VAL A 142      45.570  49.290 108.730  1.00  0.00           H
ATOM   2346  CB  VAL A 142      47.360  50.160 109.610  1.00  0.00           C
ATOM   2347  HB  VAL A 142      48.080  49.820 110.380  1.00  0.00           H
ATOM   2348  CG1 VAL A 142      48.150  50.940 108.520  1.00  0.00           C
ATOM   2349 HG11 VAL A 142      48.640  51.840 108.950  1.00  0.00           H
ATOM   2350 HG12 VAL A 142      47.370  51.190 107.760  1.00  0.00           H
ATOM   2351 HG13 VAL A 142      48.850  50.220 108.050  1.00  0.00           H
ATOM   2352  CG2 VAL A 142      46.460  51.190 110.360  1.00  0.00           C
ATOM   2353 HG21 VAL A 142      46.890  52.200 110.550  1.00  0.00           H
ATOM   2354 HG22 VAL A 142      46.240  50.780 111.360  1.00  0.00           H
ATOM   2355 HG23 VAL A 142      45.470  51.360 109.890  1.00  0.00           H
ATOM   2356  C   VAL A 142      47.300  48.180 108.040  1.00  0.00           C
ATOM   2357  O   VAL A 142      47.100  48.320 106.860  1.00  0.00           O
ATOM   2358  N   THR A 143      48.230  47.330 108.490  1.00  0.00           N
ATOM   2359  HN  THR A 143      48.390  47.240 109.470  1.00  0.00           H
ATOM   2360  CA  THR A 143      49.050  46.580 107.520  1.00  0.00           C
ATOM   2361  HA  THR A 143      49.570  47.290 106.880  1.00  0.00           H
ATOM   2362  CB  THR A 143      50.110  45.740 108.150  1.00  0.00           C
ATOM   2363  HB  THR A 143      49.590  45.000 108.810  1.00  0.00           H
ATOM   2364  OG1 THR A 143      50.960  46.510 109.030  1.00  0.00           O
ATOM   2365  HG1 THR A 143      50.390  46.750 109.770  1.00  0.00           H
ATOM   2366  CG2 THR A 143      50.970  45.000 107.160  1.00  0.00           C
ATOM   2367 HG21 THR A 143      50.450  44.310 106.470  1.00  0.00           H
ATOM   2368 HG22 THR A 143      51.690  44.330 107.680  1.00  0.00           H
ATOM   2369 HG23 THR A 143      51.600  45.730 106.600  1.00  0.00           H
ATOM   2370  C   THR A 143      48.150  45.700 106.520  1.00  0.00           C
ATOM   2371  O   THR A 143      48.370  45.810 105.300  1.00  0.00           O
ATOM   2372  N   PHE A 144      47.220  44.970 107.100  1.00  0.00           N
ATOM   2373  HN  PHE A 144      47.220  44.870 108.090  1.00  0.00           H
ATOM   2374  CA  PHE A 144      46.300  44.150 106.270  1.00  0.00           C
ATOM   2375  HA  PHE A 144      46.820  43.380 105.730  1.00  0.00           H
ATOM   2376  CB  PHE A 144      45.400  43.350 107.260  1.00  0.00           C
ATOM   2377  HB1 PHE A 144      44.780  44.060 107.860  1.00  0.00           H
ATOM   2378  HB2 PHE A 144      46.090  42.830 107.960  1.00  0.00           H
ATOM   2379  CG  PHE A 144      44.550  42.330 106.660  1.00  0.00           C
ATOM   2380  CD1 PHE A 144      43.290  42.750 106.020  1.00  0.00           C
ATOM   2381  HD1 PHE A 144      42.990  43.780 106.030  1.00  0.00           H
ATOM   2382  CE1 PHE A 144      42.390  41.830 105.470  1.00  0.00           C
ATOM   2383  HE1 PHE A 144      41.510  42.200 104.970  1.00  0.00           H
ATOM   2384  CZ  PHE A 144      42.650  40.460 105.630  1.00  0.00           C
ATOM   2385  HZ  PHE A 144      41.870  39.760 105.340  1.00  0.00           H
ATOM   2386  CD2 PHE A 144      44.760  40.950 106.780  1.00  0.00           C
ATOM   2387  HD2 PHE A 144      45.590  40.510 107.310  1.00  0.00           H
ATOM   2388  CE2 PHE A 144      43.800  40.050 106.270  1.00  0.00           C
ATOM   2389  HE2 PHE A 144      44.030  39.000 106.390  1.00  0.00           H
ATOM   2390  C   PHE A 144      45.470  44.960 105.310  1.00  0.00           C
ATOM   2391  O   PHE A 144      45.220  44.620 104.150  1.00  0.00           O
ATOM   2392  N   GLY A 145      44.940  46.130 105.800  1.00  0.00           N
ATOM   2393  HN  GLY A 145      45.020  46.320 106.780  1.00  0.00           H
ATOM   2394  CA  GLY A 145      44.190  47.120 104.970  1.00  0.00           C
ATOM   2395  HA1 GLY A 145      44.170  47.960 105.640  1.00  0.00           H
ATOM   2396  HA2 GLY A 145      43.310  46.610 104.600  1.00  0.00           H
ATOM   2397  C   GLY A 145      44.960  47.520 103.810  1.00  0.00           C
ATOM   2398  O   GLY A 145      44.470  47.460 102.690  1.00  0.00           O
ATOM   2399  N   VAL A 146      46.250  47.920 103.940  1.00  0.00           N
ATOM   2400  HN  VAL A 146      46.710  47.980 104.820  1.00  0.00           H
ATOM   2401  CA  VAL A 146      47.080  48.310 102.860  1.00  0.00           C
ATOM   2402  HA  VAL A 146      46.670  49.210 102.430  1.00  0.00           H
ATOM   2403  CB  VAL A 146      48.350  48.930 103.250  1.00  0.00           C
ATOM   2404  HB  VAL A 146      49.000  48.220 103.810  1.00  0.00           H
ATOM   2405  CG1 VAL A 146      49.080  49.500 101.990  1.00  0.00           C
ATOM   2406 HG11 VAL A 146      49.430  48.860 101.150  1.00  0.00           H
ATOM   2407 HG12 VAL A 146      50.010  49.900 102.440  1.00  0.00           H
ATOM   2408 HG13 VAL A 146      48.470  50.380 101.690  1.00  0.00           H
ATOM   2409  CG2 VAL A 146      48.200  50.050 104.360  1.00  0.00           C
ATOM   2410 HG21 VAL A 146      48.110  49.680 105.400  1.00  0.00           H
ATOM   2411 HG22 VAL A 146      47.380  50.740 104.100  1.00  0.00           H
ATOM   2412 HG23 VAL A 146      49.130  50.660 104.340  1.00  0.00           H
ATOM   2413  C   VAL A 146      47.320  47.250 101.790  1.00  0.00           C
ATOM   2414  O   VAL A 146      47.190  47.490 100.560  1.00  0.00           O
ATOM   2415  N   VAL A 147      47.590  45.990 102.200  1.00  0.00           N
ATOM   2416  HN  VAL A 147      47.490  45.800 103.170  1.00  0.00           H
ATOM   2417  CA  VAL A 147      47.810  44.790 101.390  1.00  0.00           C
ATOM   2418  HA  VAL A 147      48.490  45.100 100.620  1.00  0.00           H
ATOM   2419  CB  VAL A 147      48.360  43.720 102.380  1.00  0.00           C
ATOM   2420  HB  VAL A 147      47.820  43.880 103.340  1.00  0.00           H
ATOM   2421  CG1 VAL A 147      48.170  42.310 101.770  1.00  0.00           C
ATOM   2422 HG11 VAL A 147      48.660  41.400 102.180  1.00  0.00           H
ATOM   2423 HG12 VAL A 147      48.590  42.260 100.740  1.00  0.00           H
ATOM   2424 HG13 VAL A 147      47.090  42.020 101.790  1.00  0.00           H
ATOM   2425  CG2 VAL A 147      49.830  44.020 102.750  1.00  0.00           C
ATOM   2426 HG21 VAL A 147      50.110  43.590 103.730  1.00  0.00           H
ATOM   2427 HG22 VAL A 147      50.070  45.090 102.930  1.00  0.00           H
ATOM   2428 HG23 VAL A 147      50.490  43.550 101.990  1.00  0.00           H
ATOM   2429  C   VAL A 147      46.550  44.400 100.610  1.00  0.00           C
ATOM   2430  O   VAL A 147      46.650  44.210  99.390  1.00  0.00           O
ATOM   2431  N   THR A 148      45.330  44.370 101.180  1.00  0.00           N
ATOM   2432  HN  THR A 148      45.180  44.540 102.150  1.00  0.00           H
ATOM   2433  CA  THR A 148      44.110  44.140 100.500  1.00  0.00           C
ATOM   2434  HA  THR A 148      44.280  43.290  99.850  1.00  0.00           H
ATOM   2435  CB  THR A 148      42.960  43.840 101.420  1.00  0.00           C
ATOM   2436  HB  THR A 148      41.910  43.950 101.080  1.00  0.00           H
ATOM   2437  OG1 THR A 148      42.950  44.710 102.580  1.00  0.00           O
ATOM   2438  HG1 THR A 148      43.520  44.350 103.270  1.00  0.00           H
ATOM   2439  CG2 THR A 148      43.180  42.480 102.010  1.00  0.00           C
ATOM   2440 HG21 THR A 148      44.150  42.360 102.540  1.00  0.00           H
ATOM   2441 HG22 THR A 148      43.040  41.650 101.280  1.00  0.00           H
ATOM   2442 HG23 THR A 148      42.350  42.380 102.740  1.00  0.00           H
ATOM   2443  C   THR A 148      43.700  45.310  99.590  1.00  0.00           C
ATOM   2444  O   THR A 148      43.010  45.120  98.580  1.00  0.00           O
ATOM   2445  N   SER A 149      44.080  46.530  99.930  1.00  0.00           N
ATOM   2446  HN  SER A 149      44.450  46.670 100.840  1.00  0.00           H
ATOM   2447  CA  SER A 149      43.970  47.740  99.110  1.00  0.00           C
ATOM   2448  HA  SER A 149      42.920  47.870  98.880  1.00  0.00           H
ATOM   2449  CB  SER A 149      44.470  49.020  99.850  1.00  0.00           C
ATOM   2450  HB1 SER A 149      44.170  49.860  99.180  1.00  0.00           H
ATOM   2451  HB2 SER A 149      45.560  49.110 100.070  1.00  0.00           H
ATOM   2452  OG  SER A 149      43.650  49.380 100.990  1.00  0.00           O
ATOM   2453  HG1 SER A 149      43.750  48.720 101.680  1.00  0.00           H
ATOM   2454  C   SER A 149      44.720  47.620  97.800  1.00  0.00           C
ATOM   2455  O   SER A 149      44.270  47.900  96.720  1.00  0.00           O
ATOM   2456  N   VAL A 150      46.000  47.140  97.850  1.00  0.00           N
ATOM   2457  HN  VAL A 150      46.560  46.960  98.660  1.00  0.00           H
ATOM   2458  CA  VAL A 150      46.780  47.130  96.620  1.00  0.00           C
ATOM   2459  HA  VAL A 150      46.710  48.140  96.230  1.00  0.00           H
ATOM   2460  CB  VAL A 150      48.320  46.860  96.780  1.00  0.00           C
ATOM   2461  HB  VAL A 150      48.410  45.950  97.400  1.00  0.00           H
ATOM   2462  CG1 VAL A 150      49.000  46.750  95.450  1.00  0.00           C
ATOM   2463 HG11 VAL A 150      48.790  45.790  94.930  1.00  0.00           H
ATOM   2464 HG12 VAL A 150      50.110  46.700  95.520  1.00  0.00           H
ATOM   2465 HG13 VAL A 150      48.660  47.660  94.920  1.00  0.00           H
ATOM   2466  CG2 VAL A 150      48.820  48.000  97.610  1.00  0.00           C
ATOM   2467 HG21 VAL A 150      48.420  48.100  98.640  1.00  0.00           H
ATOM   2468 HG22 VAL A 150      48.650  48.930  97.020  1.00  0.00           H
ATOM   2469 HG23 VAL A 150      49.910  47.860  97.750  1.00  0.00           H
ATOM   2470  C   VAL A 150      46.250  46.030  95.670  1.00  0.00           C
ATOM   2471  O   VAL A 150      46.200  46.250  94.430  1.00  0.00           O
ATOM   2472  N   ILE A 151      45.780  44.930  96.160  1.00  0.00           N
ATOM   2473  HN  ILE A 151      45.820  44.800  97.150  1.00  0.00           H
ATOM   2474  CA  ILE A 151      45.050  43.900  95.360  1.00  0.00           C
ATOM   2475  HA  ILE A 151      45.600  43.430  94.550  1.00  0.00           H
ATOM   2476  CB  ILE A 151      44.790  42.550  96.250  1.00  0.00           C
ATOM   2477  HB  ILE A 151      44.090  42.920  97.030  1.00  0.00           H
ATOM   2478  CG2 ILE A 151      44.100  41.620  95.320  1.00  0.00           C
ATOM   2479 HG21 ILE A 151      43.200  42.120  94.910  1.00  0.00           H
ATOM   2480 HG22 ILE A 151      43.770  40.700  95.840  1.00  0.00           H
ATOM   2481 HG23 ILE A 151      44.740  41.230  94.500  1.00  0.00           H
ATOM   2482  CG1 ILE A 151      46.060  42.000  96.840  1.00  0.00           C
ATOM   2483 HG11 ILE A 151      46.640  42.830  97.300  1.00  0.00           H
ATOM   2484 HG12 ILE A 151      46.570  41.410  96.060  1.00  0.00           H
ATOM   2485  CD  ILE A 151      45.790  41.130  98.150  1.00  0.00           C
ATOM   2486  HD1 ILE A 151      46.700  40.550  98.420  1.00  0.00           H
ATOM   2487  HD2 ILE A 151      44.950  40.450  97.900  1.00  0.00           H
ATOM   2488  HD3 ILE A 151      45.480  41.790  98.990  1.00  0.00           H
ATOM   2489  C   ILE A 151      43.810  44.500  94.690  1.00  0.00           C
ATOM   2490  O   ILE A 151      43.500  44.320  93.520  1.00  0.00           O
ATOM   2491  N   THR A 152      43.070  45.310  95.550  1.00  0.00           N
ATOM   2492  HN  THR A 152      43.170  45.410  96.540  1.00  0.00           H
ATOM   2493  CA  THR A 152      41.970  46.070  95.000  1.00  0.00           C
ATOM   2494  HA  THR A 152      41.280  45.350  94.590  1.00  0.00           H
ATOM   2495  CB  THR A 152      41.170  46.870  96.080  1.00  0.00           C
ATOM   2496  HB  THR A 152      41.910  47.600  96.490  1.00  0.00           H
ATOM   2497  OG1 THR A 152      40.650  46.000  97.090  1.00  0.00           O
ATOM   2498  HG1 THR A 152      41.430  45.570  97.470  1.00  0.00           H
ATOM   2499  CG2 THR A 152      40.030  47.700  95.450  1.00  0.00           C
ATOM   2500 HG21 THR A 152      39.340  47.170  94.770  1.00  0.00           H
ATOM   2501 HG22 THR A 152      40.380  48.630  94.950  1.00  0.00           H
ATOM   2502 HG23 THR A 152      39.470  48.040  96.350  1.00  0.00           H
ATOM   2503  C   THR A 152      42.340  47.040  93.880  1.00  0.00           C
ATOM   2504  O   THR A 152      41.730  47.030  92.800  1.00  0.00           O
ATOM   2505  N   TRP A 153      43.460  47.810  93.920  1.00  0.00           N
ATOM   2506  HN  TRP A 153      44.080  47.780  94.700  1.00  0.00           H
ATOM   2507  CA  TRP A 153      43.930  48.660  92.840  1.00  0.00           C
ATOM   2508  HA  TRP A 153      43.180  49.310  92.410  1.00  0.00           H
ATOM   2509  CB  TRP A 153      45.130  49.530  93.340  1.00  0.00           C
ATOM   2510  HB1 TRP A 153      45.610  50.000  92.450  1.00  0.00           H
ATOM   2511  HB2 TRP A 153      45.990  48.920  93.690  1.00  0.00           H
ATOM   2512  CG  TRP A 153      44.690  50.610  94.260  1.00  0.00           C
ATOM   2513  CD1 TRP A 153      44.950  50.810  95.590  1.00  0.00           C
ATOM   2514  HD1 TRP A 153      45.340  50.010  96.200  1.00  0.00           H
ATOM   2515  NE1 TRP A 153      44.380  52.040  95.990  1.00  0.00           N
ATOM   2516  HE1 TRP A 153      44.020  52.380  96.830  1.00  0.00           H
ATOM   2517  CE2 TRP A 153      43.930  52.690  94.940  1.00  0.00           C
ATOM   2518  CD2 TRP A 153      44.140  51.900  93.790  1.00  0.00           C
ATOM   2519  CE3 TRP A 153      43.870  52.450  92.520  1.00  0.00           C
ATOM   2520  HE3 TRP A 153      44.050  51.870  91.620  1.00  0.00           H
ATOM   2521  CZ3 TRP A 153      43.270  53.680  92.490  1.00  0.00           C
ATOM   2522  HZ3 TRP A 153      42.940  54.070  91.540  1.00  0.00           H
ATOM   2523  CZ2 TRP A 153      43.310  53.960  94.850  1.00  0.00           C
ATOM   2524  HZ2 TRP A 153      43.240  54.560  95.750  1.00  0.00           H
ATOM   2525  CH2 TRP A 153      42.980  54.410  93.590  1.00  0.00           C
ATOM   2526  HH2 TRP A 153      42.400  55.320  93.530  1.00  0.00           H
ATOM   2527  C   TRP A 153      44.390  47.950  91.620  1.00  0.00           C
ATOM   2528  O   TRP A 153      43.950  48.280  90.470  1.00  0.00           O
ATOM   2529  N   VAL A 154      45.080  46.790  91.810  1.00  0.00           N
ATOM   2530  HN  VAL A 154      45.410  46.550  92.720  1.00  0.00           H
ATOM   2531  CA  VAL A 154      45.500  45.870  90.770  1.00  0.00           C
ATOM   2532  HA  VAL A 154      46.060  46.270  89.940  1.00  0.00           H
ATOM   2533  CB  VAL A 154      46.380  44.850  91.390  1.00  0.00           C
ATOM   2534  HB  VAL A 154      46.000  44.490  92.380  1.00  0.00           H
ATOM   2535  CG1 VAL A 154      46.590  43.680  90.390  1.00  0.00           C
ATOM   2536 HG11 VAL A 154      46.910  44.020  89.390  1.00  0.00           H
ATOM   2537 HG12 VAL A 154      45.690  43.030  90.370  1.00  0.00           H
ATOM   2538 HG13 VAL A 154      47.510  43.130  90.710  1.00  0.00           H
ATOM   2539  CG2 VAL A 154      47.760  45.520  91.690  1.00  0.00           C
ATOM   2540 HG21 VAL A 154      48.210  45.950  90.770  1.00  0.00           H
ATOM   2541 HG22 VAL A 154      48.430  44.790  92.200  1.00  0.00           H
ATOM   2542 HG23 VAL A 154      47.600  46.340  92.420  1.00  0.00           H
ATOM   2543  C   VAL A 154      44.330  45.320  90.010  1.00  0.00           C
ATOM   2544  O   VAL A 154      44.490  45.150  88.780  1.00  0.00           O
ATOM   2545  N   VAL A 155      43.130  45.120  90.650  1.00  0.00           N
ATOM   2546  HN  VAL A 155      43.190  45.200  91.640  1.00  0.00           H
ATOM   2547  CA  VAL A 155      41.910  44.550  89.970  1.00  0.00           C
ATOM   2548  HA  VAL A 155      42.320  43.850  89.260  1.00  0.00           H
ATOM   2549  CB  VAL A 155      41.130  43.840  91.050  1.00  0.00           C
ATOM   2550  HB  VAL A 155      40.960  44.490  91.930  1.00  0.00           H
ATOM   2551  CG1 VAL A 155      39.830  43.340  90.640  1.00  0.00           C
ATOM   2552 HG11 VAL A 155      39.230  44.180  90.240  1.00  0.00           H
ATOM   2553 HG12 VAL A 155      39.260  42.820  91.440  1.00  0.00           H
ATOM   2554 HG13 VAL A 155      39.830  42.640  89.770  1.00  0.00           H
ATOM   2555  CG2 VAL A 155      42.060  42.560  91.350  1.00  0.00           C
ATOM   2556 HG21 VAL A 155      43.160  42.650  91.440  1.00  0.00           H
ATOM   2557 HG22 VAL A 155      41.900  41.910  90.460  1.00  0.00           H
ATOM   2558 HG23 VAL A 155      41.870  41.990  92.290  1.00  0.00           H
ATOM   2559  C   VAL A 155      41.170  45.610  89.170  1.00  0.00           C
ATOM   2560  O   VAL A 155      40.680  45.390  88.060  1.00  0.00           O
ATOM   2561  N   ALA A 156      41.150  46.780  89.730  1.00  0.00           N
ATOM   2562  HN  ALA A 156      41.490  46.960  90.650  1.00  0.00           H
ATOM   2563  CA  ALA A 156      40.780  48.010  89.050  1.00  0.00           C
ATOM   2564  HA  ALA A 156      39.760  48.000  88.710  1.00  0.00           H
ATOM   2565  CB  ALA A 156      40.860  49.180  90.050  1.00  0.00           C
ATOM   2566  HB1 ALA A 156      40.410  50.100  89.620  1.00  0.00           H
ATOM   2567  HB2 ALA A 156      41.920  49.400  90.290  1.00  0.00           H
ATOM   2568  HB3 ALA A 156      40.390  48.930  91.020  1.00  0.00           H
ATOM   2569  C   ALA A 156      41.630  48.480  87.890  1.00  0.00           C
ATOM   2570  O   ALA A 156      41.180  48.830  86.800  1.00  0.00           O
ATOM   2571  N   VAL A 157      42.960  48.370  88.010  1.00  0.00           N
ATOM   2572  HN  VAL A 157      43.270  48.040  88.900  1.00  0.00           H
ATOM   2573  CA  VAL A 157      43.930  48.400  86.840  1.00  0.00           C
ATOM   2574  HA  VAL A 157      43.750  49.310  86.300  1.00  0.00           H
ATOM   2575  CB  VAL A 157      45.370  48.470  87.330  1.00  0.00           C
ATOM   2576  HB  VAL A 157      45.590  47.660  88.060  1.00  0.00           H
ATOM   2577  CG1 VAL A 157      46.290  48.280  86.130  1.00  0.00           C
ATOM   2578 HG11 VAL A 157      46.090  47.290  85.660  1.00  0.00           H
ATOM   2579 HG12 VAL A 157      47.300  48.140  86.570  1.00  0.00           H
ATOM   2580 HG13 VAL A 157      46.340  49.120  85.400  1.00  0.00           H
ATOM   2581  CG2 VAL A 157      45.600  49.810  88.010  1.00  0.00           C
ATOM   2582 HG21 VAL A 157      46.610  49.800  88.480  1.00  0.00           H
ATOM   2583 HG22 VAL A 157      44.880  49.980  88.840  1.00  0.00           H
ATOM   2584 HG23 VAL A 157      45.430  50.610  87.250  1.00  0.00           H
ATOM   2585  C   VAL A 157      43.610  47.270  85.850  1.00  0.00           C
ATOM   2586  O   VAL A 157      43.600  47.490  84.620  1.00  0.00           O
ATOM   2587  N   PHE A 158      43.270  46.070  86.340  1.00  0.00           N
ATOM   2588  HN  PHE A 158      43.410  45.860  87.300  1.00  0.00           H
ATOM   2589  CA  PHE A 158      42.980  44.870  85.470  1.00  0.00           C
ATOM   2590  HA  PHE A 158      43.800  44.810  84.770  1.00  0.00           H
ATOM   2591  CB  PHE A 158      43.040  43.560  86.230  1.00  0.00           C
ATOM   2592  HB1 PHE A 158      42.430  43.710  87.140  1.00  0.00           H
ATOM   2593  HB2 PHE A 158      44.120  43.470  86.480  1.00  0.00           H
ATOM   2594  CG  PHE A 158      42.700  42.280  85.560  1.00  0.00           C
ATOM   2595  CD1 PHE A 158      42.960  42.180  84.230  1.00  0.00           C
ATOM   2596  HD1 PHE A 158      43.380  43.040  83.730  1.00  0.00           H
ATOM   2597  CE1 PHE A 158      42.910  40.890  83.580  1.00  0.00           C
ATOM   2598  HE1 PHE A 158      43.090  40.740  82.520  1.00  0.00           H
ATOM   2599  CZ  PHE A 158      42.470  39.750  84.280  1.00  0.00           C
ATOM   2600  HZ  PHE A 158      42.440  38.780  83.800  1.00  0.00           H
ATOM   2601  CD2 PHE A 158      42.130  41.210  86.290  1.00  0.00           C
ATOM   2602  HD2 PHE A 158      41.880  41.200  87.340  1.00  0.00           H
ATOM   2603  CE2 PHE A 158      42.020  39.980  85.580  1.00  0.00           C
ATOM   2604  HE2 PHE A 158      41.730  39.120  86.170  1.00  0.00           H
ATOM   2605  C   PHE A 158      41.720  45.110  84.590  1.00  0.00           C
ATOM   2606  O   PHE A 158      41.680  44.950  83.390  1.00  0.00           O
ATOM   2607  N   ALA A 159      40.660  45.590  85.200  1.00  0.00           N
ATOM   2608  HN  ALA A 159      40.730  45.620  86.200  1.00  0.00           H
ATOM   2609  CA  ALA A 159      39.510  46.200  84.530  1.00  0.00           C
ATOM   2610  HA  ALA A 159      38.980  45.430  83.990  1.00  0.00           H
ATOM   2611  CB  ALA A 159      38.580  46.720  85.630  1.00  0.00           C
ATOM   2612  HB1 ALA A 159      37.620  47.190  85.320  1.00  0.00           H
ATOM   2613  HB2 ALA A 159      39.000  47.540  86.260  1.00  0.00           H
ATOM   2614  HB3 ALA A 159      38.330  45.850  86.280  1.00  0.00           H
ATOM   2615  C   ALA A 159      39.640  47.290  83.510  1.00  0.00           C
ATOM   2616  O   ALA A 159      38.970  47.230  82.490  1.00  0.00           O
ATOM   2617  N   SER A 160      40.530  48.280  83.740  1.00  0.00           N
ATOM   2618  HN  SER A 160      40.940  48.350  84.650  1.00  0.00           H
ATOM   2619  CA  SER A 160      40.720  49.530  83.010  1.00  0.00           C
ATOM   2620  HA  SER A 160      39.760  49.850  82.630  1.00  0.00           H
ATOM   2621  CB  SER A 160      41.440  50.590  83.820  1.00  0.00           C
ATOM   2622  HB1 SER A 160      41.520  51.570  83.290  1.00  0.00           H
ATOM   2623  HB2 SER A 160      42.430  50.230  84.180  1.00  0.00           H
ATOM   2624  OG  SER A 160      40.710  50.770  85.080  1.00  0.00           O
ATOM   2625  HG1 SER A 160      40.950  50.050  85.670  1.00  0.00           H
ATOM   2626  C   SER A 160      41.620  49.250  81.830  1.00  0.00           C
ATOM   2627  O   SER A 160      41.590  50.020  80.900  1.00  0.00           O
ATOM   2628  N   LEU A 161      42.380  48.160  81.950  1.00  0.00           N
ATOM   2629  HN  LEU A 161      42.300  47.550  82.730  1.00  0.00           H
ATOM   2630  CA  LEU A 161      43.430  47.680  81.060  1.00  0.00           C
ATOM   2631  HA  LEU A 161      44.170  48.460  81.100  1.00  0.00           H
ATOM   2632  CB  LEU A 161      44.130  46.440  81.550  1.00  0.00           C
ATOM   2633  HB1 LEU A 161      43.300  45.720  81.730  1.00  0.00           H
ATOM   2634  HB2 LEU A 161      44.560  46.560  82.570  1.00  0.00           H
ATOM   2635  CG  LEU A 161      45.340  45.790  80.770  1.00  0.00           C
ATOM   2636  HG  LEU A 161      45.010  45.610  79.730  1.00  0.00           H
ATOM   2637  CD1 LEU A 161      46.650  46.640  80.860  1.00  0.00           C
ATOM   2638 HD11 LEU A 161      47.330  46.660  81.730  1.00  0.00           H
ATOM   2639 HD12 LEU A 161      46.420  47.660  80.480  1.00  0.00           H
ATOM   2640 HD13 LEU A 161      47.320  46.210  80.080  1.00  0.00           H
ATOM   2641  CD2 LEU A 161      45.640  44.450  81.290  1.00  0.00           C
ATOM   2642 HD21 LEU A 161      44.800  43.730  81.150  1.00  0.00           H
ATOM   2643 HD22 LEU A 161      45.700  44.440  82.400  1.00  0.00           H
ATOM   2644 HD23 LEU A 161      46.490  43.990  80.750  1.00  0.00           H
ATOM   2645  C   LEU A 161      43.030  47.550  79.620  1.00  0.00           C
ATOM   2646  O   LEU A 161      43.670  48.160  78.740  1.00  0.00           O
ATOM   2647  N   PRO A 162      41.960  46.900  79.160  1.00  0.00           N
ATOM   2648  CD  PRO A 162      40.980  46.070  79.950  1.00  0.00           C
ATOM   2649  HD1 PRO A 162      40.590  46.750  80.730  1.00  0.00           H
ATOM   2650  HD2 PRO A 162      41.660  45.400  80.530  1.00  0.00           H
ATOM   2651  CA  PRO A 162      41.630  46.790  77.710  1.00  0.00           C
ATOM   2652  HA  PRO A 162      42.380  46.400  77.050  1.00  0.00           H
ATOM   2653  CB  PRO A 162      40.490  45.710  77.660  1.00  0.00           C
ATOM   2654  HB1 PRO A 162      40.880  44.720  77.320  1.00  0.00           H
ATOM   2655  HB2 PRO A 162      39.720  46.070  76.940  1.00  0.00           H
ATOM   2656  CG  PRO A 162      39.900  45.450  79.090  1.00  0.00           C
ATOM   2657  HG1 PRO A 162      38.890  45.900  79.210  1.00  0.00           H
ATOM   2658  HG2 PRO A 162      39.920  44.360  79.310  1.00  0.00           H
ATOM   2659  C   PRO A 162      41.130  48.110  77.220  1.00  0.00           C
ATOM   2660  O   PRO A 162      41.550  48.530  76.150  1.00  0.00           O
ATOM   2661  N   ASN A 163      40.350  48.810  77.990  1.00  0.00           N
ATOM   2662  HN  ASN A 163      40.090  48.390  78.860  1.00  0.00           H
ATOM   2663  CA  ASN A 163      39.790  50.100  77.700  1.00  0.00           C
ATOM   2664  HA  ASN A 163      39.210  49.930  76.810  1.00  0.00           H
ATOM   2665  CB  ASN A 163      39.100  50.790  78.890  1.00  0.00           C
ATOM   2666  HB1 ASN A 163      38.420  51.550  78.440  1.00  0.00           H
ATOM   2667  HB2 ASN A 163      39.800  51.360  79.530  1.00  0.00           H
ATOM   2668  CG  ASN A 163      38.220  49.990  79.850  1.00  0.00           C
ATOM   2669  OD1 ASN A 163      38.270  48.790  79.870  1.00  0.00           O
ATOM   2670  ND2 ASN A 163      37.350  50.660  80.630  1.00  0.00           N
ATOM   2671 HD21 ASN A 163      36.710  50.070  81.110  1.00  0.00           H
ATOM   2672 HD22 ASN A 163      37.300  51.660  80.570  1.00  0.00           H
ATOM   2673  C   ASN A 163      40.930  51.130  77.360  1.00  0.00           C
ATOM   2674  O   ASN A 163      40.980  51.720  76.290  1.00  0.00           O
ATOM   2675  N   ILE A 164      41.980  51.220  78.210  1.00  0.00           N
ATOM   2676  HN  ILE A 164      42.020  50.590  78.980  1.00  0.00           H
ATOM   2677  CA  ILE A 164      43.170  51.960  77.890  1.00  0.00           C
ATOM   2678  HA  ILE A 164      42.820  52.950  77.630  1.00  0.00           H
ATOM   2679  CB  ILE A 164      44.080  51.930  79.130  1.00  0.00           C
ATOM   2680  HB  ILE A 164      44.300  50.860  79.320  1.00  0.00           H
ATOM   2681  CG2 ILE A 164      45.430  52.550  78.930  1.00  0.00           C
ATOM   2682 HG21 ILE A 164      45.390  53.660  78.930  1.00  0.00           H
ATOM   2683 HG22 ILE A 164      45.900  52.300  77.950  1.00  0.00           H
ATOM   2684 HG23 ILE A 164      46.060  52.330  79.810  1.00  0.00           H
ATOM   2685  CG1 ILE A 164      43.340  52.610  80.320  1.00  0.00           C
ATOM   2686 HG11 ILE A 164      42.280  52.270  80.440  1.00  0.00           H
ATOM   2687 HG12 ILE A 164      43.340  53.720  80.250  1.00  0.00           H
ATOM   2688  CD  ILE A 164      44.010  52.350  81.710  1.00  0.00           C
ATOM   2689  HD1 ILE A 164      43.300  52.690  82.490  1.00  0.00           H
ATOM   2690  HD2 ILE A 164      45.010  52.830  81.790  1.00  0.00           H
ATOM   2691  HD3 ILE A 164      44.200  51.270  81.860  1.00  0.00           H
ATOM   2692  C   ILE A 164      43.970  51.490  76.590  1.00  0.00           C
ATOM   2693  O   ILE A 164      44.330  52.310  75.750  1.00  0.00           O
ATOM   2694  N   ILE A 165      44.180  50.120  76.440  1.00  0.00           N
ATOM   2695  HN  ILE A 165      43.760  49.450  77.050  1.00  0.00           H
ATOM   2696  CA  ILE A 165      44.850  49.480  75.290  1.00  0.00           C
ATOM   2697  HA  ILE A 165      45.780  50.020  75.190  1.00  0.00           H
ATOM   2698  CB  ILE A 165      45.110  47.970  75.610  1.00  0.00           C
ATOM   2699  HB  ILE A 165      44.230  47.510  76.120  1.00  0.00           H
ATOM   2700  CG2 ILE A 165      45.240  47.230  74.270  1.00  0.00           C
ATOM   2701 HG21 ILE A 165      45.450  46.150  74.420  1.00  0.00           H
ATOM   2702 HG22 ILE A 165      46.100  47.650  73.710  1.00  0.00           H
ATOM   2703 HG23 ILE A 165      44.240  47.240  73.780  1.00  0.00           H
ATOM   2704  CG1 ILE A 165      46.260  47.670  76.580  1.00  0.00           C
ATOM   2705 HG11 ILE A 165      46.050  48.170  77.540  1.00  0.00           H
ATOM   2706 HG12 ILE A 165      47.130  48.230  76.160  1.00  0.00           H
ATOM   2707  CD  ILE A 165      46.600  46.200  76.770  1.00  0.00           C
ATOM   2708  HD1 ILE A 165      45.790  45.480  77.020  1.00  0.00           H
ATOM   2709  HD2 ILE A 165      47.440  46.160  77.500  1.00  0.00           H
ATOM   2710  HD3 ILE A 165      47.020  45.870  75.800  1.00  0.00           H
ATOM   2711  C   ILE A 165      44.110  49.780  73.950  1.00  0.00           C
ATOM   2712  O   ILE A 165      44.730  50.000  72.860  1.00  0.00           O
ATOM   2713  N   PHE A 166      42.750  49.740  73.930  1.00  0.00           N
ATOM   2714  HN  PHE A 166      42.310  49.300  74.700  1.00  0.00           H
ATOM   2715  CA  PHE A 166      41.900  50.150  72.830  1.00  0.00           C
ATOM   2716  HA  PHE A 166      42.230  49.760  71.880  1.00  0.00           H
ATOM   2717  CB  PHE A 166      40.470  49.600  73.040  1.00  0.00           C
ATOM   2718  HB1 PHE A 166      39.690  50.120  72.460  1.00  0.00           H
ATOM   2719  HB2 PHE A 166      40.200  49.790  74.100  1.00  0.00           H
ATOM   2720  CG  PHE A 166      40.320  48.110  72.720  1.00  0.00           C
ATOM   2721  CD1 PHE A 166      40.900  47.430  71.670  1.00  0.00           C
ATOM   2722  HD1 PHE A 166      41.550  47.900  70.950  1.00  0.00           H
ATOM   2723  CE1 PHE A 166      40.870  46.000  71.500  1.00  0.00           C
ATOM   2724  HE1 PHE A 166      41.410  45.430  70.770  1.00  0.00           H
ATOM   2725  CZ  PHE A 166      40.100  45.230  72.440  1.00  0.00           C
ATOM   2726  HZ  PHE A 166      40.080  44.150  72.360  1.00  0.00           H
ATOM   2727  CD2 PHE A 166      39.630  47.340  73.630  1.00  0.00           C
ATOM   2728  HD2 PHE A 166      39.220  47.860  74.480  1.00  0.00           H
ATOM   2729  CE2 PHE A 166      39.440  45.930  73.520  1.00  0.00           C
ATOM   2730  HE2 PHE A 166      38.750  45.320  74.090  1.00  0.00           H
ATOM   2731  C   PHE A 166      41.920  51.650  72.520  1.00  0.00           C
ATOM   2732  O   PHE A 166      41.570  52.120  71.450  1.00  0.00           O
ATOM   2733  N   THR A 167      42.160  52.520  73.530  1.00  0.00           N
ATOM   2734  HN  THR A 167      42.580  52.150  74.350  1.00  0.00           H
ATOM   2735  CA  THR A 167      41.960  53.930  73.340  1.00  0.00           C
ATOM   2736  HA  THR A 167      40.980  54.130  72.930  1.00  0.00           H
ATOM   2737  CB  THR A 167      41.830  54.730  74.630  1.00  0.00           C
ATOM   2738  HB  THR A 167      42.730  54.590  75.260  1.00  0.00           H
ATOM   2739  OG1 THR A 167      40.690  54.510  75.450  1.00  0.00           O
ATOM   2740  HG1 THR A 167      40.670  53.570  75.630  1.00  0.00           H
ATOM   2741  CG2 THR A 167      41.680  56.250  74.360  1.00  0.00           C
ATOM   2742 HG21 THR A 167      41.600  56.870  75.280  1.00  0.00           H
ATOM   2743 HG22 THR A 167      40.830  56.430  73.670  1.00  0.00           H
ATOM   2744 HG23 THR A 167      42.510  56.560  73.690  1.00  0.00           H
ATOM   2745  C   THR A 167      42.930  54.560  72.410  1.00  0.00           C
ATOM   2746  O   THR A 167      44.130  54.460  72.620  1.00  0.00           O
ATOM   2747  N   ARG A 168      42.430  55.200  71.290  1.00  0.00           N
ATOM   2748  HN  ARG A 168      41.440  55.300  71.310  1.00  0.00           H
ATOM   2749  CA  ARG A 168      43.230  55.780  70.290  1.00  0.00           C
ATOM   2750  HA  ARG A 168      44.250  55.840  70.630  1.00  0.00           H
ATOM   2751  CB  ARG A 168      43.180  54.900  69.040  1.00  0.00           C
ATOM   2752  HB1 ARG A 168      42.200  54.750  68.550  1.00  0.00           H
ATOM   2753  HB2 ARG A 168      43.280  53.920  69.540  1.00  0.00           H
ATOM   2754  CG  ARG A 168      44.360  55.140  68.120  1.00  0.00           C
ATOM   2755  HG1 ARG A 168      44.170  56.190  67.820  1.00  0.00           H
ATOM   2756  HG2 ARG A 168      44.250  54.430  67.270  1.00  0.00           H
ATOM   2757  CD  ARG A 168      45.810  55.110  68.710  1.00  0.00           C
ATOM   2758  HD1 ARG A 168      45.860  55.720  69.630  1.00  0.00           H
ATOM   2759  HD2 ARG A 168      46.630  55.440  68.040  1.00  0.00           H
ATOM   2760  NE  ARG A 168      46.150  53.690  69.140  1.00  0.00           N
ATOM   2761  HE  ARG A 168      45.820  53.250  69.970  1.00  0.00           H
ATOM   2762  CZ  ARG A 168      46.370  52.680  68.300  1.00  0.00           C
ATOM   2763  NH1 ARG A 168      46.380  52.770  67.020  1.00  0.00           N
ATOM   2764 HH11 ARG A 168      46.500  53.650  66.570  1.00  0.00           H
ATOM   2765 HH12 ARG A 168      46.450  51.950  66.460  1.00  0.00           H
ATOM   2766  NH2 ARG A 168      46.540  51.480  68.890  1.00  0.00           N
ATOM   2767 HH21 ARG A 168      46.390  51.310  69.870  1.00  0.00           H
ATOM   2768 HH22 ARG A 168      46.730  50.690  68.300  1.00  0.00           H
ATOM   2769  C   ARG A 168      42.630  57.140  69.940  1.00  0.00           C
ATOM   2770  O   ARG A 168      41.410  57.310  69.860  1.00  0.00           O
ATOM   2771  N   SER A 169      43.520  58.140  69.630  1.00  0.00           N
ATOM   2772  HN  SER A 169      44.510  58.040  69.720  1.00  0.00           H
ATOM   2773  CA  SER A 169      43.050  59.460  69.190  1.00  0.00           C
ATOM   2774  HA  SER A 169      41.990  59.300  69.070  1.00  0.00           H
ATOM   2775  CB  SER A 169      43.270  60.560  70.290  1.00  0.00           C
ATOM   2776  HB1 SER A 169      44.350  60.800  70.370  1.00  0.00           H
ATOM   2777  HB2 SER A 169      42.970  60.170  71.290  1.00  0.00           H
ATOM   2778  OG  SER A 169      42.610  61.740  70.050  1.00  0.00           O
ATOM   2779  HG1 SER A 169      41.680  61.500  70.070  1.00  0.00           H
ATOM   2780  C   SER A 169      43.680  59.910  67.950  1.00  0.00           C
ATOM   2781  O   SER A 169      44.870  59.740  67.670  1.00  0.00           O
ATOM   2782  N   GLN A 170      42.910  60.460  67.060  1.00  0.00           N
ATOM   2783  HN  GLN A 170      41.950  60.570  67.310  1.00  0.00           H
ATOM   2784  CA  GLN A 170      43.170  60.700  65.630  1.00  0.00           C
ATOM   2785  HA  GLN A 170      44.180  60.390  65.410  1.00  0.00           H
ATOM   2786  CB  GLN A 170      42.180  59.980  64.640  1.00  0.00           C
ATOM   2787  HB1 GLN A 170      42.720  59.050  64.370  1.00  0.00           H
ATOM   2788  HB2 GLN A 170      42.170  60.540  63.680  1.00  0.00           H
ATOM   2789  CG  GLN A 170      40.840  59.690  65.200  1.00  0.00           C
ATOM   2790  HG1 GLN A 170      40.880  59.120  66.160  1.00  0.00           H
ATOM   2791  HG2 GLN A 170      40.280  59.030  64.510  1.00  0.00           H
ATOM   2792  CD  GLN A 170      39.970  60.880  65.530  1.00  0.00           C
ATOM   2793  OE1 GLN A 170      39.980  61.420  66.630  1.00  0.00           O
ATOM   2794  NE2 GLN A 170      39.020  61.250  64.610  1.00  0.00           N
ATOM   2795 HE21 GLN A 170      38.380  62.000  64.780  1.00  0.00           H
ATOM   2796 HE22 GLN A 170      38.990  60.780  63.730  1.00  0.00           H
ATOM   2797  C   GLN A 170      43.090  62.230  65.410  1.00  0.00           C
ATOM   2798  O   GLN A 170      42.340  62.970  66.080  1.00  0.00           O
ATOM   2799  N   LYS A 171      43.820  62.730  64.410  1.00  0.00           N
ATOM   2800  HN  LYS A 171      44.380  62.120  63.860  1.00  0.00           H
ATOM   2801  CA  LYS A 171      43.560  64.020  63.930  1.00  0.00           C
ATOM   2802  HA  LYS A 171      42.770  64.470  64.520  1.00  0.00           H
ATOM   2803  CB  LYS A 171      44.870  64.900  63.990  1.00  0.00           C
ATOM   2804  HB1 LYS A 171      44.730  65.830  63.400  1.00  0.00           H
ATOM   2805  HB2 LYS A 171      45.710  64.390  63.480  1.00  0.00           H
ATOM   2806  CG  LYS A 171      45.180  65.360  65.400  1.00  0.00           C
ATOM   2807  HG1 LYS A 171      46.250  65.660  65.450  1.00  0.00           H
ATOM   2808  HG2 LYS A 171      45.090  64.490  66.080  1.00  0.00           H
ATOM   2809  CD  LYS A 171      44.290  66.560  65.880  1.00  0.00           C
ATOM   2810  HD1 LYS A 171      43.220  66.270  66.030  1.00  0.00           H
ATOM   2811  HD2 LYS A 171      44.280  67.340  65.080  1.00  0.00           H
ATOM   2812  CE  LYS A 171      44.800  67.270  67.180  1.00  0.00           C
ATOM   2813  HE1 LYS A 171      44.250  68.200  67.430  1.00  0.00           H
ATOM   2814  HE2 LYS A 171      45.870  67.570  67.050  1.00  0.00           H
ATOM   2815  NZ  LYS A 171      44.730  66.280  68.330  1.00  0.00           N
ATOM   2816  HZ1 LYS A 171      43.990  66.740  68.900  1.00  0.00           H
ATOM   2817  HZ2 LYS A 171      45.630  66.320  68.860  1.00  0.00           H
ATOM   2818  HZ3 LYS A 171      44.560  65.290  68.090  1.00  0.00           H
ATOM   2819  C   LYS A 171      43.090  63.970  62.500  1.00  0.00           C
ATOM   2820  O   LYS A 171      42.750  64.990  61.900  1.00  0.00           O
ATOM   2821  N   GLU A 172      43.070  62.790  61.870  1.00  0.00           N
ATOM   2822  HN  GLU A 172      43.660  62.100  62.290  1.00  0.00           H
ATOM   2823  CA  GLU A 172      42.590  62.580  60.510  1.00  0.00           C
ATOM   2824  HA  GLU A 172      43.200  63.230  59.900  1.00  0.00           H
ATOM   2825  CB  GLU A 172      42.910  61.120  60.260  1.00  0.00           C
ATOM   2826  HB1 GLU A 172      42.550  60.810  59.250  1.00  0.00           H
ATOM   2827  HB2 GLU A 172      42.310  60.560  61.000  1.00  0.00           H
ATOM   2828  CG  GLU A 172      44.440  60.920  60.220  1.00  0.00           C
ATOM   2829  HG1 GLU A 172      44.950  61.830  59.810  1.00  0.00           H
ATOM   2830  HG2 GLU A 172      44.690  60.150  59.450  1.00  0.00           H
ATOM   2831  CD  GLU A 172      45.100  60.390  61.490  1.00  0.00           C
ATOM   2832  OE1 GLU A 172      45.680  59.270  61.440  1.00  0.00           O
ATOM   2833  OE2 GLU A 172      45.110  61.080  62.530  1.00  0.00           O
ATOM   2834  C   GLU A 172      41.120  62.830  60.290  1.00  0.00           C
ATOM   2835  O   GLU A 172      40.650  63.160  59.180  1.00  0.00           O
ATOM   2836  N   GLY A 173      40.270  62.690  61.350  1.00  0.00           N
ATOM   2837  HN  GLY A 173      40.800  62.330  62.120  1.00  0.00           H
ATOM   2838  CA  GLY A 173      38.810  62.950  61.390  1.00  0.00           C
ATOM   2839  HA1 GLY A 173      38.440  62.580  62.340  1.00  0.00           H
ATOM   2840  HA2 GLY A 173      38.350  62.270  60.700  1.00  0.00           H
ATOM   2841  C   GLY A 173      38.280  64.300  60.950  1.00  0.00           C
ATOM   2842  O   GLY A 173      38.990  65.300  60.830  1.00  0.00           O
ATOM   2843  N   LEU A 174      36.930  64.490  60.820  1.00  0.00           N
ATOM   2844  HN  LEU A 174      36.270  63.740  60.900  1.00  0.00           H
ATOM   2845  CA  LEU A 174      36.200  65.720  60.560  1.00  0.00           C
ATOM   2846  HA  LEU A 174      36.930  66.450  60.220  1.00  0.00           H
ATOM   2847  CB  LEU A 174      35.190  65.410  59.480  1.00  0.00           C
ATOM   2848  HB1 LEU A 174      35.710  65.120  58.540  1.00  0.00           H
ATOM   2849  HB2 LEU A 174      34.670  66.360  59.250  1.00  0.00           H
ATOM   2850  CG  LEU A 174      34.190  64.240  59.640  1.00  0.00           C
ATOM   2851  HG  LEU A 174      34.820  63.340  59.800  1.00  0.00           H
ATOM   2852  CD1 LEU A 174      33.160  64.290  60.820  1.00  0.00           C
ATOM   2853 HD11 LEU A 174      32.490  63.400  60.720  1.00  0.00           H
ATOM   2854 HD12 LEU A 174      32.510  65.180  60.710  1.00  0.00           H
ATOM   2855 HD13 LEU A 174      33.640  64.230  61.820  1.00  0.00           H
ATOM   2856  CD2 LEU A 174      33.470  63.950  58.290  1.00  0.00           C
ATOM   2857 HD21 LEU A 174      32.690  63.190  58.480  1.00  0.00           H
ATOM   2858 HD22 LEU A 174      34.220  63.640  57.530  1.00  0.00           H
ATOM   2859 HD23 LEU A 174      32.950  64.840  57.870  1.00  0.00           H
ATOM   2860  C   LEU A 174      35.670  66.330  61.800  1.00  0.00           C
ATOM   2861  O   LEU A 174      35.070  67.430  62.030  1.00  0.00           O
ATOM   2862  N   HSD A 175      35.960  65.560  62.890  1.00  0.00           N
ATOM   2863  HN  HSD A 175      36.340  64.660  62.680  1.00  0.00           H
ATOM   2864  CA  HSD A 175      35.820  65.850  64.310  1.00  0.00           C
ATOM   2865  HA  HSD A 175      35.980  66.910  64.480  1.00  0.00           H
ATOM   2866  CB  HSD A 175      34.430  65.620  64.920  1.00  0.00           C
ATOM   2867  HB1 HSD A 175      34.560  65.710  66.020  1.00  0.00           H
ATOM   2868  HB2 HSD A 175      34.080  64.570  64.770  1.00  0.00           H
ATOM   2869  ND1 HSD A 175      33.430  67.880  65.400  1.00  0.00           N
ATOM   2870  HD1 HSD A 175      33.990  68.140  66.180  1.00  0.00           H
ATOM   2871  CG  HSD A 175      33.480  66.740  64.630  1.00  0.00           C
ATOM   2872  CE1 HSD A 175      32.350  68.590  64.970  1.00  0.00           C
ATOM   2873  HE1 HSD A 175      32.030  69.570  65.330  1.00  0.00           H
ATOM   2874  NE2 HSD A 175      31.620  67.940  64.150  1.00  0.00           N
ATOM   2875  CD2 HSD A 175      32.360  66.790  63.910  1.00  0.00           C
ATOM   2876  HD2 HSD A 175      31.940  65.970  63.330  1.00  0.00           H
ATOM   2877  C   HSD A 175      36.930  65.010  64.940  1.00  0.00           C
ATOM   2878  O   HSD A 175      37.230  63.950  64.340  1.00  0.00           O
ATOM   2879  N   TYR A 176      37.470  65.420  66.110  1.00  0.00           N
ATOM   2880  HN  TYR A 176      37.250  66.350  66.410  1.00  0.00           H
ATOM   2881  CA  TYR A 176      38.420  64.540  66.750  1.00  0.00           C
ATOM   2882  HA  TYR A 176      38.720  63.770  66.050  1.00  0.00           H
ATOM   2883  CB  TYR A 176      39.710  65.360  67.290  1.00  0.00           C
ATOM   2884  HB1 TYR A 176      40.530  64.680  67.620  1.00  0.00           H
ATOM   2885  HB2 TYR A 176      39.260  65.970  68.100  1.00  0.00           H
ATOM   2886  CG  TYR A 176      40.320  66.240  66.210  1.00  0.00           C
ATOM   2887  CD1 TYR A 176      40.440  65.870  64.860  1.00  0.00           C
ATOM   2888  HD1 TYR A 176      40.160  64.890  64.500  1.00  0.00           H
ATOM   2889  CE1 TYR A 176      40.780  66.810  63.850  1.00  0.00           C
ATOM   2890  HE1 TYR A 176      40.730  66.620  62.790  1.00  0.00           H
ATOM   2891  CZ  TYR A 176      41.090  68.130  64.230  1.00  0.00           C
ATOM   2892  OH  TYR A 176      41.430  69.120  63.270  1.00  0.00           O
ATOM   2893  HH  TYR A 176      41.470  68.750  62.390  1.00  0.00           H
ATOM   2894  CD2 TYR A 176      40.660  67.580  66.500  1.00  0.00           C
ATOM   2895  HD2 TYR A 176      40.730  67.890  67.530  1.00  0.00           H
ATOM   2896  CE2 TYR A 176      41.050  68.480  65.540  1.00  0.00           C
ATOM   2897  HE2 TYR A 176      41.410  69.440  65.870  1.00  0.00           H
ATOM   2898  C   TYR A 176      37.770  63.870  67.840  1.00  0.00           C
ATOM   2899  O   TYR A 176      36.650  64.220  68.130  1.00  0.00           O
ATOM   2900  N   THR A 177      38.390  62.820  68.420  1.00  0.00           N
ATOM   2901  HN  THR A 177      39.170  62.460  67.910  1.00  0.00           H
ATOM   2902  CA  THR A 177      37.750  61.990  69.470  1.00  0.00           C
ATOM   2903  HA  THR A 177      37.180  62.630  70.130  1.00  0.00           H
ATOM   2904  CB  THR A 177      36.890  60.760  69.060  1.00  0.00           C
ATOM   2905  HB  THR A 177      36.270  61.090  68.190  1.00  0.00           H
ATOM   2906  OG1 THR A 177      36.040  60.350  70.120  1.00  0.00           O
ATOM   2907  HG1 THR A 177      35.220  60.050  69.740  1.00  0.00           H
ATOM   2908  CG2 THR A 177      37.690  59.500  68.700  1.00  0.00           C
ATOM   2909 HG21 THR A 177      36.960  58.790  68.240  1.00  0.00           H
ATOM   2910 HG22 THR A 177      38.140  58.900  69.520  1.00  0.00           H
ATOM   2911 HG23 THR A 177      38.460  59.890  68.000  1.00  0.00           H
ATOM   2912  C   THR A 177      38.930  61.510  70.310  1.00  0.00           C
ATOM   2913  O   THR A 177      40.050  61.220  69.860  1.00  0.00           O
ATOM   2914  N   CYS A 178      38.640  61.360  71.650  1.00  0.00           N
ATOM   2915  HN  CYS A 178      37.720  61.570  71.980  1.00  0.00           H
ATOM   2916  CA  CYS A 178      39.440  60.540  72.560  1.00  0.00           C
ATOM   2917  HA  CYS A 178      40.330  60.160  72.090  1.00  0.00           H
ATOM   2918  CB  CYS A 178      39.640  61.290  73.920  1.00  0.00           C
ATOM   2919  HB1 CYS A 178      38.650  61.780  74.030  1.00  0.00           H
ATOM   2920  HB2 CYS A 178      40.310  62.180  73.880  1.00  0.00           H
ATOM   2921  SG  CYS A 178      40.330  60.330  75.360  1.00  0.00           S
ATOM   2922  C   CYS A 178      38.530  59.250  72.790  1.00  0.00           C
ATOM   2923  O   CYS A 178      37.620  59.260  73.620  1.00  0.00           O
ATOM   2924  N   SER A 179      38.730  58.150  72.070  1.00  0.00           N
ATOM   2925  HN  SER A 179      39.440  57.990  71.400  1.00  0.00           H
ATOM   2926  CA  SER A 179      37.710  57.060  72.210  1.00  0.00           C
ATOM   2927  HA  SER A 179      37.500  56.940  73.260  1.00  0.00           H
ATOM   2928  CB  SER A 179      36.540  57.320  71.270  1.00  0.00           C
ATOM   2929  HB1 SER A 179      36.750  57.380  70.180  1.00  0.00           H
ATOM   2930  HB2 SER A 179      36.120  58.320  71.490  1.00  0.00           H
ATOM   2931  OG  SER A 179      35.450  56.400  71.410  1.00  0.00           O
ATOM   2932  HG1 SER A 179      35.030  56.770  72.200  1.00  0.00           H
ATOM   2933  C   SER A 179      38.380  55.750  71.840  1.00  0.00           C
ATOM   2934  O   SER A 179      39.550  55.740  71.510  1.00  0.00           O
ATOM   2935  N   SER A 180      37.720  54.560  71.930  1.00  0.00           N
ATOM   2936  HN  SER A 180      36.780  54.550  72.250  1.00  0.00           H
ATOM   2937  CA  SER A 180      38.320  53.260  71.700  1.00  0.00           C
ATOM   2938  HA  SER A 180      39.330  53.190  72.080  1.00  0.00           H
ATOM   2939  CB  SER A 180      37.480  52.140  72.450  1.00  0.00           C
ATOM   2940  HB1 SER A 180      37.730  51.120  72.090  1.00  0.00           H
ATOM   2941  HB2 SER A 180      36.390  52.360  72.400  1.00  0.00           H
ATOM   2942  OG  SER A 180      37.820  52.260  73.820  1.00  0.00           O
ATOM   2943  HG1 SER A 180      37.350  53.050  74.110  1.00  0.00           H
ATOM   2944  C   SER A 180      38.330  52.970  70.210  1.00  0.00           C
ATOM   2945  O   SER A 180      37.400  53.270  69.500  1.00  0.00           O
ATOM   2946  N   HSD A 181      39.370  52.240  69.710  1.00  0.00           N
ATOM   2947  HN  HSD A 181      40.100  52.140  70.390  1.00  0.00           H
ATOM   2948  CA  HSD A 181      39.610  51.720  68.330  1.00  0.00           C
ATOM   2949  HA  HSD A 181      38.670  51.790  67.810  1.00  0.00           H
ATOM   2950  CB  HSD A 181      40.650  52.500  67.450  1.00  0.00           C
ATOM   2951  HB1 HSD A 181      41.650  52.590  67.920  1.00  0.00           H
ATOM   2952  HB2 HSD A 181      40.360  53.580  67.390  1.00  0.00           H
ATOM   2953  ND1 HSD A 181      39.760  51.950  65.220  1.00  0.00           N
ATOM   2954  HD1 HSD A 181      38.820  52.190  65.490  1.00  0.00           H
ATOM   2955  CG  HSD A 181      40.800  52.040  66.080  1.00  0.00           C
ATOM   2956  CE1 HSD A 181      40.280  51.580  63.990  1.00  0.00           C
ATOM   2957  HE1 HSD A 181      39.710  51.580  63.060  1.00  0.00           H
ATOM   2958  NE2 HSD A 181      41.560  51.270  64.030  1.00  0.00           N
ATOM   2959  CD2 HSD A 181      41.900  51.680  65.360  1.00  0.00           C
ATOM   2960  HD2 HSD A 181      42.970  51.810  65.500  1.00  0.00           H
ATOM   2961  C   HSD A 181      39.910  50.240  68.330  1.00  0.00           C
ATOM   2962  O   HSD A 181      40.810  49.730  68.970  1.00  0.00           O
ATOM   2963  N   PHE A 182      39.080  49.410  67.710  1.00  0.00           N
ATOM   2964  HN  PHE A 182      38.460  49.770  67.020  1.00  0.00           H
ATOM   2965  CA  PHE A 182      39.020  47.980  67.960  1.00  0.00           C
ATOM   2966  HA  PHE A 182      39.710  47.840  68.780  1.00  0.00           H
ATOM   2967  CB  PHE A 182      37.600  47.530  68.310  1.00  0.00           C
ATOM   2968  HB1 PHE A 182      37.470  46.430  68.390  1.00  0.00           H
ATOM   2969  HB2 PHE A 182      37.020  47.870  67.430  1.00  0.00           H
ATOM   2970  CG  PHE A 182      36.980  48.190  69.480  1.00  0.00           C
ATOM   2971  CD1 PHE A 182      37.410  47.820  70.790  1.00  0.00           C
ATOM   2972  HD1 PHE A 182      38.230  47.150  71.010  1.00  0.00           H
ATOM   2973  CE1 PHE A 182      36.820  48.440  71.880  1.00  0.00           C
ATOM   2974  HE1 PHE A 182      37.090  48.360  72.930  1.00  0.00           H
ATOM   2975  CZ  PHE A 182      35.690  49.270  71.740  1.00  0.00           C
ATOM   2976  HZ  PHE A 182      35.170  49.650  72.610  1.00  0.00           H
ATOM   2977  CD2 PHE A 182      35.860  48.990  69.290  1.00  0.00           C
ATOM   2978  HD2 PHE A 182      35.480  49.270  68.320  1.00  0.00           H
ATOM   2979  CE2 PHE A 182      35.310  49.570  70.450  1.00  0.00           C
ATOM   2980  HE2 PHE A 182      34.480  50.210  70.200  1.00  0.00           H
ATOM   2981  C   PHE A 182      39.450  47.240  66.700  1.00  0.00           C
ATOM   2982  O   PHE A 182      39.410  47.860  65.650  1.00  0.00           O
ATOM   2983  N   PRO A 183      39.870  45.970  66.850  1.00  0.00           N
ATOM   2984  CD  PRO A 183      40.310  45.350  68.060  1.00  0.00           C
ATOM   2985  HD1 PRO A 183      39.350  45.250  68.610  1.00  0.00           H
ATOM   2986  HD2 PRO A 183      40.960  46.050  68.640  1.00  0.00           H
ATOM   2987  CA  PRO A 183      40.170  45.110  65.720  1.00  0.00           C
ATOM   2988  HA  PRO A 183      41.080  45.460  65.270  1.00  0.00           H
ATOM   2989  CB  PRO A 183      40.560  43.810  66.350  1.00  0.00           C
ATOM   2990  HB1 PRO A 183      41.490  43.440  65.870  1.00  0.00           H
ATOM   2991  HB2 PRO A 183      39.750  43.050  66.320  1.00  0.00           H
ATOM   2992  CG  PRO A 183      40.930  44.000  67.820  1.00  0.00           C
ATOM   2993  HG1 PRO A 183      40.390  43.250  68.440  1.00  0.00           H
ATOM   2994  HG2 PRO A 183      41.970  43.890  68.170  1.00  0.00           H
ATOM   2995  C   PRO A 183      39.230  44.970  64.510  1.00  0.00           C
ATOM   2996  O   PRO A 183      38.070  45.320  64.570  1.00  0.00           O
ATOM   2997  N   TYR A 184      39.830  44.560  63.360  1.00  0.00           N
ATOM   2998  HN  TYR A 184      40.820  44.430  63.410  1.00  0.00           H
ATOM   2999  CA  TYR A 184      39.120  44.280  62.120  1.00  0.00           C
ATOM   3000  HA  TYR A 184      38.550  45.150  61.840  1.00  0.00           H
ATOM   3001  CB  TYR A 184      40.160  44.040  61.010  1.00  0.00           C
ATOM   3002  HB1 TYR A 184      41.120  43.560  61.270  1.00  0.00           H
ATOM   3003  HB2 TYR A 184      40.440  45.060  60.670  1.00  0.00           H
ATOM   3004  CG  TYR A 184      39.550  43.410  59.810  1.00  0.00           C
ATOM   3005  CD1 TYR A 184      39.920  42.150  59.400  1.00  0.00           C
ATOM   3006  HD1 TYR A 184      40.630  41.610  60.010  1.00  0.00           H
ATOM   3007  CE1 TYR A 184      39.350  41.480  58.320  1.00  0.00           C
ATOM   3008  HE1 TYR A 184      39.560  40.450  58.100  1.00  0.00           H
ATOM   3009  CZ  TYR A 184      38.340  42.170  57.610  1.00  0.00           C
ATOM   3010  OH  TYR A 184      37.760  41.520  56.530  1.00  0.00           O
ATOM   3011  HH  TYR A 184      37.790  40.560  56.610  1.00  0.00           H
ATOM   3012  CD2 TYR A 184      38.520  44.080  59.100  1.00  0.00           C
ATOM   3013  HD2 TYR A 184      38.250  45.100  59.350  1.00  0.00           H
ATOM   3014  CE2 TYR A 184      38.010  43.490  57.950  1.00  0.00           C
ATOM   3015  HE2 TYR A 184      37.160  43.910  57.420  1.00  0.00           H
ATOM   3016  C   TYR A 184      38.130  43.180  62.330  1.00  0.00           C
ATOM   3017  O   TYR A 184      37.130  43.250  61.690  1.00  0.00           O
ATOM   3018  N   SER A 185      38.390  42.150  63.120  1.00  0.00           N
ATOM   3019  HN  SER A 185      39.350  42.140  63.390  1.00  0.00           H
ATOM   3020  CA  SER A 185      37.460  41.010  63.450  1.00  0.00           C
ATOM   3021  HA  SER A 185      36.520  41.170  62.940  1.00  0.00           H
ATOM   3022  CB  SER A 185      37.970  39.590  63.040  1.00  0.00           C
ATOM   3023  HB1 SER A 185      38.840  39.320  63.680  1.00  0.00           H
ATOM   3024  HB2 SER A 185      38.370  39.540  62.010  1.00  0.00           H
ATOM   3025  OG  SER A 185      37.000  38.530  63.130  1.00  0.00           O
ATOM   3026  HG1 SER A 185      36.570  38.550  62.270  1.00  0.00           H
ATOM   3027  C   SER A 185      37.100  41.080  64.850  1.00  0.00           C
ATOM   3028  O   SER A 185      37.890  41.290  65.770  1.00  0.00           O
ATOM   3029  N   GLN A 186      35.770  40.920  65.080  1.00  0.00           N
ATOM   3030  HN  GLN A 186      35.260  40.780  64.240  1.00  0.00           H
ATOM   3031  CA  GLN A 186      35.060  40.770  66.380  1.00  0.00           C
ATOM   3032  HA  GLN A 186      34.200  40.190  66.100  1.00  0.00           H
ATOM   3033  CB  GLN A 186      35.720  39.780  67.410  1.00  0.00           C
ATOM   3034  HB1 GLN A 186      35.170  39.850  68.360  1.00  0.00           H
ATOM   3035  HB2 GLN A 186      36.780  40.090  67.500  1.00  0.00           H
ATOM   3036  CG  GLN A 186      35.800  38.230  66.920  1.00  0.00           C
ATOM   3037  HG1 GLN A 186      36.210  37.600  67.750  1.00  0.00           H
ATOM   3038  HG2 GLN A 186      36.410  38.170  65.990  1.00  0.00           H
ATOM   3039  CD  GLN A 186      34.390  37.760  66.630  1.00  0.00           C
ATOM   3040  OE1 GLN A 186      33.470  38.200  67.360  1.00  0.00           O
ATOM   3041  NE2 GLN A 186      34.340  36.790  65.650  1.00  0.00           N
ATOM   3042 HE21 GLN A 186      33.480  36.340  65.430  1.00  0.00           H
ATOM   3043 HE22 GLN A 186      35.100  36.580  65.040  1.00  0.00           H
ATOM   3044  C   GLN A 186      34.620  42.130  66.930  1.00  0.00           C
ATOM   3045  O   GLN A 186      34.200  42.240  68.100  1.00  0.00           O
ATOM   3046  N   TYR A 187      34.650  43.190  66.100  1.00  0.00           N
ATOM   3047  HN  TYR A 187      34.910  43.040  65.150  1.00  0.00           H
ATOM   3048  CA  TYR A 187      34.320  44.570  66.590  1.00  0.00           C
ATOM   3049  HA  TYR A 187      35.140  44.880  67.220  1.00  0.00           H
ATOM   3050  CB  TYR A 187      34.550  45.720  65.450  1.00  0.00           C
ATOM   3051  HB1 TYR A 187      35.620  45.780  65.150  1.00  0.00           H
ATOM   3052  HB2 TYR A 187      34.120  46.680  65.810  1.00  0.00           H
ATOM   3053  CG  TYR A 187      33.810  45.290  64.240  1.00  0.00           C
ATOM   3054  CD1 TYR A 187      34.460  44.650  63.220  1.00  0.00           C
ATOM   3055  HD1 TYR A 187      35.450  44.220  63.250  1.00  0.00           H
ATOM   3056  CE1 TYR A 187      33.830  44.580  61.980  1.00  0.00           C
ATOM   3057  HE1 TYR A 187      34.450  44.080  61.260  1.00  0.00           H
ATOM   3058  CZ  TYR A 187      32.510  45.030  61.770  1.00  0.00           C
ATOM   3059  OH  TYR A 187      31.930  44.750  60.520  1.00  0.00           O
ATOM   3060  HH  TYR A 187      32.590  44.930  59.840  1.00  0.00           H
ATOM   3061  CD2 TYR A 187      32.530  45.800  64.080  1.00  0.00           C
ATOM   3062  HD2 TYR A 187      32.110  46.370  64.900  1.00  0.00           H
ATOM   3063  CE2 TYR A 187      31.820  45.680  62.830  1.00  0.00           C
ATOM   3064  HE2 TYR A 187      30.840  46.120  62.900  1.00  0.00           H
ATOM   3065  C   TYR A 187      33.020  44.840  67.300  1.00  0.00           C
ATOM   3066  O   TYR A 187      32.930  45.650  68.210  1.00  0.00           O
ATOM   3067  N   GLN A 188      31.910  44.160  66.960  1.00  0.00           N
ATOM   3068  HN  GLN A 188      32.070  43.410  66.330  1.00  0.00           H
ATOM   3069  CA  GLN A 188      30.660  44.200  67.720  1.00  0.00           C
ATOM   3070  HA  GLN A 188      30.380  45.200  68.020  1.00  0.00           H
ATOM   3071  CB  GLN A 188      29.480  43.650  66.870  1.00  0.00           C
ATOM   3072  HB1 GLN A 188      28.590  43.830  67.520  1.00  0.00           H
ATOM   3073  HB2 GLN A 188      29.610  42.580  66.620  1.00  0.00           H
ATOM   3074  CG  GLN A 188      29.180  44.420  65.550  1.00  0.00           C
ATOM   3075  HG1 GLN A 188      28.370  43.840  65.050  1.00  0.00           H
ATOM   3076  HG2 GLN A 188      30.120  44.260  64.990  1.00  0.00           H
ATOM   3077  CD  GLN A 188      28.900  45.900  65.670  1.00  0.00           C
ATOM   3078  OE1 GLN A 188      29.660  46.700  66.150  1.00  0.00           O
ATOM   3079  NE2 GLN A 188      27.720  46.320  65.130  1.00  0.00           N
ATOM   3080 HE21 GLN A 188      27.340  47.250  65.180  1.00  0.00           H
ATOM   3081 HE22 GLN A 188      27.260  45.650  64.550  1.00  0.00           H
ATOM   3082  C   GLN A 188      30.840  43.530  69.020  1.00  0.00           C
ATOM   3083  O   GLN A 188      30.340  44.050  70.020  1.00  0.00           O
ATOM   3084  N   PHE A 189      31.440  42.290  69.070  1.00  0.00           N
ATOM   3085  HN  PHE A 189      31.800  41.910  68.220  1.00  0.00           H
ATOM   3086  CA  PHE A 189      31.650  41.620  70.290  1.00  0.00           C
ATOM   3087  HA  PHE A 189      30.680  41.560  70.770  1.00  0.00           H
ATOM   3088  CB  PHE A 189      32.280  40.270  70.010  1.00  0.00           C
ATOM   3089  HB1 PHE A 189      33.110  40.480  69.300  1.00  0.00           H
ATOM   3090  HB2 PHE A 189      31.510  39.640  69.530  1.00  0.00           H
ATOM   3091  CG  PHE A 189      32.790  39.540  71.260  1.00  0.00           C
ATOM   3092  CD1 PHE A 189      31.920  38.880  72.110  1.00  0.00           C
ATOM   3093  HD1 PHE A 189      30.880  38.720  71.850  1.00  0.00           H
ATOM   3094  CE1 PHE A 189      32.330  38.280  73.260  1.00  0.00           C
ATOM   3095  HE1 PHE A 189      31.590  37.820  73.900  1.00  0.00           H
ATOM   3096  CZ  PHE A 189      33.630  38.450  73.660  1.00  0.00           C
ATOM   3097  HZ  PHE A 189      33.960  38.000  74.590  1.00  0.00           H
ATOM   3098  CD2 PHE A 189      34.140  39.530  71.550  1.00  0.00           C
ATOM   3099  HD2 PHE A 189      34.860  39.790  70.790  1.00  0.00           H
ATOM   3100  CE2 PHE A 189      34.580  39.000  72.760  1.00  0.00           C
ATOM   3101  HE2 PHE A 189      35.630  39.140  72.970  1.00  0.00           H
ATOM   3102  C   PHE A 189      32.560  42.490  71.270  1.00  0.00           C
ATOM   3103  O   PHE A 189      32.210  42.710  72.440  1.00  0.00           O
ATOM   3104  N   TRP A 190      33.620  43.100  70.770  1.00  0.00           N
ATOM   3105  HN  TRP A 190      33.940  42.900  69.850  1.00  0.00           H
ATOM   3106  CA  TRP A 190      34.580  43.910  71.590  1.00  0.00           C
ATOM   3107  HA  TRP A 190      34.850  43.310  72.440  1.00  0.00           H
ATOM   3108  CB  TRP A 190      35.870  44.110  70.810  1.00  0.00           C
ATOM   3109  HB1 TRP A 190      36.430  44.890  71.360  1.00  0.00           H
ATOM   3110  HB2 TRP A 190      35.640  44.500  69.790  1.00  0.00           H
ATOM   3111  CG  TRP A 190      36.810  42.960  70.660  1.00  0.00           C
ATOM   3112  CD1 TRP A 190      37.270  42.430  69.440  1.00  0.00           C
ATOM   3113  HD1 TRP A 190      37.000  42.740  68.440  1.00  0.00           H
ATOM   3114  NE1 TRP A 190      38.350  41.560  69.710  1.00  0.00           N
ATOM   3115  HE1 TRP A 190      38.850  40.980  69.110  1.00  0.00           H
ATOM   3116  CE2 TRP A 190      38.520  41.520  71.120  1.00  0.00           C
ATOM   3117  CD2 TRP A 190      37.580  42.410  71.660  1.00  0.00           C
ATOM   3118  CE3 TRP A 190      37.630  42.640  73.040  1.00  0.00           C
ATOM   3119  HE3 TRP A 190      37.060  43.430  73.510  1.00  0.00           H
ATOM   3120  CZ3 TRP A 190      38.470  41.830  73.890  1.00  0.00           C
ATOM   3121  HZ3 TRP A 190      38.370  41.960  74.950  1.00  0.00           H
ATOM   3122  CZ2 TRP A 190      39.410  40.770  71.910  1.00  0.00           C
ATOM   3123  HZ2 TRP A 190      40.080  40.050  71.480  1.00  0.00           H
ATOM   3124  CH2 TRP A 190      39.300  40.870  73.300  1.00  0.00           C
ATOM   3125  HH2 TRP A 190      39.830  40.280  74.030  1.00  0.00           H
ATOM   3126  C   TRP A 190      34.040  45.120  72.210  1.00  0.00           C
ATOM   3127  O   TRP A 190      34.200  45.330  73.380  1.00  0.00           O
ATOM   3128  N   LYS A 191      33.280  45.900  71.370  1.00  0.00           N
ATOM   3129  HN  LYS A 191      33.110  45.830  70.390  1.00  0.00           H
ATOM   3130  CA  LYS A 191      32.490  46.980  71.850  1.00  0.00           C
ATOM   3131  HA  LYS A 191      33.090  47.650  72.450  1.00  0.00           H
ATOM   3132  CB  LYS A 191      31.830  47.650  70.640  1.00  0.00           C
ATOM   3133  HB1 LYS A 191      31.440  46.820  70.000  1.00  0.00           H
ATOM   3134  HB2 LYS A 191      32.610  48.170  70.050  1.00  0.00           H
ATOM   3135  CG  LYS A 191      30.710  48.690  70.910  1.00  0.00           C
ATOM   3136  HG1 LYS A 191      29.920  48.230  71.540  1.00  0.00           H
ATOM   3137  HG2 LYS A 191      30.370  49.020  69.910  1.00  0.00           H
ATOM   3138  CD  LYS A 191      31.280  49.880  71.710  1.00  0.00           C
ATOM   3139  HD1 LYS A 191      32.120  50.360  71.170  1.00  0.00           H
ATOM   3140  HD2 LYS A 191      31.660  49.360  72.620  1.00  0.00           H
ATOM   3141  CE  LYS A 191      30.300  51.040  72.230  1.00  0.00           C
ATOM   3142  HE1 LYS A 191      31.040  51.670  72.770  1.00  0.00           H
ATOM   3143  HE2 LYS A 191      29.460  50.680  72.870  1.00  0.00           H
ATOM   3144  NZ  LYS A 191      29.790  51.740  71.010  1.00  0.00           N
ATOM   3145  HZ1 LYS A 191      30.540  51.770  70.290  1.00  0.00           H
ATOM   3146  HZ2 LYS A 191      29.480  52.720  71.130  1.00  0.00           H
ATOM   3147  HZ3 LYS A 191      29.070  51.020  70.810  1.00  0.00           H
ATOM   3148  C   LYS A 191      31.400  46.460  72.860  1.00  0.00           C
ATOM   3149  O   LYS A 191      31.350  47.050  74.020  1.00  0.00           O
ATOM   3150  N   ASN A 192      30.660  45.340  72.580  1.00  0.00           N
ATOM   3151  HN  ASN A 192      30.780  44.890  71.700  1.00  0.00           H
ATOM   3152  CA  ASN A 192      29.620  44.880  73.500  1.00  0.00           C
ATOM   3153  HA  ASN A 192      29.140  45.840  73.680  1.00  0.00           H
ATOM   3154  CB  ASN A 192      28.540  43.920  72.860  1.00  0.00           C
ATOM   3155  HB1 ASN A 192      27.880  43.590  73.690  1.00  0.00           H
ATOM   3156  HB2 ASN A 192      29.030  43.000  72.500  1.00  0.00           H
ATOM   3157  CG  ASN A 192      27.610  44.740  71.990  1.00  0.00           C
ATOM   3158  OD1 ASN A 192      27.100  45.760  72.430  1.00  0.00           O
ATOM   3159  ND2 ASN A 192      27.590  44.250  70.710  1.00  0.00           N
ATOM   3160 HD21 ASN A 192      28.130  43.460  70.450  1.00  0.00           H
ATOM   3161 HD22 ASN A 192      27.220  44.940  70.090  1.00  0.00           H
ATOM   3162  C   ASN A 192      30.160  44.260  74.800  1.00  0.00           C
ATOM   3163  O   ASN A 192      29.610  44.490  75.890  1.00  0.00           O
ATOM   3164  N   PHE A 193      31.310  43.610  74.810  1.00  0.00           N
ATOM   3165  HN  PHE A 193      31.780  43.380  73.950  1.00  0.00           H
ATOM   3166  CA  PHE A 193      32.090  43.170  75.920  1.00  0.00           C
ATOM   3167  HA  PHE A 193      31.390  42.610  76.510  1.00  0.00           H
ATOM   3168  CB  PHE A 193      33.240  42.310  75.380  1.00  0.00           C
ATOM   3169  HB1 PHE A 193      33.890  42.820  74.640  1.00  0.00           H
ATOM   3170  HB2 PHE A 193      32.990  41.320  74.940  1.00  0.00           H
ATOM   3171  CG  PHE A 193      34.210  42.050  76.520  1.00  0.00           C
ATOM   3172  CD1 PHE A 193      35.620  42.360  76.390  1.00  0.00           C
ATOM   3173  HD1 PHE A 193      35.950  42.750  75.440  1.00  0.00           H
ATOM   3174  CE1 PHE A 193      36.500  42.140  77.510  1.00  0.00           C
ATOM   3175  HE1 PHE A 193      37.560  42.270  77.380  1.00  0.00           H
ATOM   3176  CZ  PHE A 193      36.010  41.550  78.680  1.00  0.00           C
ATOM   3177  HZ  PHE A 193      36.600  41.280  79.540  1.00  0.00           H
ATOM   3178  CD2 PHE A 193      33.760  41.510  77.670  1.00  0.00           C
ATOM   3179  HD2 PHE A 193      32.700  41.390  77.800  1.00  0.00           H
ATOM   3180  CE2 PHE A 193      34.620  41.310  78.760  1.00  0.00           C
ATOM   3181  HE2 PHE A 193      34.250  40.920  79.700  1.00  0.00           H
ATOM   3182  C   PHE A 193      32.470  44.370  76.820  1.00  0.00           C
ATOM   3183  O   PHE A 193      32.410  44.270  78.040  1.00  0.00           O
ATOM   3184  N   GLN A 194      33.000  45.530  76.240  1.00  0.00           N
ATOM   3185  HN  GLN A 194      32.800  45.570  75.260  1.00  0.00           H
ATOM   3186  CA  GLN A 194      33.580  46.690  76.840  1.00  0.00           C
ATOM   3187  HA  GLN A 194      34.250  46.420  77.640  1.00  0.00           H
ATOM   3188  CB  GLN A 194      34.380  47.530  75.860  1.00  0.00           C
ATOM   3189  HB1 GLN A 194      34.570  48.580  76.180  1.00  0.00           H
ATOM   3190  HB2 GLN A 194      33.740  47.560  74.950  1.00  0.00           H
ATOM   3191  CG  GLN A 194      35.770  46.890  75.480  1.00  0.00           C
ATOM   3192  HG1 GLN A 194      36.140  47.370  74.560  1.00  0.00           H
ATOM   3193  HG2 GLN A 194      35.600  45.830  75.170  1.00  0.00           H
ATOM   3194  CD  GLN A 194      36.740  46.900  76.630  1.00  0.00           C
ATOM   3195  OE1 GLN A 194      36.950  45.880  77.320  1.00  0.00           O
ATOM   3196  NE2 GLN A 194      37.370  48.110  76.840  1.00  0.00           N
ATOM   3197 HE21 GLN A 194      38.070  48.140  77.560  1.00  0.00           H
ATOM   3198 HE22 GLN A 194      37.120  48.900  76.280  1.00  0.00           H
ATOM   3199  C   GLN A 194      32.480  47.450  77.620  1.00  0.00           C
ATOM   3200  O   GLN A 194      32.590  47.790  78.780  1.00  0.00           O
ATOM   3201  N   THR A 195      31.330  47.720  76.970  1.00  0.00           N
ATOM   3202  HN  THR A 195      31.230  47.360  76.040  1.00  0.00           H
ATOM   3203  CA  THR A 195      30.090  48.210  77.560  1.00  0.00           C
ATOM   3204  HA  THR A 195      30.420  49.120  78.030  1.00  0.00           H
ATOM   3205  CB  THR A 195      29.040  48.460  76.500  1.00  0.00           C
ATOM   3206  HB  THR A 195      28.700  47.540  75.970  1.00  0.00           H
ATOM   3207  OG1 THR A 195      29.470  49.360  75.520  1.00  0.00           O
ATOM   3208  HG1 THR A 195      28.970  49.100  74.750  1.00  0.00           H
ATOM   3209  CG2 THR A 195      27.800  49.170  77.070  1.00  0.00           C
ATOM   3210 HG21 THR A 195      27.130  48.610  77.760  1.00  0.00           H
ATOM   3211 HG22 THR A 195      27.120  49.620  76.310  1.00  0.00           H
ATOM   3212 HG23 THR A 195      28.150  49.980  77.740  1.00  0.00           H
ATOM   3213  C   THR A 195      29.470  47.270  78.730  1.00  0.00           C
ATOM   3214  O   THR A 195      29.260  47.690  79.870  1.00  0.00           O
ATOM   3215  N   LEU A 196      29.370  45.920  78.480  1.00  0.00           N
ATOM   3216  HN  LEU A 196      29.700  45.500  77.650  1.00  0.00           H
ATOM   3217  CA  LEU A 196      28.770  44.990  79.370  1.00  0.00           C
ATOM   3218  HA  LEU A 196      27.860  45.430  79.760  1.00  0.00           H
ATOM   3219  CB  LEU A 196      28.290  43.660  78.810  1.00  0.00           C
ATOM   3220  HB1 LEU A 196      29.140  43.170  78.300  1.00  0.00           H
ATOM   3221  HB2 LEU A 196      27.560  43.760  77.970  1.00  0.00           H
ATOM   3222  CG  LEU A 196      27.660  42.710  79.870  1.00  0.00           C
ATOM   3223  HG  LEU A 196      28.360  42.490  80.710  1.00  0.00           H
ATOM   3224  CD1 LEU A 196      26.350  43.300  80.500  1.00  0.00           C
ATOM   3225 HD11 LEU A 196      25.930  42.560  81.230  1.00  0.00           H
ATOM   3226 HD12 LEU A 196      25.660  43.520  79.660  1.00  0.00           H
ATOM   3227 HD13 LEU A 196      26.580  44.210  81.080  1.00  0.00           H
ATOM   3228  CD2 LEU A 196      27.390  41.290  79.340  1.00  0.00           C
ATOM   3229 HD21 LEU A 196      28.330  40.720  79.150  1.00  0.00           H
ATOM   3230 HD22 LEU A 196      26.820  41.320  78.390  1.00  0.00           H
ATOM   3231 HD23 LEU A 196      26.730  40.650  79.960  1.00  0.00           H
ATOM   3232  C   LEU A 196      29.490  44.860  80.750  1.00  0.00           C
ATOM   3233  O   LEU A 196      28.950  44.900  81.850  1.00  0.00           O
ATOM   3234  N   LYS A 197      30.820  44.880  80.570  1.00  0.00           N
ATOM   3235  HN  LYS A 197      31.330  44.830  79.720  1.00  0.00           H
ATOM   3236  CA  LYS A 197      31.690  44.920  81.780  1.00  0.00           C
ATOM   3237  HA  LYS A 197      31.460  44.110  82.450  1.00  0.00           H
ATOM   3238  CB  LYS A 197      33.210  44.960  81.370  1.00  0.00           C
ATOM   3239  HB1 LYS A 197      33.300  45.830  80.680  1.00  0.00           H
ATOM   3240  HB2 LYS A 197      33.350  44.010  80.820  1.00  0.00           H
ATOM   3241  CG  LYS A 197      34.240  45.140  82.510  1.00  0.00           C
ATOM   3242  HG1 LYS A 197      35.100  44.470  82.270  1.00  0.00           H
ATOM   3243  HG2 LYS A 197      33.730  44.810  83.440  1.00  0.00           H
ATOM   3244  CD  LYS A 197      34.710  46.630  82.650  1.00  0.00           C
ATOM   3245  HD1 LYS A 197      34.530  46.910  83.710  1.00  0.00           H
ATOM   3246  HD2 LYS A 197      34.180  47.400  82.040  1.00  0.00           H
ATOM   3247  CE  LYS A 197      36.160  47.000  82.490  1.00  0.00           C
ATOM   3248  HE1 LYS A 197      36.770  46.340  83.150  1.00  0.00           H
ATOM   3249  HE2 LYS A 197      36.360  48.070  82.700  1.00  0.00           H
ATOM   3250  NZ  LYS A 197      36.480  46.720  81.070  1.00  0.00           N
ATOM   3251  HZ1 LYS A 197      37.460  47.020  80.870  1.00  0.00           H
ATOM   3252  HZ2 LYS A 197      35.930  47.340  80.440  1.00  0.00           H
ATOM   3253  HZ3 LYS A 197      36.270  45.740  80.780  1.00  0.00           H
ATOM   3254  C   LYS A 197      31.410  45.990  82.740  1.00  0.00           C
ATOM   3255  O   LYS A 197      31.410  45.840  83.980  1.00  0.00           O
ATOM   3256  N   ILE A 198      31.230  47.260  82.150  1.00  0.00           N
ATOM   3257  HN  ILE A 198      31.240  47.380  81.160  1.00  0.00           H
ATOM   3258  CA  ILE A 198      30.750  48.430  82.930  1.00  0.00           C
ATOM   3259  HA  ILE A 198      31.480  48.490  83.720  1.00  0.00           H
ATOM   3260  CB  ILE A 198      30.870  49.770  82.190  1.00  0.00           C
ATOM   3261  HB  ILE A 198      30.230  49.810  81.280  1.00  0.00           H
ATOM   3262  CG2 ILE A 198      30.330  50.940  83.060  1.00  0.00           C
ATOM   3263 HG21 ILE A 198      30.340  51.940  82.580  1.00  0.00           H
ATOM   3264 HG22 ILE A 198      30.970  51.080  83.950  1.00  0.00           H
ATOM   3265 HG23 ILE A 198      29.280  50.680  83.300  1.00  0.00           H
ATOM   3266  CG1 ILE A 198      32.340  49.970  81.810  1.00  0.00           C
ATOM   3267 HG11 ILE A 198      32.850  49.020  81.540  1.00  0.00           H
ATOM   3268 HG12 ILE A 198      32.760  50.290  82.780  1.00  0.00           H
ATOM   3269  CD  ILE A 198      32.490  50.900  80.650  1.00  0.00           C
ATOM   3270  HD1 ILE A 198      33.570  51.060  80.480  1.00  0.00           H
ATOM   3271  HD2 ILE A 198      32.020  51.890  80.840  1.00  0.00           H
ATOM   3272  HD3 ILE A 198      31.950  50.560  79.740  1.00  0.00           H
ATOM   3273  C   ILE A 198      29.420  48.190  83.600  1.00  0.00           C
ATOM   3274  O   ILE A 198      29.240  48.410  84.750  1.00  0.00           O
ATOM   3275  N   VAL A 199      28.390  47.630  82.880  1.00  0.00           N
ATOM   3276  HN  VAL A 199      28.470  47.450  81.900  1.00  0.00           H
ATOM   3277  CA  VAL A 199      27.100  47.320  83.480  1.00  0.00           C
ATOM   3278  HA  VAL A 199      26.770  48.160  84.070  1.00  0.00           H
ATOM   3279  CB  VAL A 199      25.940  46.950  82.450  1.00  0.00           C
ATOM   3280  HB  VAL A 199      25.930  45.880  82.140  1.00  0.00           H
ATOM   3281  CG1 VAL A 199      24.550  47.060  83.120  1.00  0.00           C
ATOM   3282 HG11 VAL A 199      24.450  46.470  84.060  1.00  0.00           H
ATOM   3283 HG12 VAL A 199      23.720  46.740  82.460  1.00  0.00           H
ATOM   3284 HG13 VAL A 199      24.350  48.110  83.440  1.00  0.00           H
ATOM   3285  CG2 VAL A 199      26.000  47.890  81.280  1.00  0.00           C
ATOM   3286 HG21 VAL A 199      25.270  47.630  80.490  1.00  0.00           H
ATOM   3287 HG22 VAL A 199      27.010  47.980  80.820  1.00  0.00           H
ATOM   3288 HG23 VAL A 199      25.710  48.920  81.580  1.00  0.00           H
ATOM   3289  C   VAL A 199      27.100  46.190  84.600  1.00  0.00           C
ATOM   3290  O   VAL A 199      26.430  46.300  85.640  1.00  0.00           O
ATOM   3291  N   ILE A 200      27.890  45.070  84.370  1.00  0.00           N
ATOM   3292  HN  ILE A 200      28.320  44.940  83.480  1.00  0.00           H
ATOM   3293  CA  ILE A 200      28.210  44.140  85.490  1.00  0.00           C
ATOM   3294  HA  ILE A 200      27.250  43.680  85.690  1.00  0.00           H
ATOM   3295  CB  ILE A 200      29.070  43.010  85.070  1.00  0.00           C
ATOM   3296  HB  ILE A 200      30.020  43.410  84.660  1.00  0.00           H
ATOM   3297  CG2 ILE A 200      29.460  42.070  86.230  1.00  0.00           C
ATOM   3298 HG21 ILE A 200      28.550  41.820  86.810  1.00  0.00           H
ATOM   3299 HG22 ILE A 200      30.230  42.610  86.810  1.00  0.00           H
ATOM   3300 HG23 ILE A 200      29.900  41.130  85.820  1.00  0.00           H
ATOM   3301  CG1 ILE A 200      28.470  42.180  83.900  1.00  0.00           C
ATOM   3302 HG11 ILE A 200      29.300  41.490  83.650  1.00  0.00           H
ATOM   3303 HG12 ILE A 200      28.260  42.840  83.030  1.00  0.00           H
ATOM   3304  CD  ILE A 200      27.160  41.550  84.320  1.00  0.00           C
ATOM   3305  HD1 ILE A 200      26.860  40.780  83.580  1.00  0.00           H
ATOM   3306  HD2 ILE A 200      26.280  42.220  84.250  1.00  0.00           H
ATOM   3307  HD3 ILE A 200      27.210  40.980  85.270  1.00  0.00           H
ATOM   3308  C   ILE A 200      28.810  44.860  86.670  1.00  0.00           C
ATOM   3309  O   ILE A 200      28.260  44.750  87.760  1.00  0.00           O
ATOM   3310  N   LEU A 201      29.830  45.740  86.510  1.00  0.00           N
ATOM   3311  HN  LEU A 201      30.400  45.760  85.690  1.00  0.00           H
ATOM   3312  CA  LEU A 201      30.570  46.260  87.650  1.00  0.00           C
ATOM   3313  HA  LEU A 201      30.540  45.460  88.370  1.00  0.00           H
ATOM   3314  CB  LEU A 201      32.060  46.570  87.270  1.00  0.00           C
ATOM   3315  HB1 LEU A 201      32.510  47.120  88.130  1.00  0.00           H
ATOM   3316  HB2 LEU A 201      31.930  47.270  86.420  1.00  0.00           H
ATOM   3317  CG  LEU A 201      32.940  45.360  86.950  1.00  0.00           C
ATOM   3318  HG  LEU A 201      32.440  44.690  86.220  1.00  0.00           H
ATOM   3319  CD1 LEU A 201      34.290  45.770  86.460  1.00  0.00           C
ATOM   3320 HD11 LEU A 201      34.770  44.970  85.850  1.00  0.00           H
ATOM   3321 HD12 LEU A 201      34.960  46.310  87.160  1.00  0.00           H
ATOM   3322 HD13 LEU A 201      34.100  46.600  85.750  1.00  0.00           H
ATOM   3323  CD2 LEU A 201      33.250  44.440  88.100  1.00  0.00           C
ATOM   3324 HD21 LEU A 201      33.980  43.640  87.840  1.00  0.00           H
ATOM   3325 HD22 LEU A 201      32.240  44.050  88.370  1.00  0.00           H
ATOM   3326 HD23 LEU A 201      33.730  45.100  88.850  1.00  0.00           H
ATOM   3327  C   LEU A 201      29.940  47.490  88.330  1.00  0.00           C
ATOM   3328  O   LEU A 201      30.120  47.790  89.530  1.00  0.00           O
ATOM   3329  N   GLY A 202      29.190  48.210  87.480  1.00  0.00           N
ATOM   3330  HN  GLY A 202      28.980  47.880  86.560  1.00  0.00           H
ATOM   3331  CA  GLY A 202      28.520  49.430  87.920  1.00  0.00           C
ATOM   3332  HA1 GLY A 202      28.360  50.040  87.050  1.00  0.00           H
ATOM   3333  HA2 GLY A 202      29.100  49.910  88.700  1.00  0.00           H
ATOM   3334  C   GLY A 202      27.170  49.310  88.420  1.00  0.00           C
ATOM   3335  O   GLY A 202      26.510  50.270  88.910  1.00  0.00           O
ATOM   3336  N   LEU A 203      26.510  48.180  88.160  1.00  0.00           N
ATOM   3337  HN  LEU A 203      26.970  47.380  87.770  1.00  0.00           H
ATOM   3338  CA  LEU A 203      25.100  47.910  88.370  1.00  0.00           C
ATOM   3339  HA  LEU A 203      24.830  48.550  89.190  1.00  0.00           H
ATOM   3340  CB  LEU A 203      24.320  48.180  87.050  1.00  0.00           C
ATOM   3341  HB1 LEU A 203      24.620  47.490  86.230  1.00  0.00           H
ATOM   3342  HB2 LEU A 203      24.640  49.200  86.730  1.00  0.00           H
ATOM   3343  CG  LEU A 203      22.760  48.110  87.250  1.00  0.00           C
ATOM   3344  HG  LEU A 203      22.460  47.050  87.380  1.00  0.00           H
ATOM   3345  CD1 LEU A 203      22.200  48.920  88.430  1.00  0.00           C
ATOM   3346 HD11 LEU A 203      22.320  50.020  88.390  1.00  0.00           H
ATOM   3347 HD12 LEU A 203      22.600  48.480  89.360  1.00  0.00           H
ATOM   3348 HD13 LEU A 203      21.120  48.690  88.500  1.00  0.00           H
ATOM   3349  CD2 LEU A 203      22.190  48.660  85.880  1.00  0.00           C
ATOM   3350 HD21 LEU A 203      22.430  47.970  85.050  1.00  0.00           H
ATOM   3351 HD22 LEU A 203      22.660  49.650  85.720  1.00  0.00           H
ATOM   3352 HD23 LEU A 203      21.080  48.770  85.920  1.00  0.00           H
ATOM   3353  C   LEU A 203      24.930  46.560  88.950  1.00  0.00           C
ATOM   3354  O   LEU A 203      24.460  46.320  90.070  1.00  0.00           O
ATOM   3355  N   VAL A 204      25.230  45.490  88.210  1.00  0.00           N
ATOM   3356  HN  VAL A 204      25.460  45.560  87.250  1.00  0.00           H
ATOM   3357  CA  VAL A 204      25.000  44.060  88.710  1.00  0.00           C
ATOM   3358  HA  VAL A 204      23.940  44.100  88.910  1.00  0.00           H
ATOM   3359  CB  VAL A 204      25.240  42.940  87.620  1.00  0.00           C
ATOM   3360  HB  VAL A 204      26.290  43.060  87.290  1.00  0.00           H
ATOM   3361  CG1 VAL A 204      25.010  41.570  88.230  1.00  0.00           C
ATOM   3362 HG11 VAL A 204      23.940  41.370  88.450  1.00  0.00           H
ATOM   3363 HG12 VAL A 204      25.600  41.340  89.140  1.00  0.00           H
ATOM   3364 HG13 VAL A 204      25.350  40.830  87.460  1.00  0.00           H
ATOM   3365  CG2 VAL A 204      24.320  43.160  86.450  1.00  0.00           C
ATOM   3366 HG21 VAL A 204      23.280  43.370  86.760  1.00  0.00           H
ATOM   3367 HG22 VAL A 204      24.280  42.280  85.780  1.00  0.00           H
ATOM   3368 HG23 VAL A 204      24.680  44.030  85.860  1.00  0.00           H
ATOM   3369  C   VAL A 204      25.800  43.730  89.960  1.00  0.00           C
ATOM   3370  O   VAL A 204      25.250  43.310  90.960  1.00  0.00           O
ATOM   3371  N   LEU A 205      27.100  44.150  90.050  1.00  0.00           N
ATOM   3372  HN  LEU A 205      27.650  44.530  89.310  1.00  0.00           H
ATOM   3373  CA  LEU A 205      27.910  44.000  91.270  1.00  0.00           C
ATOM   3374  HA  LEU A 205      27.730  42.990  91.590  1.00  0.00           H
ATOM   3375  CB  LEU A 205      29.440  44.200  90.910  1.00  0.00           C
ATOM   3376  HB1 LEU A 205      29.480  45.100  90.270  1.00  0.00           H
ATOM   3377  HB2 LEU A 205      29.790  43.350  90.280  1.00  0.00           H
ATOM   3378  CG  LEU A 205      30.360  44.350  92.130  1.00  0.00           C
ATOM   3379  HG  LEU A 205      29.880  45.160  92.720  1.00  0.00           H
ATOM   3380  CD1 LEU A 205      30.410  43.090  93.000  1.00  0.00           C
ATOM   3381 HD11 LEU A 205      31.080  43.170  93.890  1.00  0.00           H
ATOM   3382 HD12 LEU A 205      30.680  42.230  92.350  1.00  0.00           H
ATOM   3383 HD13 LEU A 205      29.440  42.790  93.450  1.00  0.00           H
ATOM   3384  CD2 LEU A 205      31.790  44.800  91.800  1.00  0.00           C
ATOM   3385 HD21 LEU A 205      31.790  45.700  91.150  1.00  0.00           H
ATOM   3386 HD22 LEU A 205      32.280  43.980  91.240  1.00  0.00           H
ATOM   3387 HD23 LEU A 205      32.550  44.880  92.610  1.00  0.00           H
ATOM   3388  C   LEU A 205      27.370  44.740  92.560  1.00  0.00           C
ATOM   3389  O   LEU A 205      27.050  44.120  93.550  1.00  0.00           O
ATOM   3390  N   PRO A 206      26.980  46.020  92.500  1.00  0.00           N
ATOM   3391  CD  PRO A 206      27.610  47.000  91.580  1.00  0.00           C
ATOM   3392  HD1 PRO A 206      27.070  46.860  90.620  1.00  0.00           H
ATOM   3393  HD2 PRO A 206      28.710  47.060  91.440  1.00  0.00           H
ATOM   3394  CA  PRO A 206      26.100  46.620  93.510  1.00  0.00           C
ATOM   3395  HA  PRO A 206      26.640  46.640  94.450  1.00  0.00           H
ATOM   3396  CB  PRO A 206      25.880  47.980  92.970  1.00  0.00           C
ATOM   3397  HB1 PRO A 206      25.420  48.730  93.650  1.00  0.00           H
ATOM   3398  HB2 PRO A 206      25.260  47.910  92.050  1.00  0.00           H
ATOM   3399  CG  PRO A 206      27.150  48.380  92.280  1.00  0.00           C
ATOM   3400  HG1 PRO A 206      26.950  49.110  91.470  1.00  0.00           H
ATOM   3401  HG2 PRO A 206      28.000  48.530  92.990  1.00  0.00           H
ATOM   3402  C   PRO A 206      24.810  45.910  93.890  1.00  0.00           C
ATOM   3403  O   PRO A 206      24.680  45.450  95.030  1.00  0.00           O
ATOM   3404  N   LEU A 207      23.940  45.640  92.890  1.00  0.00           N
ATOM   3405  HN  LEU A 207      24.060  45.960  91.950  1.00  0.00           H
ATOM   3406  CA  LEU A 207      22.790  44.810  93.050  1.00  0.00           C
ATOM   3407  HA  LEU A 207      22.150  45.420  93.670  1.00  0.00           H
ATOM   3408  CB  LEU A 207      22.170  44.510  91.660  1.00  0.00           C
ATOM   3409  HB1 LEU A 207      22.980  44.350  90.910  1.00  0.00           H
ATOM   3410  HB2 LEU A 207      21.710  45.390  91.160  1.00  0.00           H
ATOM   3411  CG  LEU A 207      21.250  43.330  91.500  1.00  0.00           C
ATOM   3412  HG  LEU A 207      21.800  42.410  91.810  1.00  0.00           H
ATOM   3413  CD1 LEU A 207      19.910  43.450  92.350  1.00  0.00           C
ATOM   3414 HD11 LEU A 207      19.440  44.430  92.080  1.00  0.00           H
ATOM   3415 HD12 LEU A 207      20.120  43.420  93.440  1.00  0.00           H
ATOM   3416 HD13 LEU A 207      19.190  42.650  92.090  1.00  0.00           H
ATOM   3417  CD2 LEU A 207      20.940  43.140  90.020  1.00  0.00           C
ATOM   3418 HD21 LEU A 207      21.800  42.900  89.350  1.00  0.00           H
ATOM   3419 HD22 LEU A 207      20.520  44.100  89.650  1.00  0.00           H
ATOM   3420 HD23 LEU A 207      20.250  42.270  89.980  1.00  0.00           H
ATOM   3421  C   LEU A 207      22.900  43.510  93.880  1.00  0.00           C
ATOM   3422  O   LEU A 207      22.050  43.330  94.780  1.00  0.00           O
ATOM   3423  N   LEU A 208      23.860  42.580  93.620  1.00  0.00           N
ATOM   3424  HN  LEU A 208      24.490  42.800  92.880  1.00  0.00           H
ATOM   3425  CA  LEU A 208      24.100  41.410  94.480  1.00  0.00           C
ATOM   3426  HA  LEU A 208      23.150  40.910  94.570  1.00  0.00           H
ATOM   3427  CB  LEU A 208      25.200  40.620  93.880  1.00  0.00           C
ATOM   3428  HB1 LEU A 208      26.060  41.290  93.670  1.00  0.00           H
ATOM   3429  HB2 LEU A 208      24.900  40.350  92.850  1.00  0.00           H
ATOM   3430  CG  LEU A 208      25.750  39.460  94.600  1.00  0.00           C
ATOM   3431  HG  LEU A 208      26.240  39.740  95.550  1.00  0.00           H
ATOM   3432  CD1 LEU A 208      24.660  38.370  94.830  1.00  0.00           C
ATOM   3433 HD11 LEU A 208      24.070  38.670  95.720  1.00  0.00           H
ATOM   3434 HD12 LEU A 208      25.200  37.410  94.990  1.00  0.00           H
ATOM   3435 HD13 LEU A 208      24.000  38.280  93.940  1.00  0.00           H
ATOM   3436  CD2 LEU A 208      26.830  38.850  93.620  1.00  0.00           C
ATOM   3437 HD21 LEU A 208      27.170  37.850  93.950  1.00  0.00           H
ATOM   3438 HD22 LEU A 208      27.670  39.580  93.530  1.00  0.00           H
ATOM   3439 HD23 LEU A 208      26.330  38.600  92.660  1.00  0.00           H
ATOM   3440  C   LEU A 208      24.430  41.740  95.950  1.00  0.00           C
ATOM   3441  O   LEU A 208      23.730  41.290  96.840  1.00  0.00           O
ATOM   3442  N   VAL A 209      25.470  42.600  96.170  1.00  0.00           N
ATOM   3443  HN  VAL A 209      25.710  43.060  95.320  1.00  0.00           H
ATOM   3444  CA  VAL A 209      25.940  43.060  97.440  1.00  0.00           C
ATOM   3445  HA  VAL A 209      26.260  42.170  97.970  1.00  0.00           H
ATOM   3446  CB  VAL A 209      27.210  43.810  97.270  1.00  0.00           C
ATOM   3447  HB  VAL A 209      27.100  44.680  96.580  1.00  0.00           H
ATOM   3448  CG1 VAL A 209      27.780  44.380  98.600  1.00  0.00           C
ATOM   3449 HG11 VAL A 209      27.090  45.190  98.940  1.00  0.00           H
ATOM   3450 HG12 VAL A 209      28.800  44.810  98.660  1.00  0.00           H
ATOM   3451 HG13 VAL A 209      27.710  43.550  99.330  1.00  0.00           H
ATOM   3452  CG2 VAL A 209      28.170  42.710  96.670  1.00  0.00           C
ATOM   3453 HG21 VAL A 209      29.130  43.190  96.380  1.00  0.00           H
ATOM   3454 HG22 VAL A 209      27.850  42.440  95.640  1.00  0.00           H
ATOM   3455 HG23 VAL A 209      28.230  41.810  97.320  1.00  0.00           H
ATOM   3456  C   VAL A 209      24.850  43.750  98.310  1.00  0.00           C
ATOM   3457  O   VAL A 209      24.780  43.700  99.520  1.00  0.00           O
ATOM   3458  N   MET A 210      23.900  44.480  97.630  1.00  0.00           N
ATOM   3459  HN  MET A 210      24.020  44.670  96.660  1.00  0.00           H
ATOM   3460  CA  MET A 210      22.760  45.110  98.300  1.00  0.00           C
ATOM   3461  HA  MET A 210      23.070  45.900  98.960  1.00  0.00           H
ATOM   3462  CB  MET A 210      21.920  45.870  97.240  1.00  0.00           C
ATOM   3463  HB1 MET A 210      21.560  45.120  96.500  1.00  0.00           H
ATOM   3464  HB2 MET A 210      22.550  46.580  96.660  1.00  0.00           H
ATOM   3465  CG  MET A 210      20.700  46.600  97.760  1.00  0.00           C
ATOM   3466  HG1 MET A 210      20.130  45.720  98.130  1.00  0.00           H
ATOM   3467  HG2 MET A 210      20.270  47.140  96.890  1.00  0.00           H
ATOM   3468  SD  MET A 210      21.090  47.910  98.920  1.00  0.00           S
ATOM   3469  CE  MET A 210      19.350  48.330  99.110  1.00  0.00           C
ATOM   3470  HE1 MET A 210      19.010  49.190  98.490  1.00  0.00           H
ATOM   3471  HE2 MET A 210      19.040  48.720 100.100  1.00  0.00           H
ATOM   3472  HE3 MET A 210      18.720  47.490  98.730  1.00  0.00           H
ATOM   3473  C   MET A 210      21.910  44.140  99.080  1.00  0.00           C
ATOM   3474  O   MET A 210      21.330  44.480 100.140  1.00  0.00           O
ATOM   3475  N   VAL A 211      21.670  42.880  98.650  1.00  0.00           N
ATOM   3476  HN  VAL A 211      22.210  42.630  97.850  1.00  0.00           H
ATOM   3477  CA  VAL A 211      20.820  41.920  99.410  1.00  0.00           C
ATOM   3478  HA  VAL A 211      19.920  42.400  99.750  1.00  0.00           H
ATOM   3479  CB  VAL A 211      20.410  40.690  98.570  1.00  0.00           C
ATOM   3480  HB  VAL A 211      21.350  40.240  98.180  1.00  0.00           H
ATOM   3481  CG1 VAL A 211      19.750  39.560  99.450  1.00  0.00           C
ATOM   3482 HG11 VAL A 211      18.780  39.860  99.890  1.00  0.00           H
ATOM   3483 HG12 VAL A 211      20.340  39.220 100.330  1.00  0.00           H
ATOM   3484 HG13 VAL A 211      19.500  38.690  98.800  1.00  0.00           H
ATOM   3485  CG2 VAL A 211      19.460  41.090  97.450  1.00  0.00           C
ATOM   3486 HG21 VAL A 211      19.980  41.860  96.840  1.00  0.00           H
ATOM   3487 HG22 VAL A 211      18.530  41.570  97.830  1.00  0.00           H
ATOM   3488 HG23 VAL A 211      19.210  40.220  96.810  1.00  0.00           H
ATOM   3489  C   VAL A 211      21.570  41.480 100.660  1.00  0.00           C
ATOM   3490  O   VAL A 211      20.920  41.130 101.690  1.00  0.00           O
ATOM   3491  N   ILE A 212      22.890  41.450 100.550  1.00  0.00           N
ATOM   3492  HN  ILE A 212      23.330  41.650  99.680  1.00  0.00           H
ATOM   3493  CA  ILE A 212      23.750  41.340 101.710  1.00  0.00           C
ATOM   3494  HA  ILE A 212      23.430  40.390 102.120  1.00  0.00           H
ATOM   3495  CB  ILE A 212      25.200  41.150 101.340  1.00  0.00           C
ATOM   3496  HB  ILE A 212      25.560  42.110 100.920  1.00  0.00           H
ATOM   3497  CG2 ILE A 212      26.130  40.900 102.590  1.00  0.00           C
ATOM   3498 HG21 ILE A 212      25.560  40.230 103.280  1.00  0.00           H
ATOM   3499 HG22 ILE A 212      26.360  41.810 103.180  1.00  0.00           H
ATOM   3500 HG23 ILE A 212      27.080  40.380 102.350  1.00  0.00           H
ATOM   3501  CG1 ILE A 212      25.490  40.080 100.260  1.00  0.00           C
ATOM   3502 HG11 ILE A 212      26.580  39.950 100.150  1.00  0.00           H
ATOM   3503 HG12 ILE A 212      25.140  40.420  99.260  1.00  0.00           H
ATOM   3504  CD  ILE A 212      25.010  38.630 100.480  1.00  0.00           C
ATOM   3505  HD1 ILE A 212      23.940  38.740 100.750  1.00  0.00           H
ATOM   3506  HD2 ILE A 212      25.560  38.140 101.310  1.00  0.00           H
ATOM   3507  HD3 ILE A 212      25.240  38.100  99.530  1.00  0.00           H
ATOM   3508  C   ILE A 212      23.610  42.570 102.680  1.00  0.00           C
ATOM   3509  O   ILE A 212      23.310  42.400 103.820  1.00  0.00           O
ATOM   3510  N   CYS A 213      23.650  43.810 102.160  1.00  0.00           N
ATOM   3511  HN  CYS A 213      23.970  44.070 101.250  1.00  0.00           H
ATOM   3512  CA  CYS A 213      23.370  45.020 102.940  1.00  0.00           C
ATOM   3513  HA  CYS A 213      24.140  44.940 103.690  1.00  0.00           H
ATOM   3514  CB  CYS A 213      23.570  46.360 102.080  1.00  0.00           C
ATOM   3515  HB1 CYS A 213      23.100  47.220 102.620  1.00  0.00           H
ATOM   3516  HB2 CYS A 213      22.900  46.270 101.200  1.00  0.00           H
ATOM   3517  SG  CYS A 213      25.240  46.680 101.470  1.00  0.00           S
ATOM   3518  HG1 CYS A 213      25.780  46.800 102.670  1.00  0.00           H
ATOM   3519  C   CYS A 213      21.960  45.040 103.460  1.00  0.00           C
ATOM   3520  O   CYS A 213      21.810  45.350 104.610  1.00  0.00           O
ATOM   3521  N   TYR A 214      20.950  44.690 102.760  1.00  0.00           N
ATOM   3522  HN  TYR A 214      21.020  44.560 101.770  1.00  0.00           H
ATOM   3523  CA  TYR A 214      19.570  44.760 103.240  1.00  0.00           C
ATOM   3524  HA  TYR A 214      19.500  45.740 103.680  1.00  0.00           H
ATOM   3525  CB  TYR A 214      18.620  44.720 101.990  1.00  0.00           C
ATOM   3526  HB1 TYR A 214      19.020  43.980 101.260  1.00  0.00           H
ATOM   3527  HB2 TYR A 214      18.640  45.740 101.540  1.00  0.00           H
ATOM   3528  CG  TYR A 214      17.190  44.390 102.360  1.00  0.00           C
ATOM   3529  CD1 TYR A 214      16.360  45.440 102.750  1.00  0.00           C
ATOM   3530  HD1 TYR A 214      16.720  46.450 102.860  1.00  0.00           H
ATOM   3531  CE1 TYR A 214      14.980  45.210 102.900  1.00  0.00           C
ATOM   3532  HE1 TYR A 214      14.310  46.000 103.210  1.00  0.00           H
ATOM   3533  CZ  TYR A 214      14.570  43.860 102.810  1.00  0.00           C
ATOM   3534  OH  TYR A 214      13.210  43.570 103.130  1.00  0.00           O
ATOM   3535  HH  TYR A 214      12.810  44.370 103.470  1.00  0.00           H
ATOM   3536  CD2 TYR A 214      16.700  43.090 102.230  1.00  0.00           C
ATOM   3537  HD2 TYR A 214      17.400  42.290 102.050  1.00  0.00           H
ATOM   3538  CE2 TYR A 214      15.400  42.780 102.410  1.00  0.00           C
ATOM   3539  HE2 TYR A 214      14.940  41.810 102.320  1.00  0.00           H
ATOM   3540  C   TYR A 214      19.300  43.690 104.380  1.00  0.00           C
ATOM   3541  O   TYR A 214      18.650  44.040 105.380  1.00  0.00           O
ATOM   3542  N   SER A 215      19.820  42.480 104.230  1.00  0.00           N
ATOM   3543  HN  SER A 215      20.240  42.200 103.370  1.00  0.00           H
ATOM   3544  CA  SER A 215      19.660  41.420 105.260  1.00  0.00           C
ATOM   3545  HA  SER A 215      18.620  41.470 105.540  1.00  0.00           H
ATOM   3546  CB  SER A 215      19.950  39.950 104.730  1.00  0.00           C
ATOM   3547  HB1 SER A 215      19.170  39.730 103.980  1.00  0.00           H
ATOM   3548  HB2 SER A 215      19.770  39.220 105.550  1.00  0.00           H
ATOM   3549  OG  SER A 215      21.250  39.720 104.190  1.00  0.00           O
ATOM   3550  HG1 SER A 215      21.310  40.340 103.460  1.00  0.00           H
ATOM   3551  C   SER A 215      20.550  41.700 106.500  1.00  0.00           C
ATOM   3552  O   SER A 215      20.180  41.340 107.650  1.00  0.00           O
ATOM   3553  N   GLY A 216      21.650  42.540 106.370  1.00  0.00           N
ATOM   3554  HN  GLY A 216      22.030  42.890 105.510  1.00  0.00           H
ATOM   3555  CA  GLY A 216      22.330  43.010 107.570  1.00  0.00           C
ATOM   3556  HA1 GLY A 216      23.210  43.530 107.210  1.00  0.00           H
ATOM   3557  HA2 GLY A 216      22.630  42.220 108.240  1.00  0.00           H
ATOM   3558  C   GLY A 216      21.510  43.970 108.370  1.00  0.00           C
ATOM   3559  O   GLY A 216      21.510  43.990 109.580  1.00  0.00           O
ATOM   3560  N   ILE A 217      20.690  44.770 107.670  1.00  0.00           N
ATOM   3561  HN  ILE A 217      20.730  44.800 106.680  1.00  0.00           H
ATOM   3562  CA  ILE A 217      19.710  45.760 108.230  1.00  0.00           C
ATOM   3563  HA  ILE A 217      20.100  46.350 109.050  1.00  0.00           H
ATOM   3564  CB  ILE A 217      19.350  46.750 107.120  1.00  0.00           C
ATOM   3565  HB  ILE A 217      19.350  46.160 106.170  1.00  0.00           H
ATOM   3566  CG2 ILE A 217      17.910  47.410 107.250  1.00  0.00           C
ATOM   3567 HG21 ILE A 217      17.760  48.110 106.400  1.00  0.00           H
ATOM   3568 HG22 ILE A 217      17.890  47.870 108.260  1.00  0.00           H
ATOM   3569 HG23 ILE A 217      17.120  46.640 107.280  1.00  0.00           H
ATOM   3570  CG1 ILE A 217      20.420  47.820 106.930  1.00  0.00           C
ATOM   3571 HG11 ILE A 217      20.040  48.420 106.070  1.00  0.00           H
ATOM   3572 HG12 ILE A 217      21.400  47.340 106.720  1.00  0.00           H
ATOM   3573  CD  ILE A 217      20.690  48.840 108.090  1.00  0.00           C
ATOM   3574  HD1 ILE A 217      21.010  48.310 109.020  1.00  0.00           H
ATOM   3575  HD2 ILE A 217      19.710  49.290 108.340  1.00  0.00           H
ATOM   3576  HD3 ILE A 217      21.370  49.710 108.010  1.00  0.00           H
ATOM   3577  C   ILE A 217      18.500  45.160 108.930  1.00  0.00           C
ATOM   3578  O   ILE A 217      18.110  45.720 109.960  1.00  0.00           O
ATOM   3579  N   LEU A 218      17.820  44.080 108.490  1.00  0.00           N
ATOM   3580  HN  LEU A 218      18.060  43.700 107.600  1.00  0.00           H
ATOM   3581  CA  LEU A 218      16.880  43.260 109.210  1.00  0.00           C
ATOM   3582  HA  LEU A 218      15.980  43.830 109.350  1.00  0.00           H
ATOM   3583  CB  LEU A 218      16.470  42.160 108.160  1.00  0.00           C
ATOM   3584  HB1 LEU A 218      16.160  41.260 108.740  1.00  0.00           H
ATOM   3585  HB2 LEU A 218      17.270  41.890 107.440  1.00  0.00           H
ATOM   3586  CG  LEU A 218      15.090  42.510 107.550  1.00  0.00           C
ATOM   3587  HG  LEU A 218      14.390  42.690 108.400  1.00  0.00           H
ATOM   3588  CD1 LEU A 218      15.100  43.920 106.850  1.00  0.00           C
ATOM   3589 HD11 LEU A 218      15.800  44.120 106.020  1.00  0.00           H
ATOM   3590 HD12 LEU A 218      15.100  44.690 107.640  1.00  0.00           H
ATOM   3591 HD13 LEU A 218      14.160  44.060 106.260  1.00  0.00           H
ATOM   3592  CD2 LEU A 218      14.690  41.400 106.590  1.00  0.00           C
ATOM   3593 HD21 LEU A 218      14.800  40.400 107.080  1.00  0.00           H
ATOM   3594 HD22 LEU A 218      15.390  41.450 105.730  1.00  0.00           H
ATOM   3595 HD23 LEU A 218      13.640  41.470 106.260  1.00  0.00           H
ATOM   3596  C   LEU A 218      17.330  42.540 110.440  1.00  0.00           C
ATOM   3597  O   LEU A 218      16.800  42.610 111.510  1.00  0.00           O
ATOM   3598  N   LYS A 219      18.510  41.890 110.160  1.00  0.00           N
ATOM   3599  HN  LYS A 219      18.900  41.870 109.250  1.00  0.00           H
ATOM   3600  CA  LYS A 219      19.280  41.330 111.290  1.00  0.00           C
ATOM   3601  HA  LYS A 219      18.670  40.630 111.840  1.00  0.00           H
ATOM   3602  CB  LYS A 219      20.500  40.550 110.860  1.00  0.00           C
ATOM   3603  HB1 LYS A 219      21.110  40.440 111.790  1.00  0.00           H
ATOM   3604  HB2 LYS A 219      21.160  41.030 110.110  1.00  0.00           H
ATOM   3605  CG  LYS A 219      20.220  39.080 110.330  1.00  0.00           C
ATOM   3606  HG1 LYS A 219      19.510  39.140 109.470  1.00  0.00           H
ATOM   3607  HG2 LYS A 219      19.760  38.530 111.170  1.00  0.00           H
ATOM   3608  CD  LYS A 219      21.500  38.430 109.880  1.00  0.00           C
ATOM   3609  HD1 LYS A 219      22.260  38.230 110.670  1.00  0.00           H
ATOM   3610  HD2 LYS A 219      21.960  39.050 109.090  1.00  0.00           H
ATOM   3611  CE  LYS A 219      21.290  37.010 109.430  1.00  0.00           C
ATOM   3612  HE1 LYS A 219      20.860  36.380 110.240  1.00  0.00           H
ATOM   3613  HE2 LYS A 219      22.220  36.590 108.990  1.00  0.00           H
ATOM   3614  NZ  LYS A 219      20.440  36.870 108.250  1.00  0.00           N
ATOM   3615  HZ1 LYS A 219      20.760  37.450 107.450  1.00  0.00           H
ATOM   3616  HZ2 LYS A 219      19.480  37.180 108.490  1.00  0.00           H
ATOM   3617  HZ3 LYS A 219      20.360  35.870 107.950  1.00  0.00           H
ATOM   3618  C   LYS A 219      19.680  42.350 112.390  1.00  0.00           C
ATOM   3619  O   LYS A 219      19.470  42.100 113.540  1.00  0.00           O
ATOM   3620  N   THR A 220      20.140  43.580 112.050  1.00  0.00           N
ATOM   3621  HN  THR A 220      20.570  43.710 111.160  1.00  0.00           H
ATOM   3622  CA  THR A 220      20.260  44.640 113.090  1.00  0.00           C
ATOM   3623  HA  THR A 220      20.820  44.250 113.930  1.00  0.00           H
ATOM   3624  CB  THR A 220      20.950  45.880 112.550  1.00  0.00           C
ATOM   3625  HB  THR A 220      20.230  46.470 111.950  1.00  0.00           H
ATOM   3626  OG1 THR A 220      22.130  45.590 111.850  1.00  0.00           O
ATOM   3627  HG1 THR A 220      21.900  45.320 110.960  1.00  0.00           H
ATOM   3628  CG2 THR A 220      21.290  46.810 113.720  1.00  0.00           C
ATOM   3629 HG21 THR A 220      20.480  47.320 114.270  1.00  0.00           H
ATOM   3630 HG22 THR A 220      21.870  47.650 113.290  1.00  0.00           H
ATOM   3631 HG23 THR A 220      21.910  46.230 114.440  1.00  0.00           H
ATOM   3632  C   THR A 220      19.000  45.090 113.780  1.00  0.00           C
ATOM   3633  O   THR A 220      18.950  45.420 114.980  1.00  0.00           O
ATOM   3634  N   LEU A 221      17.920  45.090 112.970  1.00  0.00           N
ATOM   3635  HN  LEU A 221      18.100  44.740 112.060  1.00  0.00           H
ATOM   3636  CA  LEU A 221      16.600  45.410 113.390  1.00  0.00           C
ATOM   3637  HA  LEU A 221      16.760  46.350 113.900  1.00  0.00           H
ATOM   3638  CB  LEU A 221      15.650  45.700 112.120  1.00  0.00           C
ATOM   3639  HB1 LEU A 221      15.580  44.730 111.590  1.00  0.00           H
ATOM   3640  HB2 LEU A 221      16.220  46.510 111.620  1.00  0.00           H
ATOM   3641  CG  LEU A 221      14.210  46.060 112.510  1.00  0.00           C
ATOM   3642  HG  LEU A 221      13.770  45.370 113.250  1.00  0.00           H
ATOM   3643  CD1 LEU A 221      14.040  47.470 113.090  1.00  0.00           C
ATOM   3644 HD11 LEU A 221      14.460  48.270 112.450  1.00  0.00           H
ATOM   3645 HD12 LEU A 221      14.550  47.540 114.080  1.00  0.00           H
ATOM   3646 HD13 LEU A 221      12.970  47.710 113.250  1.00  0.00           H
ATOM   3647  CD2 LEU A 221      13.340  46.010 111.270  1.00  0.00           C
ATOM   3648 HD21 LEU A 221      13.120  44.990 110.890  1.00  0.00           H
ATOM   3649 HD22 LEU A 221      13.780  46.570 110.420  1.00  0.00           H
ATOM   3650 HD23 LEU A 221      12.370  46.550 111.400  1.00  0.00           H
ATOM   3651  C   LEU A 221      16.030  44.410 114.440  1.00  0.00           C
ATOM   3652  O   LEU A 221      15.280  44.730 115.370  1.00  0.00           O
ATOM   3653  N   LEU A 222      16.390  43.140 114.210  1.00  0.00           N
ATOM   3654  HN  LEU A 222      16.820  42.780 113.380  1.00  0.00           H
ATOM   3655  CA  LEU A 222      15.980  42.030 115.020  1.00  0.00           C
ATOM   3656  HA  LEU A 222      14.930  42.160 115.250  1.00  0.00           H
ATOM   3657  CB  LEU A 222      16.420  40.780 114.300  1.00  0.00           C
ATOM   3658  HB1 LEU A 222      17.470  40.630 113.980  1.00  0.00           H
ATOM   3659  HB2 LEU A 222      15.880  40.680 113.330  1.00  0.00           H
ATOM   3660  CG  LEU A 222      16.190  39.530 115.170  1.00  0.00           C
ATOM   3661  HG  LEU A 222      16.720  39.580 116.150  1.00  0.00           H
ATOM   3662  CD1 LEU A 222      14.650  39.400 115.610  1.00  0.00           C
ATOM   3663 HD11 LEU A 222      14.290  40.370 116.020  1.00  0.00           H
ATOM   3664 HD12 LEU A 222      14.450  38.570 116.320  1.00  0.00           H
ATOM   3665 HD13 LEU A 222      14.100  39.300 114.650  1.00  0.00           H
ATOM   3666  CD2 LEU A 222      16.790  38.360 114.470  1.00  0.00           C
ATOM   3667 HD21 LEU A 222      17.840  38.520 114.140  1.00  0.00           H
ATOM   3668 HD22 LEU A 222      16.190  38.130 113.570  1.00  0.00           H
ATOM   3669 HD23 LEU A 222      16.870  37.390 115.010  1.00  0.00           H
ATOM   3670  C   LEU A 222      16.690  42.200 116.370  1.00  0.00           C
ATOM   3671  O   LEU A 222      16.060  42.020 117.390  1.00  0.00           O
ATOM   3672  N   ARG A 223      17.990  42.380 116.360  1.00  0.00           N
ATOM   3673  HN  ARG A 223      18.380  42.490 115.440  1.00  0.00           H
ATOM   3674  CA  ARG A 223      18.910  42.370 117.490  1.00  0.00           C
ATOM   3675  HA  ARG A 223      18.760  41.470 118.070  1.00  0.00           H
ATOM   3676  CB  ARG A 223      20.390  42.310 116.980  1.00  0.00           C
ATOM   3677  HB1 ARG A 223      21.100  42.420 117.820  1.00  0.00           H
ATOM   3678  HB2 ARG A 223      20.580  43.190 116.330  1.00  0.00           H
ATOM   3679  CG  ARG A 223      20.710  40.950 116.410  1.00  0.00           C
ATOM   3680  HG1 ARG A 223      19.880  40.740 115.690  1.00  0.00           H
ATOM   3681  HG2 ARG A 223      20.640  40.130 117.160  1.00  0.00           H
ATOM   3682  CD  ARG A 223      22.000  41.010 115.620  1.00  0.00           C
ATOM   3683  HD1 ARG A 223      22.800  40.790 116.370  1.00  0.00           H
ATOM   3684  HD2 ARG A 223      22.220  41.980 115.110  1.00  0.00           H
ATOM   3685  NE  ARG A 223      21.930  39.830 114.630  1.00  0.00           N
ATOM   3686  HE  ARG A 223      21.050  39.350 114.570  1.00  0.00           H
ATOM   3687  CZ  ARG A 223      22.990  39.310 114.030  1.00  0.00           C
ATOM   3688  NH1 ARG A 223      24.240  39.720 114.230  1.00  0.00           N
ATOM   3689 HH11 ARG A 223      24.340  40.670 114.520  1.00  0.00           H
ATOM   3690 HH12 ARG A 223      24.970  39.150 113.860  1.00  0.00           H
ATOM   3691  NH2 ARG A 223      22.840  38.200 113.260  1.00  0.00           N
ATOM   3692 HH21 ARG A 223      21.920  37.810 113.230  1.00  0.00           H
ATOM   3693 HH22 ARG A 223      23.610  37.750 112.810  1.00  0.00           H
ATOM   3694  C   ARG A 223      18.630  43.360 118.560  1.00  0.00           C
ATOM   3695  O   ARG A 223      18.280  44.490 118.320  1.00  0.00           O
ATOM   3696  N   CYS A 224      18.960  42.980 119.810  1.00  0.00           N
ATOM   3697  HN  CYS A 224      19.310  42.060 119.970  1.00  0.00           H
ATOM   3698  CA  CYS A 224      18.620  43.650 121.050  1.00  0.00           C
ATOM   3699  HA  CYS A 224      18.050  44.530 120.780  1.00  0.00           H
ATOM   3700  CB  CYS A 224      17.640  42.760 121.890  1.00  0.00           C
ATOM   3701  HB1 CYS A 224      18.180  41.830 122.150  1.00  0.00           H
ATOM   3702  HB2 CYS A 224      16.830  42.390 121.220  1.00  0.00           H
ATOM   3703  SG  CYS A 224      17.060  43.450 123.500  1.00  0.00           S
ATOM   3704  HG1 CYS A 224      16.640  44.600 122.990  1.00  0.00           H
ATOM   3705  C   CYS A 224      19.900  44.010 121.750  1.00  0.00           C
ATOM   3706  O   CYS A 224      20.950  43.380 121.630  1.00  0.00           O
ATOM   3707  N   ARG A 225      19.870  45.130 122.480  1.00  0.00           N
ATOM   3708  HN  ARG A 225      19.120  45.790 122.480  1.00  0.00           H
ATOM   3709  CA  ARG A 225      21.100  45.590 123.240  1.00  0.00           C
ATOM   3710  HA  ARG A 225      20.900  46.610 123.510  1.00  0.00           H
ATOM   3711  CB  ARG A 225      21.390  44.590 124.460  1.00  0.00           C
ATOM   3712  HB1 ARG A 225      22.200  44.980 125.110  1.00  0.00           H
ATOM   3713  HB2 ARG A 225      21.630  43.590 124.050  1.00  0.00           H
ATOM   3714  CG  ARG A 225      20.220  44.430 125.410  1.00  0.00           C
ATOM   3715  HG1 ARG A 225      20.640  43.710 126.140  1.00  0.00           H
ATOM   3716  HG2 ARG A 225      19.340  43.840 125.080  1.00  0.00           H
ATOM   3717  CD  ARG A 225      19.850  45.760 126.090  1.00  0.00           C
ATOM   3718  HD1 ARG A 225      19.450  46.380 125.260  1.00  0.00           H
ATOM   3719  HD2 ARG A 225      20.710  46.300 126.550  1.00  0.00           H
ATOM   3720  NE  ARG A 225      18.920  45.380 127.180  1.00  0.00           N
ATOM   3721  HE  ARG A 225      18.700  44.410 127.310  1.00  0.00           H
ATOM   3722  CZ  ARG A 225      18.410  46.270 128.010  1.00  0.00           C
ATOM   3723  NH1 ARG A 225      18.430  47.590 127.740  1.00  0.00           N
ATOM   3724 HH11 ARG A 225      18.590  47.950 126.820  1.00  0.00           H
ATOM   3725 HH12 ARG A 225      17.810  48.170 128.280  1.00  0.00           H
ATOM   3726  NH2 ARG A 225      17.780  45.850 129.040  1.00  0.00           N
ATOM   3727 HH21 ARG A 225      17.800  44.850 129.110  1.00  0.00           H
ATOM   3728 HH22 ARG A 225      17.440  46.520 129.700  1.00  0.00           H
ATOM   3729  C   ARG A 225      22.410  45.860 122.420  1.00  0.00           C
ATOM   3730  O   ARG A 225      23.510  45.800 122.950  1.00  0.00           O
ATOM   3731  N   ASN A 226      22.270  46.270 121.180  1.00  0.00           N
ATOM   3732  HN  ASN A 226      21.350  46.380 120.820  1.00  0.00           H
ATOM   3733  CA  ASN A 226      23.460  46.630 120.330  1.00  0.00           C
ATOM   3734  HA  ASN A 226      24.410  46.300 120.740  1.00  0.00           H
ATOM   3735  CB  ASN A 226      23.160  46.240 118.840  1.00  0.00           C
ATOM   3736  HB1 ASN A 226      23.820  46.800 118.150  1.00  0.00           H
ATOM   3737  HB2 ASN A 226      22.130  46.580 118.600  1.00  0.00           H
ATOM   3738  CG  ASN A 226      23.370  44.750 118.590  1.00  0.00           C
ATOM   3739  OD1 ASN A 226      24.190  44.310 117.760  1.00  0.00           O
ATOM   3740  ND2 ASN A 226      22.830  43.810 119.390  1.00  0.00           N
ATOM   3741 HD21 ASN A 226      23.110  42.860 119.220  1.00  0.00           H
ATOM   3742 HD22 ASN A 226      22.190  44.030 120.130  1.00  0.00           H
ATOM   3743  C   ASN A 226      23.720  48.110 120.380  1.00  0.00           C
ATOM   3744  O   ASN A 226      22.830  48.830 120.110  1.00  0.00           O
ATOM   3745  N   GLU A 227      24.970  48.500 120.610  1.00  0.00           N
ATOM   3746  HN  GLU A 227      25.630  47.780 120.850  1.00  0.00           H
ATOM   3747  CA  GLU A 227      25.450  49.880 120.720  1.00  0.00           C
ATOM   3748  HA  GLU A 227      25.000  50.310 121.600  1.00  0.00           H
ATOM   3749  CB  GLU A 227      27.010  49.930 121.120  1.00  0.00           C
ATOM   3750  HB1 GLU A 227      27.320  50.970 120.890  1.00  0.00           H
ATOM   3751  HB2 GLU A 227      27.650  49.290 120.480  1.00  0.00           H
ATOM   3752  CG  GLU A 227      27.160  49.600 122.630  1.00  0.00           C
ATOM   3753  HG1 GLU A 227      26.690  48.670 123.010  1.00  0.00           H
ATOM   3754  HG2 GLU A 227      26.860  50.480 123.250  1.00  0.00           H
ATOM   3755  CD  GLU A 227      28.640  49.400 122.860  1.00  0.00           C
ATOM   3756  OE1 GLU A 227      29.440  50.360 122.910  1.00  0.00           O
ATOM   3757  OE2 GLU A 227      29.090  48.210 123.120  1.00  0.00           O
ATOM   3758  C   GLU A 227      25.090  50.780 119.450  1.00  0.00           C
ATOM   3759  O   GLU A 227      24.980  50.330 118.330  1.00  0.00           O
ATOM   3760  N   LYS A 228      24.930  52.110 119.610  1.00  0.00           N
ATOM   3761  HN  LYS A 228      25.180  52.530 120.470  1.00  0.00           H
ATOM   3762  CA  LYS A 228      24.770  53.120 118.650  1.00  0.00           C
ATOM   3763  HA  LYS A 228      23.860  52.900 118.110  1.00  0.00           H
ATOM   3764  CB  LYS A 228      24.620  54.490 119.370  1.00  0.00           C
ATOM   3765  HB1 LYS A 228      24.330  55.160 118.530  1.00  0.00           H
ATOM   3766  HB2 LYS A 228      25.610  54.870 119.710  1.00  0.00           H
ATOM   3767  CG  LYS A 228      23.470  54.580 120.390  1.00  0.00           C
ATOM   3768  HG1 LYS A 228      23.530  53.660 121.010  1.00  0.00           H
ATOM   3769  HG2 LYS A 228      22.430  54.510 120.020  1.00  0.00           H
ATOM   3770  CD  LYS A 228      23.370  55.850 121.200  1.00  0.00           C
ATOM   3771  HD1 LYS A 228      22.500  55.730 121.890  1.00  0.00           H
ATOM   3772  HD2 LYS A 228      23.250  56.770 120.610  1.00  0.00           H
ATOM   3773  CE  LYS A 228      24.570  56.090 122.090  1.00  0.00           C
ATOM   3774  HE1 LYS A 228      25.390  56.340 121.390  1.00  0.00           H
ATOM   3775  HE2 LYS A 228      24.810  55.170 122.670  1.00  0.00           H
ATOM   3776  NZ  LYS A 228      24.390  57.240 123.050  1.00  0.00           N
ATOM   3777  HZ1 LYS A 228      25.310  57.450 123.490  1.00  0.00           H
ATOM   3778  HZ2 LYS A 228      23.660  56.990 123.750  1.00  0.00           H
ATOM   3779  HZ3 LYS A 228      24.080  58.030 122.450  1.00  0.00           H
ATOM   3780  C   LYS A 228      25.850  53.260 117.540  1.00  0.00           C
ATOM   3781  O   LYS A 228      25.580  53.360 116.350  1.00  0.00           O
ATOM   3782  N   LYS A 229      27.170  53.130 117.780  1.00  0.00           N
ATOM   3783  HN  LYS A 229      27.340  52.960 118.750  1.00  0.00           H
ATOM   3784  CA  LYS A 229      28.230  52.980 116.790  1.00  0.00           C
ATOM   3785  HA  LYS A 229      28.260  53.800 116.090  1.00  0.00           H
ATOM   3786  CB  LYS A 229      29.600  52.750 117.480  1.00  0.00           C
ATOM   3787  HB1 LYS A 229      30.340  52.550 116.670  1.00  0.00           H
ATOM   3788  HB2 LYS A 229      29.420  51.850 118.100  1.00  0.00           H
ATOM   3789  CG  LYS A 229      30.240  53.980 118.180  1.00  0.00           C
ATOM   3790  HG1 LYS A 229      30.440  53.690 119.240  1.00  0.00           H
ATOM   3791  HG2 LYS A 229      29.440  54.740 118.080  1.00  0.00           H
ATOM   3792  CD  LYS A 229      31.440  54.560 117.360  1.00  0.00           C
ATOM   3793  HD1 LYS A 229      30.990  54.950 116.430  1.00  0.00           H
ATOM   3794  HD2 LYS A 229      32.120  53.690 117.190  1.00  0.00           H
ATOM   3795  CE  LYS A 229      32.240  55.660 118.140  1.00  0.00           C
ATOM   3796  HE1 LYS A 229      32.730  55.180 119.020  1.00  0.00           H
ATOM   3797  HE2 LYS A 229      31.560  56.490 118.440  1.00  0.00           H
ATOM   3798  NZ  LYS A 229      33.390  56.300 117.430  1.00  0.00           N
ATOM   3799  HZ1 LYS A 229      32.990  57.020 116.800  1.00  0.00           H
ATOM   3800  HZ2 LYS A 229      33.830  55.700 116.700  1.00  0.00           H
ATOM   3801  HZ3 LYS A 229      34.020  56.880 118.030  1.00  0.00           H
ATOM   3802  C   LYS A 229      28.030  51.780 115.880  1.00  0.00           C
ATOM   3803  O   LYS A 229      28.150  51.880 114.690  1.00  0.00           O
ATOM   3804  N   ARG A 230      27.610  50.620 116.360  1.00  0.00           N
ATOM   3805  HN  ARG A 230      27.360  50.570 117.330  1.00  0.00           H
ATOM   3806  CA  ARG A 230      27.310  49.440 115.550  1.00  0.00           C
ATOM   3807  HA  ARG A 230      28.180  49.170 114.970  1.00  0.00           H
ATOM   3808  CB  ARG A 230      26.890  48.240 116.450  1.00  0.00           C
ATOM   3809  HB1 ARG A 230      26.710  47.340 115.820  1.00  0.00           H
ATOM   3810  HB2 ARG A 230      25.950  48.400 117.020  1.00  0.00           H
ATOM   3811  CG  ARG A 230      28.010  47.760 117.370  1.00  0.00           C
ATOM   3812  HG1 ARG A 230      27.700  46.840 117.910  1.00  0.00           H
ATOM   3813  HG2 ARG A 230      28.170  48.520 118.160  1.00  0.00           H
ATOM   3814  CD  ARG A 230      29.410  47.320 116.740  1.00  0.00           C
ATOM   3815  HD1 ARG A 230      29.230  46.850 115.750  1.00  0.00           H
ATOM   3816  HD2 ARG A 230      29.880  46.610 117.460  1.00  0.00           H
ATOM   3817  NE  ARG A 230      30.190  48.600 116.620  1.00  0.00           N
ATOM   3818  HE  ARG A 230      30.520  48.700 115.680  1.00  0.00           H
ATOM   3819  CZ  ARG A 230      30.900  49.200 117.530  1.00  0.00           C
ATOM   3820  NH1 ARG A 230      30.810  48.940 118.870  1.00  0.00           N
ATOM   3821 HH11 ARG A 230      30.390  48.080 119.150  1.00  0.00           H
ATOM   3822 HH12 ARG A 230      31.260  49.510 119.550  1.00  0.00           H
ATOM   3823  NH2 ARG A 230      31.640  50.310 117.290  1.00  0.00           N
ATOM   3824 HH21 ARG A 230      31.910  50.670 116.400  1.00  0.00           H
ATOM   3825 HH22 ARG A 230      32.110  50.800 118.030  1.00  0.00           H
ATOM   3826  C   ARG A 230      26.200  49.780 114.550  1.00  0.00           C
ATOM   3827  O   ARG A 230      26.310  49.430 113.370  1.00  0.00           O
ATOM   3828  N   HSD A 231      25.150  50.540 114.950  1.00  0.00           N
ATOM   3829  HN  HSD A 231      25.100  50.710 115.930  1.00  0.00           H
ATOM   3830  CA  HSD A 231      24.060  50.960 114.130  1.00  0.00           C
ATOM   3831  HA  HSD A 231      23.590  50.130 113.630  1.00  0.00           H
ATOM   3832  CB  HSD A 231      22.920  51.680 114.910  1.00  0.00           C
ATOM   3833  HB1 HSD A 231      22.160  52.160 114.270  1.00  0.00           H
ATOM   3834  HB2 HSD A 231      23.330  52.450 115.600  1.00  0.00           H
ATOM   3835  ND1 HSD A 231      22.670  50.080 116.850  1.00  0.00           N
ATOM   3836  HD1 HSD A 231      23.420  50.320 117.470  1.00  0.00           H
ATOM   3837  CG  HSD A 231      22.260  50.540 115.650  1.00  0.00           C
ATOM   3838  CE1 HSD A 231      21.810  49.140 117.240  1.00  0.00           C
ATOM   3839  HE1 HSD A 231      22.040  48.590 118.150  1.00  0.00           H
ATOM   3840  NE2 HSD A 231      20.810  49.010 116.490  1.00  0.00           N
ATOM   3841  CD2 HSD A 231      21.030  49.900 115.470  1.00  0.00           C
ATOM   3842  HD2 HSD A 231      20.350  50.030 114.630  1.00  0.00           H
ATOM   3843  C   HSD A 231      24.500  51.930 113.100  1.00  0.00           C
ATOM   3844  O   HSD A 231      24.090  51.810 111.920  1.00  0.00           O
ATOM   3845  N   ARG A 232      25.440  52.830 113.460  1.00  0.00           N
ATOM   3846  HN  ARG A 232      25.810  52.910 114.380  1.00  0.00           H
ATOM   3847  CA  ARG A 232      25.950  53.820 112.590  1.00  0.00           C
ATOM   3848  HA  ARG A 232      25.040  54.320 112.260  1.00  0.00           H
ATOM   3849  CB  ARG A 232      26.980  54.690 113.370  1.00  0.00           C
ATOM   3850  HB1 ARG A 232      27.840  54.050 113.640  1.00  0.00           H
ATOM   3851  HB2 ARG A 232      26.390  54.940 114.280  1.00  0.00           H
ATOM   3852  CG  ARG A 232      27.180  56.080 112.730  1.00  0.00           C
ATOM   3853  HG1 ARG A 232      27.540  56.690 113.590  1.00  0.00           H
ATOM   3854  HG2 ARG A 232      26.200  56.550 112.490  1.00  0.00           H
ATOM   3855  CD  ARG A 232      28.230  56.170 111.640  1.00  0.00           C
ATOM   3856  HD1 ARG A 232      27.960  55.490 110.800  1.00  0.00           H
ATOM   3857  HD2 ARG A 232      29.160  55.900 112.190  1.00  0.00           H
ATOM   3858  NE  ARG A 232      28.400  57.520 111.060  1.00  0.00           N
ATOM   3859  HE  ARG A 232      27.640  58.130 110.830  1.00  0.00           H
ATOM   3860  CZ  ARG A 232      29.480  57.950 110.530  1.00  0.00           C
ATOM   3861  NH1 ARG A 232      30.620  57.290 110.340  1.00  0.00           N
ATOM   3862 HH11 ARG A 232      30.600  56.290 110.250  1.00  0.00           H
ATOM   3863 HH12 ARG A 232      31.480  57.670 110.010  1.00  0.00           H
ATOM   3864  NH2 ARG A 232      29.490  59.190 110.120  1.00  0.00           N
ATOM   3865 HH21 ARG A 232      28.760  59.790 110.450  1.00  0.00           H
ATOM   3866 HH22 ARG A 232      30.350  59.510 109.710  1.00  0.00           H
ATOM   3867  C   ARG A 232      26.670  53.080 111.440  1.00  0.00           C
ATOM   3868  O   ARG A 232      26.500  53.330 110.280  1.00  0.00           O
ATOM   3869  N   ASP A 233      27.510  52.040 111.710  1.00  0.00           N
ATOM   3870  HN  ASP A 233      27.640  51.600 112.590  1.00  0.00           H
ATOM   3871  CA  ASP A 233      28.150  51.360 110.550  1.00  0.00           C
ATOM   3872  HA  ASP A 233      28.590  52.180 109.990  1.00  0.00           H
ATOM   3873  CB  ASP A 233      29.320  50.480 111.120  1.00  0.00           C
ATOM   3874  HB1 ASP A 233      29.650  49.830 110.280  1.00  0.00           H
ATOM   3875  HB2 ASP A 233      28.810  49.800 111.840  1.00  0.00           H
ATOM   3876  CG  ASP A 233      30.470  51.230 111.710  1.00  0.00           C
ATOM   3877  OD1 ASP A 233      30.650  52.460 111.440  1.00  0.00           O
ATOM   3878  OD2 ASP A 233      31.350  50.500 112.200  1.00  0.00           O
ATOM   3879  C   ASP A 233      27.280  50.680 109.520  1.00  0.00           C
ATOM   3880  O   ASP A 233      27.490  50.890 108.330  1.00  0.00           O
ATOM   3881  N   VAL A 234      26.290  49.860 109.910  1.00  0.00           N
ATOM   3882  HN  VAL A 234      26.290  49.550 110.860  1.00  0.00           H
ATOM   3883  CA  VAL A 234      25.410  49.140 109.040  1.00  0.00           C
ATOM   3884  HA  VAL A 234      26.000  48.500 108.390  1.00  0.00           H
ATOM   3885  CB  VAL A 234      24.610  48.090 109.840  1.00  0.00           C
ATOM   3886  HB  VAL A 234      25.360  47.520 110.440  1.00  0.00           H
ATOM   3887  CG1 VAL A 234      23.550  48.690 110.780  1.00  0.00           C
ATOM   3888 HG11 VAL A 234      23.760  49.650 111.310  1.00  0.00           H
ATOM   3889 HG12 VAL A 234      23.380  47.880 111.520  1.00  0.00           H
ATOM   3890 HG13 VAL A 234      22.600  48.850 110.230  1.00  0.00           H
ATOM   3891  CG2 VAL A 234      23.970  47.030 108.980  1.00  0.00           C
ATOM   3892 HG21 VAL A 234      23.750  46.150 109.620  1.00  0.00           H
ATOM   3893 HG22 VAL A 234      24.570  46.580 108.160  1.00  0.00           H
ATOM   3894 HG23 VAL A 234      23.050  47.310 108.410  1.00  0.00           H
ATOM   3895  C   VAL A 234      24.550  50.070 108.210  1.00  0.00           C
ATOM   3896  O   VAL A 234      24.300  49.880 107.030  1.00  0.00           O
ATOM   3897  N   ARG A 235      24.080  51.230 108.830  1.00  0.00           N
ATOM   3898  HN  ARG A 235      24.390  51.440 109.750  1.00  0.00           H
ATOM   3899  CA  ARG A 235      23.330  52.350 108.270  1.00  0.00           C
ATOM   3900  HA  ARG A 235      22.510  51.840 107.780  1.00  0.00           H
ATOM   3901  CB  ARG A 235      22.600  53.290 109.300  1.00  0.00           C
ATOM   3902  HB1 ARG A 235      22.040  54.170 108.930  1.00  0.00           H
ATOM   3903  HB2 ARG A 235      23.380  53.730 109.950  1.00  0.00           H
ATOM   3904  CG  ARG A 235      21.570  52.530 110.140  1.00  0.00           C
ATOM   3905  HG1 ARG A 235      22.190  51.870 110.790  1.00  0.00           H
ATOM   3906  HG2 ARG A 235      20.840  51.960 109.520  1.00  0.00           H
ATOM   3907  CD  ARG A 235      20.660  53.420 110.910  1.00  0.00           C
ATOM   3908  HD1 ARG A 235      20.030  54.050 110.240  1.00  0.00           H
ATOM   3909  HD2 ARG A 235      21.220  54.010 111.660  1.00  0.00           H
ATOM   3910  NE  ARG A 235      19.730  52.520 111.650  1.00  0.00           N
ATOM   3911  HE  ARG A 235      19.810  51.530 111.670  1.00  0.00           H
ATOM   3912  CZ  ARG A 235      18.710  52.920 112.420  1.00  0.00           C
ATOM   3913  NH1 ARG A 235      18.500  54.270 112.480  1.00  0.00           N
ATOM   3914 HH11 ARG A 235      19.190  54.830 112.030  1.00  0.00           H
ATOM   3915 HH12 ARG A 235      18.040  54.600 113.300  1.00  0.00           H
ATOM   3916  NH2 ARG A 235      18.100  52.020 113.130  1.00  0.00           N
ATOM   3917 HH21 ARG A 235      18.360  51.050 113.070  1.00  0.00           H
ATOM   3918 HH22 ARG A 235      17.330  52.320 113.690  1.00  0.00           H
ATOM   3919  C   ARG A 235      24.210  53.120 107.230  1.00  0.00           C
ATOM   3920  O   ARG A 235      23.650  53.610 106.230  1.00  0.00           O
ATOM   3921  N   LEU A 236      25.500  53.280 107.480  1.00  0.00           N
ATOM   3922  HN  LEU A 236      26.040  52.950 108.250  1.00  0.00           H
ATOM   3923  CA  LEU A 236      26.330  53.850 106.500  1.00  0.00           C
ATOM   3924  HA  LEU A 236      25.860  54.770 106.170  1.00  0.00           H
ATOM   3925  CB  LEU A 236      27.760  54.240 107.180  1.00  0.00           C
ATOM   3926  HB1 LEU A 236      28.140  53.360 107.750  1.00  0.00           H
ATOM   3927  HB2 LEU A 236      27.440  55.000 107.920  1.00  0.00           H
ATOM   3928  CG  LEU A 236      28.830  54.880 106.210  1.00  0.00           C
ATOM   3929  HG  LEU A 236      29.180  54.050 105.560  1.00  0.00           H
ATOM   3930  CD1 LEU A 236      28.300  56.030 105.350  1.00  0.00           C
ATOM   3931 HD11 LEU A 236      28.080  56.910 105.980  1.00  0.00           H
ATOM   3932 HD12 LEU A 236      27.350  55.700 104.880  1.00  0.00           H
ATOM   3933 HD13 LEU A 236      29.040  56.280 104.550  1.00  0.00           H
ATOM   3934  CD2 LEU A 236      30.090  55.270 106.980  1.00  0.00           C
ATOM   3935 HD21 LEU A 236      30.870  55.180 106.200  1.00  0.00           H
ATOM   3936 HD22 LEU A 236      30.280  54.560 107.810  1.00  0.00           H
ATOM   3937 HD23 LEU A 236      29.960  56.290 107.380  1.00  0.00           H
ATOM   3938  C   LEU A 236      26.520  52.990 105.300  1.00  0.00           C
ATOM   3939  O   LEU A 236      26.360  53.580 104.260  1.00  0.00           O
ATOM   3940  N   ILE A 237      26.760  51.670 105.380  1.00  0.00           N
ATOM   3941  HN  ILE A 237      26.570  51.210 106.240  1.00  0.00           H
ATOM   3942  CA  ILE A 237      26.930  50.830 104.170  1.00  0.00           C
ATOM   3943  HA  ILE A 237      27.650  51.290 103.520  1.00  0.00           H
ATOM   3944  CB  ILE A 237      27.580  49.480 104.410  1.00  0.00           C
ATOM   3945  HB  ILE A 237      27.700  48.990 103.420  1.00  0.00           H
ATOM   3946  CG2 ILE A 237      29.000  49.780 104.990  1.00  0.00           C
ATOM   3947 HG21 ILE A 237      28.860  50.240 106.000  1.00  0.00           H
ATOM   3948 HG22 ILE A 237      29.500  50.600 104.420  1.00  0.00           H
ATOM   3949 HG23 ILE A 237      29.640  48.880 105.130  1.00  0.00           H
ATOM   3950  CG1 ILE A 237      26.830  48.420 105.380  1.00  0.00           C
ATOM   3951 HG11 ILE A 237      25.870  48.160 104.890  1.00  0.00           H
ATOM   3952 HG12 ILE A 237      26.510  48.920 106.320  1.00  0.00           H
ATOM   3953  CD  ILE A 237      27.550  47.120 105.590  1.00  0.00           C
ATOM   3954  HD1 ILE A 237      27.790  46.520 104.690  1.00  0.00           H
ATOM   3955  HD2 ILE A 237      26.830  46.510 106.190  1.00  0.00           H
ATOM   3956  HD3 ILE A 237      28.470  47.300 106.190  1.00  0.00           H
ATOM   3957  C   ILE A 237      25.660  50.800 103.250  1.00  0.00           C
ATOM   3958  O   ILE A 237      25.670  50.880 102.010  1.00  0.00           O
ATOM   3959  N   PHE A 238      24.510  50.720 103.940  1.00  0.00           N
ATOM   3960  HN  PHE A 238      24.630  50.600 104.920  1.00  0.00           H
ATOM   3961  CA  PHE A 238      23.150  50.770 103.420  1.00  0.00           C
ATOM   3962  HA  PHE A 238      23.070  49.880 102.810  1.00  0.00           H
ATOM   3963  CB  PHE A 238      22.140  50.610 104.580  1.00  0.00           C
ATOM   3964  HB1 PHE A 238      22.200  51.490 105.270  1.00  0.00           H
ATOM   3965  HB2 PHE A 238      22.390  49.720 105.180  1.00  0.00           H
ATOM   3966  CG  PHE A 238      20.740  50.380 104.110  1.00  0.00           C
ATOM   3967  CD1 PHE A 238      20.470  49.240 103.440  1.00  0.00           C
ATOM   3968  HD1 PHE A 238      21.190  48.440 103.380  1.00  0.00           H
ATOM   3969  CE1 PHE A 238      19.130  48.940 103.110  1.00  0.00           C
ATOM   3970  HE1 PHE A 238      19.050  48.100 102.430  1.00  0.00           H
ATOM   3971  CZ  PHE A 238      18.030  49.860 103.320  1.00  0.00           C
ATOM   3972  HZ  PHE A 238      17.020  49.600 103.040  1.00  0.00           H
ATOM   3973  CD2 PHE A 238      19.660  51.220 104.480  1.00  0.00           C
ATOM   3974  HD2 PHE A 238      19.950  52.100 105.030  1.00  0.00           H
ATOM   3975  CE2 PHE A 238      18.390  50.980 104.150  1.00  0.00           C
ATOM   3976  HE2 PHE A 238      17.670  51.740 104.410  1.00  0.00           H
ATOM   3977  C   PHE A 238      22.880  52.120 102.750  1.00  0.00           C
ATOM   3978  O   PHE A 238      22.370  52.160 101.620  1.00  0.00           O
ATOM   3979  N   THR A 239      23.190  53.200 103.450  1.00  0.00           N
ATOM   3980  HN  THR A 239      23.690  53.180 104.310  1.00  0.00           H
ATOM   3981  CA  THR A 239      22.990  54.570 102.970  1.00  0.00           C
ATOM   3982  HA  THR A 239      21.930  54.760 102.950  1.00  0.00           H
ATOM   3983  CB  THR A 239      23.470  55.610 104.020  1.00  0.00           C
ATOM   3984  HB  THR A 239      24.440  55.250 104.440  1.00  0.00           H
ATOM   3985  OG1 THR A 239      22.600  55.690 105.120  1.00  0.00           O
ATOM   3986  HG1 THR A 239      22.540  54.870 105.600  1.00  0.00           H
ATOM   3987  CG2 THR A 239      23.800  57.060 103.410  1.00  0.00           C
ATOM   3988 HG21 THR A 239      24.020  57.660 104.320  1.00  0.00           H
ATOM   3989 HG22 THR A 239      22.940  57.510 102.870  1.00  0.00           H
ATOM   3990 HG23 THR A 239      24.620  57.040 102.660  1.00  0.00           H
ATOM   3991  C   THR A 239      23.810  54.890 101.710  1.00  0.00           C
ATOM   3992  O   THR A 239      23.440  55.600 100.790  1.00  0.00           O
ATOM   3993  N   ILE A 240      25.120  54.350 101.580  1.00  0.00           N
ATOM   3994  HN  ILE A 240      25.530  53.920 102.390  1.00  0.00           H
ATOM   3995  CA  ILE A 240      25.970  54.490 100.450  1.00  0.00           C
ATOM   3996  HA  ILE A 240      26.050  55.500 100.070  1.00  0.00           H
ATOM   3997  CB  ILE A 240      27.370  53.950 100.730  1.00  0.00           C
ATOM   3998  HB  ILE A 240      27.220  52.920 101.110  1.00  0.00           H
ATOM   3999  CG2 ILE A 240      28.260  53.950  99.440  1.00  0.00           C
ATOM   4000 HG21 ILE A 240      28.570  54.980  99.150  1.00  0.00           H
ATOM   4001 HG22 ILE A 240      27.950  53.200  98.690  1.00  0.00           H
ATOM   4002 HG23 ILE A 240      29.230  53.530  99.790  1.00  0.00           H
ATOM   4003  CG1 ILE A 240      28.100  54.710 101.850  1.00  0.00           C
ATOM   4004 HG11 ILE A 240      27.360  55.010 102.630  1.00  0.00           H
ATOM   4005 HG12 ILE A 240      28.370  55.730 101.500  1.00  0.00           H
ATOM   4006  CD  ILE A 240      29.260  53.890 102.520  1.00  0.00           C
ATOM   4007  HD1 ILE A 240      29.710  53.130 101.850  1.00  0.00           H
ATOM   4008  HD2 ILE A 240      28.910  53.400 103.460  1.00  0.00           H
ATOM   4009  HD3 ILE A 240      30.110  54.570 102.710  1.00  0.00           H
ATOM   4010  C   ILE A 240      25.410  53.850  99.200  1.00  0.00           C
ATOM   4011  O   ILE A 240      25.360  54.430  98.140  1.00  0.00           O
ATOM   4012  N   MET A 241      24.790  52.650  99.360  1.00  0.00           N
ATOM   4013  HN  MET A 241      24.770  52.260 100.270  1.00  0.00           H
ATOM   4014  CA  MET A 241      24.110  52.020  98.320  1.00  0.00           C
ATOM   4015  HA  MET A 241      24.870  51.850  97.570  1.00  0.00           H
ATOM   4016  CB  MET A 241      23.640  50.570  98.710  1.00  0.00           C
ATOM   4017  HB1 MET A 241      22.880  50.210  97.990  1.00  0.00           H
ATOM   4018  HB2 MET A 241      23.110  50.620  99.690  1.00  0.00           H
ATOM   4019  CG  MET A 241      24.870  49.570  98.960  1.00  0.00           C
ATOM   4020  HG1 MET A 241      24.460  48.670  99.460  1.00  0.00           H
ATOM   4021  HG2 MET A 241      25.600  49.980  99.690  1.00  0.00           H
ATOM   4022  SD  MET A 241      25.900  49.210  97.460  1.00  0.00           S
ATOM   4023  CE  MET A 241      26.360  47.550  98.030  1.00  0.00           C
ATOM   4024  HE1 MET A 241      27.170  47.680  98.780  1.00  0.00           H
ATOM   4025  HE2 MET A 241      26.850  47.130  97.120  1.00  0.00           H
ATOM   4026  HE3 MET A 241      25.520  46.930  98.400  1.00  0.00           H
ATOM   4027  C   MET A 241      22.990  52.680  97.700  1.00  0.00           C
ATOM   4028  O   MET A 241      22.940  52.760  96.470  1.00  0.00           O
ATOM   4029  N   ILE A 242      22.010  53.250  98.530  1.00  0.00           N
ATOM   4030  HN  ILE A 242      22.030  53.060  99.500  1.00  0.00           H
ATOM   4031  CA  ILE A 242      20.920  54.090  98.080  1.00  0.00           C
ATOM   4032  HA  ILE A 242      20.370  53.600  97.290  1.00  0.00           H
ATOM   4033  CB  ILE A 242      20.000  54.370  99.340  1.00  0.00           C
ATOM   4034  HB  ILE A 242      20.750  54.500 100.150  1.00  0.00           H
ATOM   4035  CG2 ILE A 242      19.160  55.640  99.280  1.00  0.00           C
ATOM   4036 HG21 ILE A 242      18.590  55.780 100.220  1.00  0.00           H
ATOM   4037 HG22 ILE A 242      18.590  55.630  98.320  1.00  0.00           H
ATOM   4038 HG23 ILE A 242      19.810  56.540  99.270  1.00  0.00           H
ATOM   4039  CG1 ILE A 242      19.130  53.050  99.610  1.00  0.00           C
ATOM   4040 HG11 ILE A 242      19.680  52.140  99.280  1.00  0.00           H
ATOM   4041 HG12 ILE A 242      18.210  53.160  98.990  1.00  0.00           H
ATOM   4042  CD  ILE A 242      18.790  52.730 101.080  1.00  0.00           C
ATOM   4043  HD1 ILE A 242      18.500  51.670 101.180  1.00  0.00           H
ATOM   4044  HD2 ILE A 242      18.000  53.430 101.420  1.00  0.00           H
ATOM   4045  HD3 ILE A 242      19.620  52.980 101.780  1.00  0.00           H
ATOM   4046  C   ILE A 242      21.350  55.360  97.270  1.00  0.00           C
ATOM   4047  O   ILE A 242      20.810  55.630  96.160  1.00  0.00           O
ATOM   4048  N   VAL A 243      22.420  56.100  97.730  1.00  0.00           N
ATOM   4049  HN  VAL A 243      22.780  56.110  98.660  1.00  0.00           H
ATOM   4050  CA  VAL A 243      23.050  57.160  96.930  1.00  0.00           C
ATOM   4051  HA  VAL A 243      22.220  57.740  96.540  1.00  0.00           H
ATOM   4052  CB  VAL A 243      24.020  57.910  97.760  1.00  0.00           C
ATOM   4053  HB  VAL A 243      24.640  57.130  98.250  1.00  0.00           H
ATOM   4054  CG1 VAL A 243      24.930  58.870  96.930  1.00  0.00           C
ATOM   4055 HG11 VAL A 243      25.530  58.380  96.130  1.00  0.00           H
ATOM   4056 HG12 VAL A 243      25.480  59.580  97.590  1.00  0.00           H
ATOM   4057 HG13 VAL A 243      24.120  59.520  96.510  1.00  0.00           H
ATOM   4058  CG2 VAL A 243      23.190  58.680  98.820  1.00  0.00           C
ATOM   4059 HG21 VAL A 243      22.390  59.170  98.230  1.00  0.00           H
ATOM   4060 HG22 VAL A 243      23.800  59.360  99.450  1.00  0.00           H
ATOM   4061 HG23 VAL A 243      22.780  57.930  99.540  1.00  0.00           H
ATOM   4062  C   VAL A 243      23.690  56.590  95.640  1.00  0.00           C
ATOM   4063  O   VAL A 243      23.350  57.080  94.590  1.00  0.00           O
ATOM   4064  N   TYR A 244      24.430  55.420  95.670  1.00  0.00           N
ATOM   4065  HN  TYR A 244      24.590  55.050  96.580  1.00  0.00           H
ATOM   4066  CA  TYR A 244      25.000  54.820  94.480  1.00  0.00           C
ATOM   4067  HA  TYR A 244      25.650  55.600  94.100  1.00  0.00           H
ATOM   4068  CB  TYR A 244      25.850  53.550  94.840  1.00  0.00           C
ATOM   4069  HB1 TYR A 244      25.230  52.630  94.960  1.00  0.00           H
ATOM   4070  HB2 TYR A 244      26.470  53.820  95.720  1.00  0.00           H
ATOM   4071  CG  TYR A 244      26.830  53.280  93.710  1.00  0.00           C
ATOM   4072  CD1 TYR A 244      26.400  52.500  92.530  1.00  0.00           C
ATOM   4073  HD1 TYR A 244      25.380  52.170  92.380  1.00  0.00           H
ATOM   4074  CE1 TYR A 244      27.320  52.310  91.520  1.00  0.00           C
ATOM   4075  HE1 TYR A 244      27.040  51.860  90.580  1.00  0.00           H
ATOM   4076  CZ  TYR A 244      28.610  52.790  91.590  1.00  0.00           C
ATOM   4077  OH  TYR A 244      29.620  52.560  90.630  1.00  0.00           O
ATOM   4078  HH  TYR A 244      30.390  53.060  90.910  1.00  0.00           H
ATOM   4079  CD2 TYR A 244      28.140  53.750  93.800  1.00  0.00           C
ATOM   4080  HD2 TYR A 244      28.480  54.240  94.700  1.00  0.00           H
ATOM   4081  CE2 TYR A 244      29.030  53.500  92.670  1.00  0.00           C
ATOM   4082  HE2 TYR A 244      30.080  53.680  92.810  1.00  0.00           H
ATOM   4083  C   TYR A 244      23.950  54.490  93.380  1.00  0.00           C
ATOM   4084  O   TYR A 244      24.020  54.750  92.150  1.00  0.00           O
ATOM   4085  N   PHE A 245      22.830  53.950  93.850  1.00  0.00           N
ATOM   4086  HN  PHE A 245      22.740  53.700  94.810  1.00  0.00           H
ATOM   4087  CA  PHE A 245      21.640  53.630  93.010  1.00  0.00           C
ATOM   4088  HA  PHE A 245      21.990  53.160  92.100  1.00  0.00           H
ATOM   4089  CB  PHE A 245      20.610  52.760  93.770  1.00  0.00           C
ATOM   4090  HB1 PHE A 245      19.630  52.890  93.270  1.00  0.00           H
ATOM   4091  HB2 PHE A 245      20.500  53.140  94.800  1.00  0.00           H
ATOM   4092  CG  PHE A 245      21.100  51.290  93.830  1.00  0.00           C
ATOM   4093  CD1 PHE A 245      21.530  50.620  92.740  1.00  0.00           C
ATOM   4094  HD1 PHE A 245      21.530  51.110  91.780  1.00  0.00           H
ATOM   4095  CE1 PHE A 245      22.190  49.390  92.990  1.00  0.00           C
ATOM   4096  HE1 PHE A 245      22.710  48.880  92.180  1.00  0.00           H
ATOM   4097  CZ  PHE A 245      22.240  48.760  94.280  1.00  0.00           C
ATOM   4098  HZ  PHE A 245      22.720  47.810  94.450  1.00  0.00           H
ATOM   4099  CD2 PHE A 245      21.060  50.650  95.130  1.00  0.00           C
ATOM   4100  HD2 PHE A 245      20.560  51.140  95.940  1.00  0.00           H
ATOM   4101  CE2 PHE A 245      21.560  49.350  95.340  1.00  0.00           C
ATOM   4102  HE2 PHE A 245      21.550  48.910  96.320  1.00  0.00           H
ATOM   4103  C   PHE A 245      20.870  54.850  92.440  1.00  0.00           C
ATOM   4104  O   PHE A 245      20.330  54.870  91.350  1.00  0.00           O
ATOM   4105  N   LEU A 246      20.900  55.930  93.210  1.00  0.00           N
ATOM   4106  HN  LEU A 246      21.390  55.970  94.080  1.00  0.00           H
ATOM   4107  CA  LEU A 246      20.200  57.110  92.900  1.00  0.00           C
ATOM   4108  HA  LEU A 246      19.190  56.910  92.610  1.00  0.00           H
ATOM   4109  CB  LEU A 246      20.120  58.020  94.080  1.00  0.00           C
ATOM   4110  HB1 LEU A 246      21.140  58.200  94.490  1.00  0.00           H
ATOM   4111  HB2 LEU A 246      19.550  57.390  94.790  1.00  0.00           H
ATOM   4112  CG  LEU A 246      19.320  59.290  94.070  1.00  0.00           C
ATOM   4113  HG  LEU A 246      19.850  59.940  93.340  1.00  0.00           H
ATOM   4114  CD1 LEU A 246      17.960  59.110  93.410  1.00  0.00           C
ATOM   4115 HD11 LEU A 246      18.080  58.620  92.420  1.00  0.00           H
ATOM   4116 HD12 LEU A 246      17.450  60.090  93.280  1.00  0.00           H
ATOM   4117 HD13 LEU A 246      17.280  58.430  93.970  1.00  0.00           H
ATOM   4118  CD2 LEU A 246      19.370  59.940  95.430  1.00  0.00           C
ATOM   4119 HD21 LEU A 246      20.350  60.080  95.940  1.00  0.00           H
ATOM   4120 HD22 LEU A 246      18.700  59.410  96.140  1.00  0.00           H
ATOM   4121 HD23 LEU A 246      18.860  60.900  95.220  1.00  0.00           H
ATOM   4122  C   LEU A 246      20.840  57.890  91.680  1.00  0.00           C
ATOM   4123  O   LEU A 246      20.170  58.390  90.800  1.00  0.00           O
ATOM   4124  N   PHE A 247      22.170  57.920  91.700  1.00  0.00           N
ATOM   4125  HN  PHE A 247      22.690  57.480  92.420  1.00  0.00           H
ATOM   4126  CA  PHE A 247      22.920  58.820  90.910  1.00  0.00           C
ATOM   4127  HA  PHE A 247      22.340  59.330  90.150  1.00  0.00           H
ATOM   4128  CB  PHE A 247      23.850  59.720  91.720  1.00  0.00           C
ATOM   4129  HB1 PHE A 247      24.450  60.270  90.960  1.00  0.00           H
ATOM   4130  HB2 PHE A 247      24.580  59.160  92.350  1.00  0.00           H
ATOM   4131  CG  PHE A 247      23.020  60.740  92.590  1.00  0.00           C
ATOM   4132  CD1 PHE A 247      22.260  61.620  91.920  1.00  0.00           C
ATOM   4133  HD1 PHE A 247      22.230  61.630  90.840  1.00  0.00           H
ATOM   4134  CE1 PHE A 247      21.530  62.650  92.560  1.00  0.00           C
ATOM   4135  HE1 PHE A 247      21.070  63.450  91.990  1.00  0.00           H
ATOM   4136  CZ  PHE A 247      21.830  62.780  93.940  1.00  0.00           C
ATOM   4137  HZ  PHE A 247      21.360  63.500  94.600  1.00  0.00           H
ATOM   4138  CD2 PHE A 247      23.190  60.830  93.980  1.00  0.00           C
ATOM   4139  HD2 PHE A 247      23.840  60.190  94.560  1.00  0.00           H
ATOM   4140  CE2 PHE A 247      22.620  61.870  94.610  1.00  0.00           C
ATOM   4141  HE2 PHE A 247      22.650  61.980  95.690  1.00  0.00           H
ATOM   4142  C   PHE A 247      23.790  58.020  89.950  1.00  0.00           C
ATOM   4143  O   PHE A 247      23.950  58.440  88.780  1.00  0.00           O
ATOM   4144  N   TRP A 248      24.470  56.920  90.330  1.00  0.00           N
ATOM   4145  HN  TRP A 248      24.300  56.550  91.240  1.00  0.00           H
ATOM   4146  CA  TRP A 248      25.230  56.200  89.420  1.00  0.00           C
ATOM   4147  HA  TRP A 248      25.640  56.970  88.770  1.00  0.00           H
ATOM   4148  CB  TRP A 248      26.430  55.490  90.150  1.00  0.00           C
ATOM   4149  HB1 TRP A 248      26.580  54.420  89.900  1.00  0.00           H
ATOM   4150  HB2 TRP A 248      26.090  55.530  91.210  1.00  0.00           H
ATOM   4151  CG  TRP A 248      27.800  56.100  90.010  1.00  0.00           C
ATOM   4152  CD1 TRP A 248      28.610  56.570  91.000  1.00  0.00           C
ATOM   4153  HD1 TRP A 248      28.380  56.390  92.030  1.00  0.00           H
ATOM   4154  NE1 TRP A 248      29.730  57.130  90.420  1.00  0.00           N
ATOM   4155  HE1 TRP A 248      30.500  57.520  90.890  1.00  0.00           H
ATOM   4156  CE2 TRP A 248      29.730  56.990  89.110  1.00  0.00           C
ATOM   4157  CD2 TRP A 248      28.560  56.330  88.770  1.00  0.00           C
ATOM   4158  CE3 TRP A 248      28.280  56.030  87.480  1.00  0.00           C
ATOM   4159  HE3 TRP A 248      27.320  55.620  87.190  1.00  0.00           H
ATOM   4160  CZ3 TRP A 248      29.230  56.360  86.460  1.00  0.00           C
ATOM   4161  HZ3 TRP A 248      28.940  56.030  85.470  1.00  0.00           H
ATOM   4162  CZ2 TRP A 248      30.660  57.280  88.160  1.00  0.00           C
ATOM   4163  HZ2 TRP A 248      31.590  57.710  88.510  1.00  0.00           H
ATOM   4164  CH2 TRP A 248      30.460  56.910  86.820  1.00  0.00           C
ATOM   4165  HH2 TRP A 248      31.310  57.010  86.160  1.00  0.00           H
ATOM   4166  C   TRP A 248      24.440  55.220  88.520  1.00  0.00           C
ATOM   4167  O   TRP A 248      24.820  54.960  87.390  1.00  0.00           O
ATOM   4168  N   ALA A 249      23.420  54.600  89.060  1.00  0.00           N
ATOM   4169  HN  ALA A 249      23.370  54.580  90.050  1.00  0.00           H
ATOM   4170  CA  ALA A 249      22.630  53.620  88.210  1.00  0.00           C
ATOM   4171  HA  ALA A 249      23.380  52.930  87.860  1.00  0.00           H
ATOM   4172  CB  ALA A 249      21.780  52.700  89.110  1.00  0.00           C
ATOM   4173  HB1 ALA A 249      21.090  52.120  88.470  1.00  0.00           H
ATOM   4174  HB2 ALA A 249      21.180  53.360  89.780  1.00  0.00           H
ATOM   4175  HB3 ALA A 249      22.410  52.040  89.750  1.00  0.00           H
ATOM   4176  C   ALA A 249      22.010  54.100  86.890  1.00  0.00           C
ATOM   4177  O   ALA A 249      22.070  53.260  85.980  1.00  0.00           O
ATOM   4178  N   PRO A 250      21.380  55.270  86.600  1.00  0.00           N
ATOM   4179  CD  PRO A 250      21.260  56.310  87.590  1.00  0.00           C
ATOM   4180  HD1 PRO A 250      22.260  56.800  87.660  1.00  0.00           H
ATOM   4181  HD2 PRO A 250      20.960  55.920  88.580  1.00  0.00           H
ATOM   4182  CA  PRO A 250      21.080  55.820  85.250  1.00  0.00           C
ATOM   4183  HA  PRO A 250      20.170  55.280  85.020  1.00  0.00           H
ATOM   4184  CB  PRO A 250      20.650  57.240  85.540  1.00  0.00           C
ATOM   4185  HB1 PRO A 250      19.810  57.470  84.850  1.00  0.00           H
ATOM   4186  HB2 PRO A 250      21.530  57.900  85.360  1.00  0.00           H
ATOM   4187  CG  PRO A 250      20.320  57.330  87.010  1.00  0.00           C
ATOM   4188  HG1 PRO A 250      20.330  58.310  87.520  1.00  0.00           H
ATOM   4189  HG2 PRO A 250      19.310  56.890  87.130  1.00  0.00           H
ATOM   4190  C   PRO A 250      21.980  55.640  84.060  1.00  0.00           C
ATOM   4191  O   PRO A 250      21.470  55.270  83.010  1.00  0.00           O
ATOM   4192  N   TYR A 251      23.310  55.820  84.220  1.00  0.00           N
ATOM   4193  HN  TYR A 251      23.600  56.140  85.120  1.00  0.00           H
ATOM   4194  CA  TYR A 251      24.350  55.730  83.190  1.00  0.00           C
ATOM   4195  HA  TYR A 251      23.960  56.310  82.370  1.00  0.00           H
ATOM   4196  CB  TYR A 251      25.690  56.200  83.770  1.00  0.00           C
ATOM   4197  HB1 TYR A 251      25.880  55.540  84.640  1.00  0.00           H
ATOM   4198  HB2 TYR A 251      25.700  57.280  84.000  1.00  0.00           H
ATOM   4199  CG  TYR A 251      26.750  56.030  82.710  1.00  0.00           C
ATOM   4200  CD1 TYR A 251      27.080  57.040  81.760  1.00  0.00           C
ATOM   4201  HD1 TYR A 251      26.470  57.930  81.710  1.00  0.00           H
ATOM   4202  CE1 TYR A 251      28.230  56.810  80.860  1.00  0.00           C
ATOM   4203  HE1 TYR A 251      28.350  57.520  80.060  1.00  0.00           H
ATOM   4204  CZ  TYR A 251      29.050  55.670  81.060  1.00  0.00           C
ATOM   4205  OH  TYR A 251      30.160  55.440  80.190  1.00  0.00           O
ATOM   4206  HH  TYR A 251      30.460  56.340  80.050  1.00  0.00           H
ATOM   4207  CD2 TYR A 251      27.530  54.870  82.760  1.00  0.00           C
ATOM   4208  HD2 TYR A 251      27.450  54.260  83.650  1.00  0.00           H
ATOM   4209  CE2 TYR A 251      28.760  54.800  82.100  1.00  0.00           C
ATOM   4210  HE2 TYR A 251      29.330  53.920  82.370  1.00  0.00           H
ATOM   4211  C   TYR A 251      24.310  54.280  82.610  1.00  0.00           C
ATOM   4212  O   TYR A 251      24.440  54.040  81.370  1.00  0.00           O
ATOM   4213  N   ASN A 252      24.160  53.240  83.490  1.00  0.00           N
ATOM   4214  HN  ASN A 252      23.960  53.500  84.430  1.00  0.00           H
ATOM   4215  CA  ASN A 252      24.190  51.820  83.090  1.00  0.00           C
ATOM   4216  HA  ASN A 252      24.990  51.760  82.370  1.00  0.00           H
ATOM   4217  CB  ASN A 252      24.460  51.100  84.410  1.00  0.00           C
ATOM   4218  HB1 ASN A 252      24.420  50.010  84.210  1.00  0.00           H
ATOM   4219  HB2 ASN A 252      23.710  51.450  85.150  1.00  0.00           H
ATOM   4220  CG  ASN A 252      25.850  51.340  84.910  1.00  0.00           C
ATOM   4221  OD1 ASN A 252      26.770  51.120  84.120  1.00  0.00           O
ATOM   4222  ND2 ASN A 252      26.030  51.690  86.230  1.00  0.00           N
ATOM   4223 HD21 ASN A 252      26.930  51.950  86.580  1.00  0.00           H
ATOM   4224 HD22 ASN A 252      25.260  51.990  86.780  1.00  0.00           H
ATOM   4225  C   ASN A 252      22.890  51.320  82.540  1.00  0.00           C
ATOM   4226  O   ASN A 252      22.920  50.580  81.590  1.00  0.00           O
ATOM   4227  N   ILE A 253      21.790  51.980  82.950  1.00  0.00           N
ATOM   4228  HN  ILE A 253      21.850  52.750  83.590  1.00  0.00           H
ATOM   4229  CA  ILE A 253      20.540  51.810  82.120  1.00  0.00           C
ATOM   4230  HA  ILE A 253      20.360  50.750  82.030  1.00  0.00           H
ATOM   4231  CB  ILE A 253      19.340  52.430  82.870  1.00  0.00           C
ATOM   4232  HB  ILE A 253      19.520  53.520  82.940  1.00  0.00           H
ATOM   4233  CG2 ILE A 253      18.120  52.130  82.010  1.00  0.00           C
ATOM   4234 HG21 ILE A 253      17.190  52.600  82.390  1.00  0.00           H
ATOM   4235 HG22 ILE A 253      17.910  51.040  81.970  1.00  0.00           H
ATOM   4236 HG23 ILE A 253      18.180  52.510  80.970  1.00  0.00           H
ATOM   4237  CG1 ILE A 253      19.040  51.880  84.270  1.00  0.00           C
ATOM   4238 HG11 ILE A 253      18.050  52.270  84.580  1.00  0.00           H
ATOM   4239 HG12 ILE A 253      19.660  52.420  85.020  1.00  0.00           H
ATOM   4240  CD  ILE A 253      19.100  50.350  84.510  1.00  0.00           C
ATOM   4241  HD1 ILE A 253      20.100  49.900  84.320  1.00  0.00           H
ATOM   4242  HD2 ILE A 253      18.410  49.900  83.760  1.00  0.00           H
ATOM   4243  HD3 ILE A 253      18.770  50.050  85.530  1.00  0.00           H
ATOM   4244  C   ILE A 253      20.660  52.260  80.670  1.00  0.00           C
ATOM   4245  O   ILE A 253      20.330  51.480  79.780  1.00  0.00           O
ATOM   4246  N   VAL A 254      21.390  53.380  80.390  1.00  0.00           N
ATOM   4247  HN  VAL A 254      21.680  53.930  81.160  1.00  0.00           H
ATOM   4248  CA  VAL A 254      21.800  53.940  79.130  1.00  0.00           C
ATOM   4249  HA  VAL A 254      20.880  53.890  78.570  1.00  0.00           H
ATOM   4250  CB  VAL A 254      22.190  55.400  79.030  1.00  0.00           C
ATOM   4251  HB  VAL A 254      22.910  55.610  79.850  1.00  0.00           H
ATOM   4252  CG1 VAL A 254      22.850  55.850  77.730  1.00  0.00           C
ATOM   4253 HG11 VAL A 254      22.730  56.950  77.580  1.00  0.00           H
ATOM   4254 HG12 VAL A 254      22.430  55.400  76.800  1.00  0.00           H
ATOM   4255 HG13 VAL A 254      23.900  55.510  77.770  1.00  0.00           H
ATOM   4256  CG2 VAL A 254      20.820  56.100  79.190  1.00  0.00           C
ATOM   4257 HG21 VAL A 254      20.940  57.200  79.130  1.00  0.00           H
ATOM   4258 HG22 VAL A 254      20.360  55.800  80.160  1.00  0.00           H
ATOM   4259 HG23 VAL A 254      20.180  55.780  78.340  1.00  0.00           H
ATOM   4260  C   VAL A 254      22.730  53.020  78.300  1.00  0.00           C
ATOM   4261  O   VAL A 254      22.520  52.720  77.130  1.00  0.00           O
ATOM   4262  N   LEU A 255      23.740  52.450  78.890  1.00  0.00           N
ATOM   4263  HN  LEU A 255      23.910  52.680  79.840  1.00  0.00           H
ATOM   4264  CA  LEU A 255      24.650  51.440  78.400  1.00  0.00           C
ATOM   4265  HA  LEU A 255      25.070  51.760  77.460  1.00  0.00           H
ATOM   4266  CB  LEU A 255      25.760  51.040  79.440  1.00  0.00           C
ATOM   4267  HB1 LEU A 255      26.280  50.110  79.120  1.00  0.00           H
ATOM   4268  HB2 LEU A 255      25.210  50.780  80.370  1.00  0.00           H
ATOM   4269  CG  LEU A 255      26.760  52.190  79.690  1.00  0.00           C
ATOM   4270  HG  LEU A 255      26.210  52.930  80.310  1.00  0.00           H
ATOM   4271  CD1 LEU A 255      27.950  51.720  80.570  1.00  0.00           C
ATOM   4272 HD11 LEU A 255      27.580  51.320  81.530  1.00  0.00           H
ATOM   4273 HD12 LEU A 255      28.730  52.470  80.810  1.00  0.00           H
ATOM   4274 HD13 LEU A 255      28.480  50.890  80.050  1.00  0.00           H
ATOM   4275  CD2 LEU A 255      27.230  52.880  78.440  1.00  0.00           C
ATOM   4276 HD21 LEU A 255      27.980  53.650  78.730  1.00  0.00           H
ATOM   4277 HD22 LEU A 255      26.360  53.510  78.120  1.00  0.00           H
ATOM   4278 HD23 LEU A 255      27.560  52.310  77.550  1.00  0.00           H
ATOM   4279  C   LEU A 255      23.920  50.140  77.990  1.00  0.00           C
ATOM   4280  O   LEU A 255      24.170  49.610  76.920  1.00  0.00           O
ATOM   4281  N   LEU A 256      23.090  49.630  78.880  1.00  0.00           N
ATOM   4282  HN  LEU A 256      22.870  50.260  79.620  1.00  0.00           H
ATOM   4283  CA  LEU A 256      22.310  48.400  78.750  1.00  0.00           C
ATOM   4284  HA  LEU A 256      23.020  47.610  78.530  1.00  0.00           H
ATOM   4285  CB  LEU A 256      21.610  48.170  80.130  1.00  0.00           C
ATOM   4286  HB1 LEU A 256      20.870  48.940  80.440  1.00  0.00           H
ATOM   4287  HB2 LEU A 256      22.440  48.160  80.870  1.00  0.00           H
ATOM   4288  CG  LEU A 256      20.930  46.800  80.270  1.00  0.00           C
ATOM   4289  HG  LEU A 256      20.080  46.770  79.560  1.00  0.00           H
ATOM   4290  CD1 LEU A 256      21.860  45.640  79.960  1.00  0.00           C
ATOM   4291 HD11 LEU A 256      22.270  45.580  78.930  1.00  0.00           H
ATOM   4292 HD12 LEU A 256      21.350  44.710  80.310  1.00  0.00           H
ATOM   4293 HD13 LEU A 256      22.700  45.770  80.670  1.00  0.00           H
ATOM   4294  CD2 LEU A 256      20.320  46.660  81.670  1.00  0.00           C
ATOM   4295 HD21 LEU A 256      21.130  46.770  82.430  1.00  0.00           H
ATOM   4296 HD22 LEU A 256      19.730  45.720  81.670  1.00  0.00           H
ATOM   4297 HD23 LEU A 256      19.630  47.490  81.930  1.00  0.00           H
ATOM   4298  C   LEU A 256      21.350  48.460  77.620  1.00  0.00           C
ATOM   4299  O   LEU A 256      21.210  47.490  76.950  1.00  0.00           O
ATOM   4300  N   LEU A 257      20.740  49.640  77.370  1.00  0.00           N
ATOM   4301  HN  LEU A 257      20.680  50.290  78.120  1.00  0.00           H
ATOM   4302  CA  LEU A 257      20.170  49.920  76.090  1.00  0.00           C
ATOM   4303  HA  LEU A 257      19.360  49.220  75.960  1.00  0.00           H
ATOM   4304  CB  LEU A 257      19.550  51.320  76.110  1.00  0.00           C
ATOM   4305  HB1 LEU A 257      18.950  51.590  75.220  1.00  0.00           H
ATOM   4306  HB2 LEU A 257      20.260  52.160  76.270  1.00  0.00           H
ATOM   4307  CG  LEU A 257      18.410  51.510  77.150  1.00  0.00           C
ATOM   4308  HG  LEU A 257      18.710  51.010  78.090  1.00  0.00           H
ATOM   4309  CD1 LEU A 257      18.210  52.980  77.490  1.00  0.00           C
ATOM   4310 HD11 LEU A 257      19.230  53.300  77.790  1.00  0.00           H
ATOM   4311 HD12 LEU A 257      17.540  53.120  78.380  1.00  0.00           H
ATOM   4312 HD13 LEU A 257      17.850  53.570  76.620  1.00  0.00           H
ATOM   4313  CD2 LEU A 257      17.120  50.910  76.680  1.00  0.00           C
ATOM   4314 HD21 LEU A 257      16.910  51.080  75.600  1.00  0.00           H
ATOM   4315 HD22 LEU A 257      16.270  51.120  77.360  1.00  0.00           H
ATOM   4316 HD23 LEU A 257      17.200  49.810  76.780  1.00  0.00           H
ATOM   4317  C   LEU A 257      21.100  49.750  74.900  1.00  0.00           C
ATOM   4318  O   LEU A 257      20.750  49.070  73.920  1.00  0.00           O
ATOM   4319  N   ASN A 258      22.260  50.430  74.880  1.00  0.00           N
ATOM   4320  HN  ASN A 258      22.380  51.050  75.650  1.00  0.00           H
ATOM   4321  CA  ASN A 258      23.210  50.460  73.790  1.00  0.00           C
ATOM   4322  HA  ASN A 258      22.570  50.740  72.960  1.00  0.00           H
ATOM   4323  CB  ASN A 258      24.270  51.610  74.020  1.00  0.00           C
ATOM   4324  HB1 ASN A 258      24.920  51.540  74.920  1.00  0.00           H
ATOM   4325  HB2 ASN A 258      23.610  52.500  74.080  1.00  0.00           H
ATOM   4326  CG  ASN A 258      25.260  51.790  72.870  1.00  0.00           C
ATOM   4327  OD1 ASN A 258      24.930  51.380  71.770  1.00  0.00           O
ATOM   4328  ND2 ASN A 258      26.410  52.420  73.090  1.00  0.00           N
ATOM   4329 HD21 ASN A 258      26.790  52.540  74.010  1.00  0.00           H
ATOM   4330 HD22 ASN A 258      27.010  52.330  72.300  1.00  0.00           H
ATOM   4331  C   ASN A 258      23.840  49.110  73.520  1.00  0.00           C
ATOM   4332  O   ASN A 258      24.350  48.800  72.430  1.00  0.00           O
ATOM   4333  N   THR A 259      23.780  48.280  74.550  1.00  0.00           N
ATOM   4334  HN  THR A 259      23.410  48.650  75.400  1.00  0.00           H
ATOM   4335  CA  THR A 259      24.260  46.910  74.490  1.00  0.00           C
ATOM   4336  HA  THR A 259      25.270  46.970  74.110  1.00  0.00           H
ATOM   4337  CB  THR A 259      24.300  46.180  75.820  1.00  0.00           C
ATOM   4338  HB  THR A 259      23.270  46.010  76.190  1.00  0.00           H
ATOM   4339  OG1 THR A 259      25.040  46.910  76.780  1.00  0.00           O
ATOM   4340  HG1 THR A 259      24.640  47.780  76.860  1.00  0.00           H
ATOM   4341  CG2 THR A 259      25.050  44.840  75.750  1.00  0.00           C
ATOM   4342 HG21 THR A 259      26.090  44.990  75.380  1.00  0.00           H
ATOM   4343 HG22 THR A 259      24.500  44.080  75.160  1.00  0.00           H
ATOM   4344 HG23 THR A 259      25.260  44.420  76.750  1.00  0.00           H
ATOM   4345  C   THR A 259      23.350  46.090  73.530  1.00  0.00           C
ATOM   4346  O   THR A 259      23.790  45.120  72.880  1.00  0.00           O
ATOM   4347  N   PHE A 260      22.010  46.410  73.450  1.00  0.00           N
ATOM   4348  HN  PHE A 260      21.780  47.280  73.870  1.00  0.00           H
ATOM   4349  CA  PHE A 260      21.070  45.610  72.630  1.00  0.00           C
ATOM   4350  HA  PHE A 260      21.660  44.890  72.080  1.00  0.00           H
ATOM   4351  CB  PHE A 260      20.040  44.900  73.530  1.00  0.00           C
ATOM   4352  HB1 PHE A 260      19.130  44.460  73.060  1.00  0.00           H
ATOM   4353  HB2 PHE A 260      19.780  45.690  74.270  1.00  0.00           H
ATOM   4354  CG  PHE A 260      20.810  43.800  74.200  1.00  0.00           C
ATOM   4355  CD1 PHE A 260      21.230  43.900  75.540  1.00  0.00           C
ATOM   4356  HD1 PHE A 260      20.840  44.790  76.020  1.00  0.00           H
ATOM   4357  CE1 PHE A 260      22.070  43.000  76.150  1.00  0.00           C
ATOM   4358  HE1 PHE A 260      22.400  43.120  77.170  1.00  0.00           H
ATOM   4359  CZ  PHE A 260      22.530  41.860  75.450  1.00  0.00           C
ATOM   4360  HZ  PHE A 260      23.290  41.280  75.950  1.00  0.00           H
ATOM   4361  CD2 PHE A 260      21.270  42.640  73.580  1.00  0.00           C
ATOM   4362  HD2 PHE A 260      20.980  42.590  72.540  1.00  0.00           H
ATOM   4363  CE2 PHE A 260      22.100  41.710  74.140  1.00  0.00           C
ATOM   4364  HE2 PHE A 260      22.530  40.870  73.610  1.00  0.00           H
ATOM   4365  C   PHE A 260      20.360  46.450  71.580  1.00  0.00           C
ATOM   4366  O   PHE A 260      19.230  46.240  71.150  1.00  0.00           O
ATOM   4367  N   GLN A 261      21.070  47.480  71.180  1.00  0.00           N
ATOM   4368  HN  GLN A 261      22.000  47.610  71.510  1.00  0.00           H
ATOM   4369  CA  GLN A 261      20.740  48.530  70.150  1.00  0.00           C
ATOM   4370  HA  GLN A 261      20.290  49.380  70.640  1.00  0.00           H
ATOM   4371  CB  GLN A 261      22.080  49.150  69.520  1.00  0.00           C
ATOM   4372  HB1 GLN A 261      22.740  49.450  70.370  1.00  0.00           H
ATOM   4373  HB2 GLN A 261      21.810  50.060  68.930  1.00  0.00           H
ATOM   4374  CG  GLN A 261      22.980  48.190  68.630  1.00  0.00           C
ATOM   4375  HG1 GLN A 261      23.910  48.800  68.680  1.00  0.00           H
ATOM   4376  HG2 GLN A 261      22.680  48.320  67.570  1.00  0.00           H
ATOM   4377  CD  GLN A 261      23.240  46.760  69.070  1.00  0.00           C
ATOM   4378  OE1 GLN A 261      22.370  45.890  68.820  1.00  0.00           O
ATOM   4379  NE2 GLN A 261      24.390  46.540  69.790  1.00  0.00           N
ATOM   4380 HE21 GLN A 261      24.570  45.580  70.000  1.00  0.00           H
ATOM   4381 HE22 GLN A 261      25.010  47.300  69.980  1.00  0.00           H
ATOM   4382  C   GLN A 261      19.730  48.220  69.140  1.00  0.00           C
ATOM   4383  O   GLN A 261      18.740  48.990  69.050  1.00  0.00           O
ATOM   4384  N   GLU A 262      19.810  47.170  68.300  1.00  0.00           N
ATOM   4385  HN  GLU A 262      20.510  46.500  68.520  1.00  0.00           H
ATOM   4386  CA  GLU A 262      18.890  46.880  67.260  1.00  0.00           C
ATOM   4387  HA  GLU A 262      18.950  47.670  66.530  1.00  0.00           H
ATOM   4388  CB  GLU A 262      19.280  45.570  66.510  1.00  0.00           C
ATOM   4389  HB1 GLU A 262      18.410  45.390  65.850  1.00  0.00           H
ATOM   4390  HB2 GLU A 262      19.300  44.670  67.150  1.00  0.00           H
ATOM   4391  CG  GLU A 262      20.560  45.740  65.660  1.00  0.00           C
ATOM   4392  HG1 GLU A 262      21.460  45.420  66.220  1.00  0.00           H
ATOM   4393  HG2 GLU A 262      20.760  46.780  65.350  1.00  0.00           H
ATOM   4394  CD  GLU A 262      20.530  45.010  64.390  1.00  0.00           C
ATOM   4395  OE1 GLU A 262      20.390  45.540  63.260  1.00  0.00           O
ATOM   4396  OE2 GLU A 262      20.820  43.800  64.510  1.00  0.00           O
ATOM   4397  C   GLU A 262      17.440  46.720  67.760  1.00  0.00           C
ATOM   4398  O   GLU A 262      16.450  47.210  67.200  1.00  0.00           O
ATOM   4399  N   PHE A 263      17.230  46.030  68.880  1.00  0.00           N
ATOM   4400  HN  PHE A 263      18.030  45.650  69.340  1.00  0.00           H
ATOM   4401  CA  PHE A 263      16.030  45.860  69.540  1.00  0.00           C
ATOM   4402  HA  PHE A 263      15.260  45.380  68.950  1.00  0.00           H
ATOM   4403  CB  PHE A 263      16.190  44.950  70.810  1.00  0.00           C
ATOM   4404  HB1 PHE A 263      16.830  45.420  71.580  1.00  0.00           H
ATOM   4405  HB2 PHE A 263      16.680  43.990  70.510  1.00  0.00           H
ATOM   4406  CG  PHE A 263      14.880  44.610  71.560  1.00  0.00           C
ATOM   4407  CD1 PHE A 263      14.130  43.440  71.220  1.00  0.00           C
ATOM   4408  HD1 PHE A 263      14.380  42.850  70.350  1.00  0.00           H
ATOM   4409  CE1 PHE A 263      12.920  43.220  71.930  1.00  0.00           C
ATOM   4410  HE1 PHE A 263      12.320  42.390  71.610  1.00  0.00           H
ATOM   4411  CZ  PHE A 263      12.470  44.160  72.880  1.00  0.00           C
ATOM   4412  HZ  PHE A 263      11.510  43.900  73.320  1.00  0.00           H
ATOM   4413  CD2 PHE A 263      14.480  45.540  72.530  1.00  0.00           C
ATOM   4414  HD2 PHE A 263      15.080  46.410  72.750  1.00  0.00           H
ATOM   4415  CE2 PHE A 263      13.270  45.290  73.220  1.00  0.00           C
ATOM   4416  HE2 PHE A 263      12.950  46.010  73.960  1.00  0.00           H
ATOM   4417  C   PHE A 263      15.240  47.090  69.900  1.00  0.00           C
ATOM   4418  O   PHE A 263      14.040  47.240  69.570  1.00  0.00           O
ATOM   4419  N   PHE A 264      15.950  48.080  70.450  1.00  0.00           N
ATOM   4420  HN  PHE A 264      16.870  47.880  70.770  1.00  0.00           H
ATOM   4421  CA  PHE A 264      15.290  49.350  70.890  1.00  0.00           C
ATOM   4422  HA  PHE A 264      14.280  49.060  71.150  1.00  0.00           H
ATOM   4423  CB  PHE A 264      15.880  49.960  72.170  1.00  0.00           C
ATOM   4424  HB1 PHE A 264      15.330  50.850  72.540  1.00  0.00           H
ATOM   4425  HB2 PHE A 264      16.890  50.370  71.970  1.00  0.00           H
ATOM   4426  CG  PHE A 264      15.950  49.080  73.430  1.00  0.00           C
ATOM   4427  CD1 PHE A 264      14.780  48.890  74.260  1.00  0.00           C
ATOM   4428  HD1 PHE A 264      13.850  49.310  73.910  1.00  0.00           H
ATOM   4429  CE1 PHE A 264      14.930  48.090  75.420  1.00  0.00           C
ATOM   4430  HE1 PHE A 264      14.140  48.170  76.160  1.00  0.00           H
ATOM   4431  CZ  PHE A 264      16.110  47.530  75.800  1.00  0.00           C
ATOM   4432  HZ  PHE A 264      16.110  47.000  76.740  1.00  0.00           H
ATOM   4433  CD2 PHE A 264      17.130  48.500  73.880  1.00  0.00           C
ATOM   4434  HD2 PHE A 264      18.060  48.700  73.380  1.00  0.00           H
ATOM   4435  CE2 PHE A 264      17.160  47.600  74.960  1.00  0.00           C
ATOM   4436  HE2 PHE A 264      18.160  47.250  75.160  1.00  0.00           H
ATOM   4437  C   PHE A 264      15.210  50.390  69.790  1.00  0.00           C
ATOM   4438  O   PHE A 264      14.810  51.480  70.010  1.00  0.00           O
ATOM   4439  N   GLY A 265      15.570  50.010  68.540  1.00  0.00           N
ATOM   4440  HN  GLY A 265      15.760  49.030  68.500  1.00  0.00           H
ATOM   4441  CA  GLY A 265      15.610  50.800  67.280  1.00  0.00           C
ATOM   4442  HA1 GLY A 265      14.580  51.120  67.230  1.00  0.00           H
ATOM   4443  HA2 GLY A 265      15.890  50.260  66.390  1.00  0.00           H
ATOM   4444  C   GLY A 265      16.570  51.880  67.320  1.00  0.00           C
ATOM   4445  O   GLY A 265      16.390  53.010  66.850  1.00  0.00           O
ATOM   4446  N   LEU A 266      17.750  51.640  67.930  1.00  0.00           N
ATOM   4447  HN  LEU A 266      17.880  50.740  68.340  1.00  0.00           H
ATOM   4448  CA  LEU A 266      18.590  52.840  68.240  1.00  0.00           C
ATOM   4449  HA  LEU A 266      17.950  53.710  68.230  1.00  0.00           H
ATOM   4450  CB  LEU A 266      19.310  52.750  69.650  1.00  0.00           C
ATOM   4451  HB1 LEU A 266      19.710  53.730  69.980  1.00  0.00           H
ATOM   4452  HB2 LEU A 266      20.210  52.100  69.600  1.00  0.00           H
ATOM   4453  CG  LEU A 266      18.400  52.340  70.800  1.00  0.00           C
ATOM   4454  HG  LEU A 266      18.040  51.300  70.700  1.00  0.00           H
ATOM   4455  CD1 LEU A 266      19.100  52.320  72.160  1.00  0.00           C
ATOM   4456 HD11 LEU A 266      19.270  53.340  72.570  1.00  0.00           H
ATOM   4457 HD12 LEU A 266      20.020  51.710  72.070  1.00  0.00           H
ATOM   4458 HD13 LEU A 266      18.450  51.850  72.930  1.00  0.00           H
ATOM   4459  CD2 LEU A 266      17.200  53.250  70.830  1.00  0.00           C
ATOM   4460 HD21 LEU A 266      16.750  53.170  69.810  1.00  0.00           H
ATOM   4461 HD22 LEU A 266      17.360  54.340  70.910  1.00  0.00           H
ATOM   4462 HD23 LEU A 266      16.520  52.860  71.610  1.00  0.00           H
ATOM   4463  C   LEU A 266      19.680  53.290  67.240  1.00  0.00           C
ATOM   4464  O   LEU A 266      20.440  54.210  67.490  1.00  0.00           O
ATOM   4465  N   ASN A 267      19.730  52.550  66.080  1.00  0.00           N
ATOM   4466  HN  ASN A 267      19.140  51.780  65.840  1.00  0.00           H
ATOM   4467  CA  ASN A 267      20.840  52.780  65.170  1.00  0.00           C
ATOM   4468  HA  ASN A 267      21.700  53.160  65.700  1.00  0.00           H
ATOM   4469  CB  ASN A 267      21.190  51.490  64.400  1.00  0.00           C
ATOM   4470  HB1 ASN A 267      22.020  51.570  63.670  1.00  0.00           H
ATOM   4471  HB2 ASN A 267      20.290  51.120  63.880  1.00  0.00           H
ATOM   4472  CG  ASN A 267      21.550  50.450  65.390  1.00  0.00           C
ATOM   4473  OD1 ASN A 267      22.690  50.480  65.880  1.00  0.00           O
ATOM   4474  ND2 ASN A 267      20.640  49.510  65.730  1.00  0.00           N
ATOM   4475 HD21 ASN A 267      20.870  48.950  66.520  1.00  0.00           H
ATOM   4476 HD22 ASN A 267      19.730  49.510  65.320  1.00  0.00           H
ATOM   4477  C   ASN A 267      20.440  53.800  64.070  1.00  0.00           C
ATOM   4478  O   ASN A 267      20.170  53.390  62.940  1.00  0.00           O
ATOM   4479  N   ASN A 268      20.390  55.050  64.400  1.00  0.00           N
ATOM   4480  HN  ASN A 268      20.480  55.250  65.370  1.00  0.00           H
ATOM   4481  CA  ASN A 268      19.860  56.040  63.440  1.00  0.00           C
ATOM   4482  HA  ASN A 268      20.370  55.880  62.500  1.00  0.00           H
ATOM   4483  CB  ASN A 268      18.330  56.040  63.290  1.00  0.00           C
ATOM   4484  HB1 ASN A 268      18.160  55.090  62.750  1.00  0.00           H
ATOM   4485  HB2 ASN A 268      17.960  56.800  62.570  1.00  0.00           H
ATOM   4486  CG  ASN A 268      17.520  55.990  64.610  1.00  0.00           C
ATOM   4487  OD1 ASN A 268      17.450  57.000  65.280  1.00  0.00           O
ATOM   4488  ND2 ASN A 268      17.070  54.830  65.150  1.00  0.00           N
ATOM   4489 HD21 ASN A 268      17.110  53.920  64.740  1.00  0.00           H
ATOM   4490 HD22 ASN A 268      16.890  54.750  66.130  1.00  0.00           H
ATOM   4491  C   ASN A 268      20.310  57.440  64.050  1.00  0.00           C
ATOM   4492  O   ASN A 268      20.800  57.500  65.170  1.00  0.00           O
ATOM   4493  N   CYS A 269      20.300  58.550  63.220  1.00  0.00           N
ATOM   4494  HN  CYS A 269      20.130  58.400  62.240  1.00  0.00           H
ATOM   4495  CA  CYS A 269      20.780  59.830  63.690  1.00  0.00           C
ATOM   4496  HA  CYS A 269      21.790  59.630  63.990  1.00  0.00           H
ATOM   4497  CB  CYS A 269      20.820  60.760  62.510  1.00  0.00           C
ATOM   4498  HB1 CYS A 269      19.780  60.910  62.140  1.00  0.00           H
ATOM   4499  HB2 CYS A 269      21.420  60.380  61.660  1.00  0.00           H
ATOM   4500  SG  CYS A 269      21.590  62.380  62.820  1.00  0.00           S
ATOM   4501  C   CYS A 269      20.040  60.440  64.910  1.00  0.00           C
ATOM   4502  O   CYS A 269      20.610  61.000  65.800  1.00  0.00           O
ATOM   4503  N   SER A 270      18.690  60.380  64.920  1.00  0.00           N
ATOM   4504  HN  SER A 270      18.170  60.000  64.160  1.00  0.00           H
ATOM   4505  CA  SER A 270      17.860  60.770  66.010  1.00  0.00           C
ATOM   4506  HA  SER A 270      17.960  61.840  66.120  1.00  0.00           H
ATOM   4507  CB  SER A 270      16.420  60.420  65.670  1.00  0.00           C
ATOM   4508  HB1 SER A 270      16.350  59.320  65.510  1.00  0.00           H
ATOM   4509  HB2 SER A 270      16.270  60.990  64.730  1.00  0.00           H
ATOM   4510  OG  SER A 270      15.470  60.780  66.620  1.00  0.00           O
ATOM   4511  HG1 SER A 270      15.260  61.710  66.520  1.00  0.00           H
ATOM   4512  C   SER A 270      18.180  60.050  67.380  1.00  0.00           C
ATOM   4513  O   SER A 270      18.510  60.670  68.440  1.00  0.00           O
ATOM   4514  N   SER A 271      18.220  58.690  67.360  1.00  0.00           N
ATOM   4515  HN  SER A 271      18.020  58.160  66.530  1.00  0.00           H
ATOM   4516  CA  SER A 271      18.570  57.890  68.530  1.00  0.00           C
ATOM   4517  HA  SER A 271      17.970  58.300  69.330  1.00  0.00           H
ATOM   4518  CB  SER A 271      18.200  56.440  68.380  1.00  0.00           C
ATOM   4519  HB1 SER A 271      18.470  55.880  69.300  1.00  0.00           H
ATOM   4520  HB2 SER A 271      18.730  56.010  67.500  1.00  0.00           H
ATOM   4521  OG  SER A 271      16.810  56.250  68.120  1.00  0.00           O
ATOM   4522  HG1 SER A 271      16.310  56.790  68.730  1.00  0.00           H
ATOM   4523  C   SER A 271      20.030  58.020  69.020  1.00  0.00           C
ATOM   4524  O   SER A 271      20.350  58.010  70.180  1.00  0.00           O
ATOM   4525  N   SER A 272      20.980  58.140  68.130  1.00  0.00           N
ATOM   4526  HN  SER A 272      20.770  58.040  67.160  1.00  0.00           H
ATOM   4527  CA  SER A 272      22.360  58.440  68.490  1.00  0.00           C
ATOM   4528  HA  SER A 272      22.570  57.840  69.360  1.00  0.00           H
ATOM   4529  CB  SER A 272      23.320  58.110  67.430  1.00  0.00           C
ATOM   4530  HB1 SER A 272      23.300  57.010  67.250  1.00  0.00           H
ATOM   4531  HB2 SER A 272      24.370  58.290  67.740  1.00  0.00           H
ATOM   4532  OG  SER A 272      23.010  58.730  66.220  1.00  0.00           O
ATOM   4533  HG1 SER A 272      22.190  58.420  65.820  1.00  0.00           H
ATOM   4534  C   SER A 272      22.610  59.800  69.020  1.00  0.00           C
ATOM   4535  O   SER A 272      23.420  59.910  69.920  1.00  0.00           O
ATOM   4536  N   ASN A 273      21.940  60.840  68.510  1.00  0.00           N
ATOM   4537  HN  ASN A 273      21.460  60.800  67.640  1.00  0.00           H
ATOM   4538  CA  ASN A 273      22.010  62.220  69.070  1.00  0.00           C
ATOM   4539  HA  ASN A 273      23.040  62.570  69.030  1.00  0.00           H
ATOM   4540  CB  ASN A 273      21.060  63.070  68.160  1.00  0.00           C
ATOM   4541  HB1 ASN A 273      20.040  62.640  68.120  1.00  0.00           H
ATOM   4542  HB2 ASN A 273      21.450  62.960  67.120  1.00  0.00           H
ATOM   4543  CG  ASN A 273      21.020  64.590  68.530  1.00  0.00           C
ATOM   4544  OD1 ASN A 273      21.980  65.280  68.960  1.00  0.00           O
ATOM   4545  ND2 ASN A 273      19.830  65.130  68.370  1.00  0.00           N
ATOM   4546 HD21 ASN A 273      19.980  66.120  68.390  1.00  0.00           H
ATOM   4547 HD22 ASN A 273      19.080  64.540  68.090  1.00  0.00           H
ATOM   4548  C   ASN A 273      21.510  62.110  70.480  1.00  0.00           C
ATOM   4549  O   ASN A 273      22.160  62.650  71.360  1.00  0.00           O
ATOM   4550  N   ARG A 274      20.410  61.450  70.680  1.00  0.00           N
ATOM   4551  HN  ARG A 274      19.860  60.960  70.020  1.00  0.00           H
ATOM   4552  CA  ARG A 274      19.820  61.390  72.030  1.00  0.00           C
ATOM   4553  HA  ARG A 274      19.710  62.400  72.380  1.00  0.00           H
ATOM   4554  CB  ARG A 274      18.360  60.690  71.810  1.00  0.00           C
ATOM   4555  HB1 ARG A 274      17.960  60.270  72.760  1.00  0.00           H
ATOM   4556  HB2 ARG A 274      18.450  59.940  71.000  1.00  0.00           H
ATOM   4557  CG  ARG A 274      17.300  61.640  71.340  1.00  0.00           C
ATOM   4558  HG1 ARG A 274      17.640  62.350  70.560  1.00  0.00           H
ATOM   4559  HG2 ARG A 274      17.050  62.260  72.220  1.00  0.00           H
ATOM   4560  CD  ARG A 274      16.090  60.940  70.880  1.00  0.00           C
ATOM   4561  HD1 ARG A 274      15.570  60.450  71.720  1.00  0.00           H
ATOM   4562  HD2 ARG A 274      16.360  60.240  70.050  1.00  0.00           H
ATOM   4563  NE  ARG A 274      15.100  61.900  70.210  1.00  0.00           N
ATOM   4564  HE  ARG A 274      15.380  62.860  70.120  1.00  0.00           H
ATOM   4565  CZ  ARG A 274      13.870  61.480  69.800  1.00  0.00           C
ATOM   4566  NH1 ARG A 274      13.340  60.320  70.030  1.00  0.00           N
ATOM   4567 HH11 ARG A 274      13.700  59.740  70.760  1.00  0.00           H
ATOM   4568 HH12 ARG A 274      12.430  60.080  69.680  1.00  0.00           H
ATOM   4569  NH2 ARG A 274      13.250  62.350  69.000  1.00  0.00           N
ATOM   4570 HH21 ARG A 274      13.570  63.270  68.780  1.00  0.00           H
ATOM   4571 HH22 ARG A 274      12.340  62.060  68.700  1.00  0.00           H
ATOM   4572  C   ARG A 274      20.690  60.530  72.930  1.00  0.00           C
ATOM   4573  O   ARG A 274      20.740  60.740  74.100  1.00  0.00           O
ATOM   4574  N   LEU A 275      21.330  59.460  72.410  1.00  0.00           N
ATOM   4575  HN  LEU A 275      21.100  59.250  71.460  1.00  0.00           H
ATOM   4576  CA  LEU A 275      22.130  58.490  73.140  1.00  0.00           C
ATOM   4577  HA  LEU A 275      21.580  58.150  74.010  1.00  0.00           H
ATOM   4578  CB  LEU A 275      22.260  57.140  72.350  1.00  0.00           C
ATOM   4579  HB1 LEU A 275      22.690  57.420  71.360  1.00  0.00           H
ATOM   4580  HB2 LEU A 275      21.250  56.700  72.250  1.00  0.00           H
ATOM   4581  CG  LEU A 275      23.080  56.050  72.960  1.00  0.00           C
ATOM   4582  HG  LEU A 275      23.980  56.420  73.500  1.00  0.00           H
ATOM   4583  CD1 LEU A 275      22.260  55.350  74.070  1.00  0.00           C
ATOM   4584 HD11 LEU A 275      22.870  54.540  74.510  1.00  0.00           H
ATOM   4585 HD12 LEU A 275      21.370  54.840  73.640  1.00  0.00           H
ATOM   4586 HD13 LEU A 275      21.870  56.050  74.840  1.00  0.00           H
ATOM   4587  CD2 LEU A 275      23.480  54.960  71.970  1.00  0.00           C
ATOM   4588 HD21 LEU A 275      24.000  55.360  71.070  1.00  0.00           H
ATOM   4589 HD22 LEU A 275      22.620  54.390  71.550  1.00  0.00           H
ATOM   4590 HD23 LEU A 275      24.170  54.220  72.420  1.00  0.00           H
ATOM   4591  C   LEU A 275      23.400  59.070  73.650  1.00  0.00           C
ATOM   4592  O   LEU A 275      23.720  58.860  74.840  1.00  0.00           O
ATOM   4593  N   ASP A 276      24.010  59.930  72.820  1.00  0.00           N
ATOM   4594  HN  ASP A 276      23.700  60.080  71.890  1.00  0.00           H
ATOM   4595  CA  ASP A 276      25.060  60.760  73.250  1.00  0.00           C
ATOM   4596  HA  ASP A 276      25.850  60.110  73.600  1.00  0.00           H
ATOM   4597  CB  ASP A 276      25.490  61.400  71.920  1.00  0.00           C
ATOM   4598  HB1 ASP A 276      24.690  62.110  71.610  1.00  0.00           H
ATOM   4599  HB2 ASP A 276      25.670  60.590  71.180  1.00  0.00           H
ATOM   4600  CG  ASP A 276      26.800  62.240  71.900  1.00  0.00           C
ATOM   4601  OD1 ASP A 276      27.520  62.290  72.950  1.00  0.00           O
ATOM   4602  OD2 ASP A 276      27.120  62.920  70.890  1.00  0.00           O
ATOM   4603  C   ASP A 276      24.790  61.750  74.380  1.00  0.00           C
ATOM   4604  O   ASP A 276      25.610  61.770  75.340  1.00  0.00           O
ATOM   4605  N   GLN A 277      23.650  62.540  74.360  1.00  0.00           N
ATOM   4606  HN  GLN A 277      23.030  62.470  73.580  1.00  0.00           H
ATOM   4607  CA  GLN A 277      23.220  63.490  75.350  1.00  0.00           C
ATOM   4608  HA  GLN A 277      24.120  64.070  75.480  1.00  0.00           H
ATOM   4609  CB  GLN A 277      22.040  64.310  74.820  1.00  0.00           C
ATOM   4610  HB1 GLN A 277      21.680  64.910  75.680  1.00  0.00           H
ATOM   4611  HB2 GLN A 277      21.200  63.660  74.480  1.00  0.00           H
ATOM   4612  CG  GLN A 277      22.310  65.300  73.660  1.00  0.00           C
ATOM   4613  HG1 GLN A 277      21.850  66.310  73.810  1.00  0.00           H
ATOM   4614  HG2 GLN A 277      21.760  65.000  72.740  1.00  0.00           H
ATOM   4615  CD  GLN A 277      23.800  65.440  73.300  1.00  0.00           C
ATOM   4616  OE1 GLN A 277      24.660  66.180  73.820  1.00  0.00           O
ATOM   4617  NE2 GLN A 277      24.050  64.740  72.170  1.00  0.00           N
ATOM   4618 HE21 GLN A 277      24.950  64.820  71.750  1.00  0.00           H
ATOM   4619 HE22 GLN A 277      23.420  64.040  71.840  1.00  0.00           H
ATOM   4620  C   GLN A 277      22.920  62.820  76.660  1.00  0.00           C
ATOM   4621  O   GLN A 277      23.330  63.260  77.730  1.00  0.00           O
ATOM   4622  N   ALA A 278      22.140  61.720  76.490  1.00  0.00           N
ATOM   4623  HN  ALA A 278      21.750  61.430  75.630  1.00  0.00           H
ATOM   4624  CA  ALA A 278      21.820  60.850  77.620  1.00  0.00           C
ATOM   4625  HA  ALA A 278      21.170  61.320  78.350  1.00  0.00           H
ATOM   4626  CB  ALA A 278      21.090  59.650  77.120  1.00  0.00           C
ATOM   4627  HB1 ALA A 278      20.130  59.970  76.680  1.00  0.00           H
ATOM   4628  HB2 ALA A 278      20.820  58.940  77.930  1.00  0.00           H
ATOM   4629  HB3 ALA A 278      21.730  59.040  76.440  1.00  0.00           H
ATOM   4630  C   ALA A 278      23.100  60.370  78.390  1.00  0.00           C
ATOM   4631  O   ALA A 278      23.180  60.500  79.580  1.00  0.00           O
ATOM   4632  N   MET A 279      24.220  60.050  77.680  1.00  0.00           N
ATOM   4633  HN  MET A 279      24.180  59.890  76.700  1.00  0.00           H
ATOM   4634  CA  MET A 279      25.470  59.710  78.350  1.00  0.00           C
ATOM   4635  HA  MET A 279      25.130  59.050  79.140  1.00  0.00           H
ATOM   4636  CB  MET A 279      26.470  58.920  77.530  1.00  0.00           C
ATOM   4637  HB1 MET A 279      27.470  58.950  78.000  1.00  0.00           H
ATOM   4638  HB2 MET A 279      26.570  59.270  76.480  1.00  0.00           H
ATOM   4639  CG  MET A 279      26.030  57.430  77.480  1.00  0.00           C
ATOM   4640  HG1 MET A 279      25.110  57.220  76.900  1.00  0.00           H
ATOM   4641  HG2 MET A 279      25.900  57.010  78.500  1.00  0.00           H
ATOM   4642  SD  MET A 279      27.360  56.310  76.890  1.00  0.00           S
ATOM   4643  CE  MET A 279      26.430  55.720  75.420  1.00  0.00           C
ATOM   4644  HE1 MET A 279      25.750  54.940  75.810  1.00  0.00           H
ATOM   4645  HE2 MET A 279      27.100  55.170  74.730  1.00  0.00           H
ATOM   4646  HE3 MET A 279      25.940  56.500  74.790  1.00  0.00           H
ATOM   4647  C   MET A 279      26.090  60.800  79.110  1.00  0.00           C
ATOM   4648  O   MET A 279      26.520  60.650  80.230  1.00  0.00           O
ATOM   4649  N   GLN A 280      26.230  62.010  78.540  1.00  0.00           N
ATOM   4650  HN  GLN A 280      25.920  62.060  77.590  1.00  0.00           H
ATOM   4651  CA  GLN A 280      26.670  63.200  79.280  1.00  0.00           C
ATOM   4652  HA  GLN A 280      27.650  62.970  79.650  1.00  0.00           H
ATOM   4653  CB  GLN A 280      26.630  64.500  78.400  1.00  0.00           C
ATOM   4654  HB1 GLN A 280      27.020  65.280  79.090  1.00  0.00           H
ATOM   4655  HB2 GLN A 280      25.630  64.720  77.990  1.00  0.00           H
ATOM   4656  CG  GLN A 280      27.600  64.500  77.230  1.00  0.00           C
ATOM   4657  HG1 GLN A 280      27.650  65.490  76.730  1.00  0.00           H
ATOM   4658  HG2 GLN A 280      27.220  63.740  76.520  1.00  0.00           H
ATOM   4659  CD  GLN A 280      29.060  64.260  77.500  1.00  0.00           C
ATOM   4660  OE1 GLN A 280      29.700  63.410  76.840  1.00  0.00           O
ATOM   4661  NE2 GLN A 280      29.740  64.890  78.420  1.00  0.00           N
ATOM   4662 HE21 GLN A 280      29.560  65.820  78.750  1.00  0.00           H
ATOM   4663 HE22 GLN A 280      30.590  64.420  78.680  1.00  0.00           H
ATOM   4664  C   GLN A 280      25.860  63.580  80.500  1.00  0.00           C
ATOM   4665  O   GLN A 280      26.390  63.710  81.600  1.00  0.00           O
ATOM   4666  N   VAL A 281      24.490  63.620  80.330  1.00  0.00           N
ATOM   4667  HN  VAL A 281      24.120  63.380  79.440  1.00  0.00           H
ATOM   4668  CA  VAL A 281      23.400  63.870  81.330  1.00  0.00           C
ATOM   4669  HA  VAL A 281      23.590  64.800  81.840  1.00  0.00           H
ATOM   4670  CB  VAL A 281      22.070  64.000  80.590  1.00  0.00           C
ATOM   4671  HB  VAL A 281      22.020  63.130  79.900  1.00  0.00           H
ATOM   4672  CG1 VAL A 281      20.880  63.810  81.560  1.00  0.00           C
ATOM   4673 HG11 VAL A 281      19.960  64.190  81.060  1.00  0.00           H
ATOM   4674 HG12 VAL A 281      20.940  64.460  82.460  1.00  0.00           H
ATOM   4675 HG13 VAL A 281      20.710  62.780  81.960  1.00  0.00           H
ATOM   4676  CG2 VAL A 281      22.170  65.300  79.820  1.00  0.00           C
ATOM   4677 HG21 VAL A 281      22.140  66.190  80.490  1.00  0.00           H
ATOM   4678 HG22 VAL A 281      21.210  65.510  79.300  1.00  0.00           H
ATOM   4679 HG23 VAL A 281      22.960  65.190  79.040  1.00  0.00           H
ATOM   4680  C   VAL A 281      23.490  62.830  82.430  1.00  0.00           C
ATOM   4681  O   VAL A 281      23.400  63.180  83.630  1.00  0.00           O
ATOM   4682  N   THR A 282      23.820  61.550  82.160  1.00  0.00           N
ATOM   4683  HN  THR A 282      24.010  61.210  81.240  1.00  0.00           H
ATOM   4684  CA  THR A 282      23.870  60.490  83.160  1.00  0.00           C
ATOM   4685  HA  THR A 282      23.180  60.680  83.980  1.00  0.00           H
ATOM   4686  CB  THR A 282      23.430  59.100  82.710  1.00  0.00           C
ATOM   4687  HB  THR A 282      23.690  58.380  83.520  1.00  0.00           H
ATOM   4688  OG1 THR A 282      24.080  58.740  81.470  1.00  0.00           O
ATOM   4689  HG1 THR A 282      23.810  59.370  80.790  1.00  0.00           H
ATOM   4690  CG2 THR A 282      21.880  59.160  82.490  1.00  0.00           C
ATOM   4691 HG21 THR A 282      21.670  58.080  82.310  1.00  0.00           H
ATOM   4692 HG22 THR A 282      21.710  59.820  81.620  1.00  0.00           H
ATOM   4693 HG23 THR A 282      21.370  59.530  83.410  1.00  0.00           H
ATOM   4694  C   THR A 282      25.240  60.380  83.780  1.00  0.00           C
ATOM   4695  O   THR A 282      25.410  60.040  84.920  1.00  0.00           O
ATOM   4696  N   GLU A 283      26.260  60.820  82.990  1.00  0.00           N
ATOM   4697  HN  GLU A 283      26.120  61.090  82.040  1.00  0.00           H
ATOM   4698  CA  GLU A 283      27.580  61.030  83.560  1.00  0.00           C
ATOM   4699  HA  GLU A 283      27.820  60.110  84.090  1.00  0.00           H
ATOM   4700  CB  GLU A 283      28.590  61.180  82.450  1.00  0.00           C
ATOM   4701  HB1 GLU A 283      28.170  61.820  81.640  1.00  0.00           H
ATOM   4702  HB2 GLU A 283      28.690  60.260  81.840  1.00  0.00           H
ATOM   4703  CG  GLU A 283      30.030  61.600  82.890  1.00  0.00           C
ATOM   4704  HG1 GLU A 283      30.220  61.140  83.880  1.00  0.00           H
ATOM   4705  HG2 GLU A 283      30.080  62.700  83.040  1.00  0.00           H
ATOM   4706  CD  GLU A 283      31.070  61.250  81.830  1.00  0.00           C
ATOM   4707  OE1 GLU A 283      31.750  60.160  82.050  1.00  0.00           O
ATOM   4708  OE2 GLU A 283      31.240  61.950  80.800  1.00  0.00           O
ATOM   4709  C   GLU A 283      27.630  62.100  84.620  1.00  0.00           C
ATOM   4710  O   GLU A 283      28.160  61.970  85.660  1.00  0.00           O
ATOM   4711  N   THR A 284      26.920  63.180  84.340  1.00  0.00           N
ATOM   4712  HN  THR A 284      26.450  63.200  83.460  1.00  0.00           H
ATOM   4713  CA  THR A 284      26.830  64.340  85.270  1.00  0.00           C
ATOM   4714  HA  THR A 284      27.820  64.680  85.510  1.00  0.00           H
ATOM   4715  CB  THR A 284      25.990  65.460  84.640  1.00  0.00           C
ATOM   4716  HB  THR A 284      24.970  65.060  84.470  1.00  0.00           H
ATOM   4717  OG1 THR A 284      26.460  65.800  83.380  1.00  0.00           O
ATOM   4718  HG1 THR A 284      26.390  65.020  82.810  1.00  0.00           H
ATOM   4719  CG2 THR A 284      25.870  66.700  85.640  1.00  0.00           C
ATOM   4720 HG21 THR A 284      26.870  67.040  85.970  1.00  0.00           H
ATOM   4721 HG22 THR A 284      25.200  66.410  86.480  1.00  0.00           H
ATOM   4722 HG23 THR A 284      25.350  67.510  85.090  1.00  0.00           H
ATOM   4723  C   THR A 284      26.310  63.910  86.610  1.00  0.00           C
ATOM   4724  O   THR A 284      26.830  64.350  87.610  1.00  0.00           O
ATOM   4725  N   LEU A 285      25.300  63.050  86.710  1.00  0.00           N
ATOM   4726  HN  LEU A 285      24.860  62.660  85.910  1.00  0.00           H
ATOM   4727  CA  LEU A 285      24.800  62.390  87.960  1.00  0.00           C
ATOM   4728  HA  LEU A 285      24.530  63.160  88.670  1.00  0.00           H
ATOM   4729  CB  LEU A 285      23.510  61.550  87.770  1.00  0.00           C
ATOM   4730  HB1 LEU A 285      23.130  61.110  88.720  1.00  0.00           H
ATOM   4731  HB2 LEU A 285      23.850  60.750  87.080  1.00  0.00           H
ATOM   4732  CG  LEU A 285      22.280  62.190  87.120  1.00  0.00           C
ATOM   4733  HG  LEU A 285      22.690  62.530  86.140  1.00  0.00           H
ATOM   4734  CD1 LEU A 285      21.210  61.220  86.770  1.00  0.00           C
ATOM   4735 HD11 LEU A 285      21.600  60.430  86.090  1.00  0.00           H
ATOM   4736 HD12 LEU A 285      20.450  61.700  86.120  1.00  0.00           H
ATOM   4737 HD13 LEU A 285      20.870  60.760  87.730  1.00  0.00           H
ATOM   4738  CD2 LEU A 285      21.710  63.400  87.950  1.00  0.00           C
ATOM   4739 HD21 LEU A 285      22.450  63.990  88.540  1.00  0.00           H
ATOM   4740 HD22 LEU A 285      20.940  62.980  88.630  1.00  0.00           H
ATOM   4741 HD23 LEU A 285      21.120  64.050  87.270  1.00  0.00           H
ATOM   4742  C   LEU A 285      25.830  61.540  88.700  1.00  0.00           C
ATOM   4743  O   LEU A 285      26.170  61.900  89.840  1.00  0.00           O
ATOM   4744  N   GLY A 286      26.580  60.570  88.050  1.00  0.00           N
ATOM   4745  HN  GLY A 286      26.270  60.150  87.190  1.00  0.00           H
ATOM   4746  CA  GLY A 286      27.830  59.910  88.610  1.00  0.00           C
ATOM   4747  HA1 GLY A 286      28.290  59.400  87.780  1.00  0.00           H
ATOM   4748  HA2 GLY A 286      27.610  59.210  89.400  1.00  0.00           H
ATOM   4749  C   GLY A 286      28.880  60.850  89.050  1.00  0.00           C
ATOM   4750  O   GLY A 286      29.590  60.590  90.030  1.00  0.00           O
ATOM   4751  N   MET A 287      29.090  61.890  88.330  1.00  0.00           N
ATOM   4752  HN  MET A 287      28.600  62.090  87.480  1.00  0.00           H
ATOM   4753  CA  MET A 287      30.120  62.910  88.670  1.00  0.00           C
ATOM   4754  HA  MET A 287      31.020  62.420  89.030  1.00  0.00           H
ATOM   4755  CB  MET A 287      30.780  63.720  87.510  1.00  0.00           C
ATOM   4756  HB1 MET A 287      31.630  64.300  87.920  1.00  0.00           H
ATOM   4757  HB2 MET A 287      30.100  64.530  87.150  1.00  0.00           H
ATOM   4758  CG  MET A 287      31.340  62.950  86.360  1.00  0.00           C
ATOM   4759  HG1 MET A 287      30.540  62.420  85.810  1.00  0.00           H
ATOM   4760  HG2 MET A 287      31.970  62.160  86.820  1.00  0.00           H
ATOM   4761  SD  MET A 287      32.320  63.860  85.080  1.00  0.00           S
ATOM   4762  CE  MET A 287      31.200  65.260  84.640  1.00  0.00           C
ATOM   4763  HE1 MET A 287      30.130  64.960  84.720  1.00  0.00           H
ATOM   4764  HE2 MET A 287      31.420  65.450  83.560  1.00  0.00           H
ATOM   4765  HE3 MET A 287      31.350  66.200  85.210  1.00  0.00           H
ATOM   4766  C   MET A 287      29.790  63.710  89.850  1.00  0.00           C
ATOM   4767  O   MET A 287      30.710  64.170  90.510  1.00  0.00           O
ATOM   4768  N   THR A 288      28.500  63.900  90.150  1.00  0.00           N
ATOM   4769  HN  THR A 288      27.890  63.400  89.530  1.00  0.00           H
ATOM   4770  CA  THR A 288      27.960  64.510  91.360  1.00  0.00           C
ATOM   4771  HA  THR A 288      28.600  65.320  91.660  1.00  0.00           H
ATOM   4772  CB  THR A 288      26.520  65.010  91.100  1.00  0.00           C
ATOM   4773  HB  THR A 288      25.840  64.150  90.880  1.00  0.00           H
ATOM   4774  OG1 THR A 288      26.540  65.820  89.940  1.00  0.00           O
ATOM   4775  HG1 THR A 288      26.890  65.360  89.180  1.00  0.00           H
ATOM   4776  CG2 THR A 288      26.000  65.900  92.200  1.00  0.00           C
ATOM   4777 HG21 THR A 288      25.850  65.330  93.140  1.00  0.00           H
ATOM   4778 HG22 THR A 288      25.100  66.420  91.810  1.00  0.00           H
ATOM   4779 HG23 THR A 288      26.770  66.690  92.300  1.00  0.00           H
ATOM   4780  C   THR A 288      27.960  63.590  92.560  1.00  0.00           C
ATOM   4781  O   THR A 288      27.740  63.960  93.770  1.00  0.00           O
ATOM   4782  N   HSD A 289      28.270  62.280  92.350  1.00  0.00           N
ATOM   4783  HN  HSD A 289      28.300  61.970  91.410  1.00  0.00           H
ATOM   4784  CA  HSD A 289      28.340  61.320  93.390  1.00  0.00           C
ATOM   4785  HA  HSD A 289      27.380  61.350  93.870  1.00  0.00           H
ATOM   4786  CB  HSD A 289      28.490  59.920  92.800  1.00  0.00           C
ATOM   4787  HB1 HSD A 289      29.420  59.650  92.260  1.00  0.00           H
ATOM   4788  HB2 HSD A 289      27.640  59.830  92.100  1.00  0.00           H
ATOM   4789  ND1 HSD A 289      29.470  58.200  94.180  1.00  0.00           N
ATOM   4790  HD1 HSD A 289      30.370  58.460  93.830  1.00  0.00           H
ATOM   4791  CG  HSD A 289      28.320  58.840  93.830  1.00  0.00           C
ATOM   4792  CE1 HSD A 289      29.080  57.070  94.830  1.00  0.00           C
ATOM   4793  HE1 HSD A 289      29.920  56.420  95.080  1.00  0.00           H
ATOM   4794  NE2 HSD A 289      27.770  56.940  94.950  1.00  0.00           N
ATOM   4795  CD2 HSD A 289      27.290  58.060  94.310  1.00  0.00           C
ATOM   4796  HD2 HSD A 289      26.240  58.110  94.020  1.00  0.00           H
ATOM   4797  C   HSD A 289      29.400  61.630  94.500  1.00  0.00           C
ATOM   4798  O   HSD A 289      29.210  61.430  95.720  1.00  0.00           O
ATOM   4799  N   CYS A 290      30.600  62.150  94.080  1.00  0.00           N
ATOM   4800  HN  CYS A 290      30.810  62.270  93.110  1.00  0.00           H
ATOM   4801  CA  CYS A 290      31.620  62.700  94.960  1.00  0.00           C
ATOM   4802  HA  CYS A 290      31.810  61.990  95.750  1.00  0.00           H
ATOM   4803  CB  CYS A 290      32.990  63.000  94.240  1.00  0.00           C
ATOM   4804  HB1 CYS A 290      33.440  62.050  93.890  1.00  0.00           H
ATOM   4805  HB2 CYS A 290      33.640  63.500  94.990  1.00  0.00           H
ATOM   4806  SG  CYS A 290      32.680  64.080  92.790  1.00  0.00           S
ATOM   4807  HG1 CYS A 290      33.900  63.970  92.300  1.00  0.00           H
ATOM   4808  C   CYS A 290      31.110  63.720  95.940  1.00  0.00           C
ATOM   4809  O   CYS A 290      31.340  63.640  97.120  1.00  0.00           O
ATOM   4810  N   CYS A 291      30.140  64.530  95.510  1.00  0.00           N
ATOM   4811  HN  CYS A 291      29.700  64.250  94.670  1.00  0.00           H
ATOM   4812  CA  CYS A 291      29.540  65.620  96.250  1.00  0.00           C
ATOM   4813  HA  CYS A 291      30.330  66.190  96.730  1.00  0.00           H
ATOM   4814  CB  CYS A 291      28.740  66.580  95.250  1.00  0.00           C
ATOM   4815  HB1 CYS A 291      28.410  67.340  96.000  1.00  0.00           H
ATOM   4816  HB2 CYS A 291      27.810  66.100  94.880  1.00  0.00           H
ATOM   4817  SG  CYS A 291      29.860  67.300  93.940  1.00  0.00           S
ATOM   4818  HG1 CYS A 291      29.720  66.220  93.180  1.00  0.00           H
ATOM   4819  C   CYS A 291      28.580  65.200  97.320  1.00  0.00           C
ATOM   4820  O   CYS A 291      28.200  65.920  98.190  1.00  0.00           O
ATOM   4821  N   ILE A 292      28.070  63.940  97.290  1.00  0.00           N
ATOM   4822  HN  ILE A 292      28.210  63.300  96.540  1.00  0.00           H
ATOM   4823  CA  ILE A 292      27.210  63.430  98.350  1.00  0.00           C
ATOM   4824  HA  ILE A 292      26.690  64.280  98.760  1.00  0.00           H
ATOM   4825  CB  ILE A 292      26.140  62.500  97.790  1.00  0.00           C
ATOM   4826  HB  ILE A 292      26.640  61.590  97.390  1.00  0.00           H
ATOM   4827  CG2 ILE A 292      24.990  62.160  98.730  1.00  0.00           C
ATOM   4828 HG21 ILE A 292      24.230  61.530  98.210  1.00  0.00           H
ATOM   4829 HG22 ILE A 292      24.650  63.050  99.310  1.00  0.00           H
ATOM   4830 HG23 ILE A 292      25.360  61.380  99.430  1.00  0.00           H
ATOM   4831  CG1 ILE A 292      25.380  63.050  96.520  1.00  0.00           C
ATOM   4832 HG11 ILE A 292      24.570  62.310  96.390  1.00  0.00           H
ATOM   4833 HG12 ILE A 292      26.160  63.160  95.740  1.00  0.00           H
ATOM   4834  CD  ILE A 292      24.810  64.460  96.580  1.00  0.00           C
ATOM   4835  HD1 ILE A 292      25.590  65.220  96.800  1.00  0.00           H
ATOM   4836  HD2 ILE A 292      24.070  64.610  97.390  1.00  0.00           H
ATOM   4837  HD3 ILE A 292      24.260  64.710  95.640  1.00  0.00           H
ATOM   4838  C   ILE A 292      28.010  62.720  99.490  1.00  0.00           C
ATOM   4839  O   ILE A 292      27.460  62.500 100.560  1.00  0.00           O
ATOM   4840  N   ASN A 293      29.280  62.430  99.340  1.00  0.00           N
ATOM   4841  HN  ASN A 293      29.750  62.420  98.460  1.00  0.00           H
ATOM   4842  CA  ASN A 293      30.150  61.960 100.430  1.00  0.00           C
ATOM   4843  HA  ASN A 293      29.600  61.050 100.660  1.00  0.00           H
ATOM   4844  CB  ASN A 293      31.590  61.650  99.870  1.00  0.00           C
ATOM   4845  HB1 ASN A 293      32.220  62.550  99.710  1.00  0.00           H
ATOM   4846  HB2 ASN A 293      31.440  61.140  98.890  1.00  0.00           H
ATOM   4847  CG  ASN A 293      32.230  60.660 100.860  1.00  0.00           C
ATOM   4848  OD1 ASN A 293      33.310  60.960 101.390  1.00  0.00           O
ATOM   4849  ND2 ASN A 293      31.570  59.540 101.200  1.00  0.00           N
ATOM   4850 HD21 ASN A 293      30.700  59.240 100.820  1.00  0.00           H
ATOM   4851 HD22 ASN A 293      32.040  58.970 101.880  1.00  0.00           H
ATOM   4852  C   ASN A 293      30.210  62.780 101.700  1.00  0.00           C
ATOM   4853  O   ASN A 293      30.210  62.200 102.790  1.00  0.00           O
ATOM   4854  N   PRO A 294      30.200  64.070 101.820  1.00  0.00           N
ATOM   4855  CD  PRO A 294      30.590  64.930 100.760  1.00  0.00           C
ATOM   4856  HD1 PRO A 294      29.720  65.460 100.320  1.00  0.00           H
ATOM   4857  HD2 PRO A 294      31.210  64.400 100.000  1.00  0.00           H
ATOM   4858  CA  PRO A 294      30.230  64.800 103.060  1.00  0.00           C
ATOM   4859  HA  PRO A 294      30.930  64.410 103.780  1.00  0.00           H
ATOM   4860  CB  PRO A 294      30.500  66.240 102.690  1.00  0.00           C
ATOM   4861  HB1 PRO A 294      31.110  66.720 103.480  1.00  0.00           H
ATOM   4862  HB2 PRO A 294      29.580  66.750 102.320  1.00  0.00           H
ATOM   4863  CG  PRO A 294      31.370  66.000 101.480  1.00  0.00           C
ATOM   4864  HG1 PRO A 294      31.650  66.860 100.840  1.00  0.00           H
ATOM   4865  HG2 PRO A 294      32.320  65.520 101.790  1.00  0.00           H
ATOM   4866  C   PRO A 294      28.900  64.610 103.690  1.00  0.00           C
ATOM   4867  O   PRO A 294      28.760  64.300 104.890  1.00  0.00           O
ATOM   4868  N   ILE A 295      27.840  64.820 102.900  1.00  0.00           N
ATOM   4869  HN  ILE A 295      28.100  65.030 101.960  1.00  0.00           H
ATOM   4870  CA  ILE A 295      26.460  64.700 103.400  1.00  0.00           C
ATOM   4871  HA  ILE A 295      26.340  65.450 104.180  1.00  0.00           H
ATOM   4872  CB  ILE A 295      25.470  65.030 102.280  1.00  0.00           C
ATOM   4873  HB  ILE A 295      25.310  64.260 101.490  1.00  0.00           H
ATOM   4874  CG2 ILE A 295      24.110  65.310 102.990  1.00  0.00           C
ATOM   4875 HG21 ILE A 295      23.430  65.760 102.230  1.00  0.00           H
ATOM   4876 HG22 ILE A 295      24.270  65.920 103.910  1.00  0.00           H
ATOM   4877 HG23 ILE A 295      23.720  64.330 103.320  1.00  0.00           H
ATOM   4878  CG1 ILE A 295      25.800  66.320 101.500  1.00  0.00           C
ATOM   4879 HG11 ILE A 295      26.890  66.350 101.280  1.00  0.00           H
ATOM   4880 HG12 ILE A 295      25.670  67.240 102.100  1.00  0.00           H
ATOM   4881  CD  ILE A 295      24.990  66.380 100.200  1.00  0.00           C
ATOM   4882  HD1 ILE A 295      23.930  66.540 100.480  1.00  0.00           H
ATOM   4883  HD2 ILE A 295      25.200  65.450  99.630  1.00  0.00           H
ATOM   4884  HD3 ILE A 295      25.280  67.310  99.680  1.00  0.00           H
ATOM   4885  C   ILE A 295      26.120  63.390 104.010  1.00  0.00           C
ATOM   4886  O   ILE A 295      25.570  63.320 105.100  1.00  0.00           O
ATOM   4887  N   ILE A 296      26.570  62.280 103.370  1.00  0.00           N
ATOM   4888  HN  ILE A 296      27.000  62.320 102.470  1.00  0.00           H
ATOM   4889  CA  ILE A 296      26.500  60.910 103.910  1.00  0.00           C
ATOM   4890  HA  ILE A 296      25.480  60.720 104.220  1.00  0.00           H
ATOM   4891  CB  ILE A 296      26.870  59.810 102.910  1.00  0.00           C
ATOM   4892  HB  ILE A 296      27.850  60.100 102.490  1.00  0.00           H
ATOM   4893  CG2 ILE A 296      27.220  58.480 103.570  1.00  0.00           C
ATOM   4894 HG21 ILE A 296      27.510  57.710 102.820  1.00  0.00           H
ATOM   4895 HG22 ILE A 296      26.340  58.110 104.130  1.00  0.00           H
ATOM   4896 HG23 ILE A 296      27.980  58.540 104.370  1.00  0.00           H
ATOM   4897  CG1 ILE A 296      25.810  59.760 101.790  1.00  0.00           C
ATOM   4898 HG11 ILE A 296      25.720  60.780 101.360  1.00  0.00           H
ATOM   4899 HG12 ILE A 296      24.850  59.430 102.240  1.00  0.00           H
ATOM   4900  CD  ILE A 296      26.400  58.830 100.720  1.00  0.00           C
ATOM   4901  HD1 ILE A 296      27.410  59.190 100.430  1.00  0.00           H
ATOM   4902  HD2 ILE A 296      25.720  58.930  99.850  1.00  0.00           H
ATOM   4903  HD3 ILE A 296      26.520  57.750 100.950  1.00  0.00           H
ATOM   4904  C   ILE A 296      27.180  60.720 105.240  1.00  0.00           C
ATOM   4905  O   ILE A 296      26.510  60.300 106.170  1.00  0.00           O
ATOM   4906  N   TYR A 297      28.450  61.150 105.410  1.00  0.00           N
ATOM   4907  HN  TYR A 297      28.920  61.710 104.730  1.00  0.00           H
ATOM   4908  CA  TYR A 297      29.140  61.040 106.620  1.00  0.00           C
ATOM   4909  HA  TYR A 297      29.050  60.010 106.910  1.00  0.00           H
ATOM   4910  CB  TYR A 297      30.590  61.550 106.370  1.00  0.00           C
ATOM   4911  HB1 TYR A 297      31.190  61.680 107.300  1.00  0.00           H
ATOM   4912  HB2 TYR A 297      30.520  62.460 105.750  1.00  0.00           H
ATOM   4913  CG  TYR A 297      31.400  60.570 105.650  1.00  0.00           C
ATOM   4914  CD1 TYR A 297      31.220  59.150 105.570  1.00  0.00           C
ATOM   4915  HD1 TYR A 297      30.350  58.680 106.000  1.00  0.00           H
ATOM   4916  CE1 TYR A 297      32.120  58.280 105.060  1.00  0.00           C
ATOM   4917  HE1 TYR A 297      31.950  57.210 105.090  1.00  0.00           H
ATOM   4918  CZ  TYR A 297      33.300  58.790 104.550  1.00  0.00           C
ATOM   4919  OH  TYR A 297      33.940  57.840 103.760  1.00  0.00           O
ATOM   4920  HH  TYR A 297      34.570  58.280 103.180  1.00  0.00           H
ATOM   4921  CD2 TYR A 297      32.610  61.040 105.070  1.00  0.00           C
ATOM   4922  HD2 TYR A 297      32.840  62.090 105.220  1.00  0.00           H
ATOM   4923  CE2 TYR A 297      33.520  60.170 104.420  1.00  0.00           C
ATOM   4924  HE2 TYR A 297      34.430  60.510 103.930  1.00  0.00           H
ATOM   4925  C   TYR A 297      28.440  61.970 107.720  1.00  0.00           C
ATOM   4926  O   TYR A 297      28.290  61.420 108.770  1.00  0.00           O
ATOM   4927  N   ALA A 298      28.050  63.200 107.360  1.00  0.00           N
ATOM   4928  HN  ALA A 298      28.170  63.610 106.460  1.00  0.00           H
ATOM   4929  CA  ALA A 298      27.250  64.010 108.310  1.00  0.00           C
ATOM   4930  HA  ALA A 298      27.780  63.970 109.250  1.00  0.00           H
ATOM   4931  CB  ALA A 298      27.180  65.440 107.670  1.00  0.00           C
ATOM   4932  HB1 ALA A 298      28.180  65.810 107.370  1.00  0.00           H
ATOM   4933  HB2 ALA A 298      26.770  66.210 108.360  1.00  0.00           H
ATOM   4934  HB3 ALA A 298      26.490  65.420 106.790  1.00  0.00           H
ATOM   4935  C   ALA A 298      25.840  63.510 108.740  1.00  0.00           C
ATOM   4936  O   ALA A 298      25.430  63.420 109.890  1.00  0.00           O
ATOM   4937  N   PHE A 299      25.050  63.140 107.710  1.00  0.00           N
ATOM   4938  HN  PHE A 299      25.320  63.130 106.750  1.00  0.00           H
ATOM   4939  CA  PHE A 299      23.670  62.620 108.000  1.00  0.00           C
ATOM   4940  HA  PHE A 299      23.190  63.410 108.540  1.00  0.00           H
ATOM   4941  CB  PHE A 299      22.940  62.590 106.600  1.00  0.00           C
ATOM   4942  HB1 PHE A 299      23.540  62.010 105.860  1.00  0.00           H
ATOM   4943  HB2 PHE A 299      22.770  63.650 106.280  1.00  0.00           H
ATOM   4944  CG  PHE A 299      21.620  62.070 106.620  1.00  0.00           C
ATOM   4945  CD1 PHE A 299      21.270  60.780 106.090  1.00  0.00           C
ATOM   4946  HD1 PHE A 299      22.140  60.220 105.800  1.00  0.00           H
ATOM   4947  CE1 PHE A 299      19.980  60.260 106.220  1.00  0.00           C
ATOM   4948  HE1 PHE A 299      19.740  59.250 105.950  1.00  0.00           H
ATOM   4949  CZ  PHE A 299      19.000  61.130 106.760  1.00  0.00           C
ATOM   4950  HZ  PHE A 299      17.980  60.790 106.900  1.00  0.00           H
ATOM   4951  CD2 PHE A 299      20.570  62.880 107.010  1.00  0.00           C
ATOM   4952  HD2 PHE A 299      20.830  63.900 107.240  1.00  0.00           H
ATOM   4953  CE2 PHE A 299      19.260  62.450 107.040  1.00  0.00           C
ATOM   4954  HE2 PHE A 299      18.510  63.120 107.440  1.00  0.00           H
ATOM   4955  C   PHE A 299      23.610  61.340 108.830  1.00  0.00           C
ATOM   4956  O   PHE A 299      22.920  61.290 109.840  1.00  0.00           O
ATOM   4957  N   VAL A 300      24.460  60.280 108.470  1.00  0.00           N
ATOM   4958  HN  VAL A 300      25.220  60.380 107.820  1.00  0.00           H
ATOM   4959  CA  VAL A 300      24.520  59.110 109.330  1.00  0.00           C
ATOM   4960  HA  VAL A 300      23.490  58.910 109.570  1.00  0.00           H
ATOM   4961  CB  VAL A 300      25.110  57.940 108.530  1.00  0.00           C
ATOM   4962  HB  VAL A 300      26.170  58.140 108.250  1.00  0.00           H
ATOM   4963  CG1 VAL A 300      25.050  56.670 109.380  1.00  0.00           C
ATOM   4964 HG11 VAL A 300      25.730  56.710 110.250  1.00  0.00           H
ATOM   4965 HG12 VAL A 300      25.410  55.780 108.830  1.00  0.00           H
ATOM   4966 HG13 VAL A 300      24.030  56.470 109.800  1.00  0.00           H
ATOM   4967  CG2 VAL A 300      24.280  57.690 107.210  1.00  0.00           C
ATOM   4968 HG21 VAL A 300      24.510  56.670 106.850  1.00  0.00           H
ATOM   4969 HG22 VAL A 300      24.540  58.430 106.420  1.00  0.00           H
ATOM   4970 HG23 VAL A 300      23.220  57.850 107.510  1.00  0.00           H
ATOM   4971  C   VAL A 300      25.340  59.230 110.600  1.00  0.00           C
ATOM   4972  O   VAL A 300      26.570  59.470 110.600  1.00  0.00           O
ATOM   4973  N   GLY A 301      24.670  59.070 111.780  1.00  0.00           N
ATOM   4974  HN  GLY A 301      23.670  59.090 111.780  1.00  0.00           H
ATOM   4975  CA  GLY A 301      25.270  59.220 113.110  1.00  0.00           C
ATOM   4976  HA1 GLY A 301      26.180  58.650 113.050  1.00  0.00           H
ATOM   4977  HA2 GLY A 301      24.580  58.850 113.860  1.00  0.00           H
ATOM   4978  C   GLY A 301      25.640  60.660 113.390  1.00  0.00           C
ATOM   4979  O   GLY A 301      25.590  61.480 112.490  1.00  0.00           O
ATOM   4980  N   GLU A 302      25.980  61.010 114.640  1.00  0.00           N
ATOM   4981  HN  GLU A 302      26.130  60.390 115.410  1.00  0.00           H
ATOM   4982  CA  GLU A 302      26.360  62.380 115.060  1.00  0.00           C
ATOM   4983  HA  GLU A 302      25.930  63.090 114.370  1.00  0.00           H
ATOM   4984  CB  GLU A 302      25.670  62.730 116.450  1.00  0.00           C
ATOM   4985  HB1 GLU A 302      26.280  63.520 116.940  1.00  0.00           H
ATOM   4986  HB2 GLU A 302      25.730  61.900 117.190  1.00  0.00           H
ATOM   4987  CG  GLU A 302      24.130  63.090 116.230  1.00  0.00           C
ATOM   4988  HG1 GLU A 302      23.890  62.360 115.430  1.00  0.00           H
ATOM   4989  HG2 GLU A 302      23.980  64.100 115.810  1.00  0.00           H
ATOM   4990  CD  GLU A 302      23.280  62.800 117.480  1.00  0.00           C
ATOM   4991  OE1 GLU A 302      23.550  63.540 118.460  1.00  0.00           O
ATOM   4992  OE2 GLU A 302      22.380  61.910 117.540  1.00  0.00           O
ATOM   4993  C   GLU A 302      27.930  62.530 115.000  1.00  0.00           C
ATOM   4994  O   GLU A 302      28.430  63.670 115.170  1.00  0.00           O
ATOM   4995  N   GLU A 303      28.700  61.470 114.810  1.00  0.00           N
ATOM   4996  HN  GLU A 303      28.330  60.550 114.710  1.00  0.00           H
ATOM   4997  CA  GLU A 303      30.110  61.620 114.790  1.00  0.00           C
ATOM   4998  HA  GLU A 303      30.470  61.860 115.780  1.00  0.00           H
ATOM   4999  CB  GLU A 303      30.680  60.160 114.690  1.00  0.00           C
ATOM   5000  HB1 GLU A 303      30.080  59.670 113.890  1.00  0.00           H
ATOM   5001  HB2 GLU A 303      30.450  59.670 115.650  1.00  0.00           H
ATOM   5002  CG  GLU A 303      32.200  60.100 114.340  1.00  0.00           C
ATOM   5003  HG1 GLU A 303      32.630  60.890 114.990  1.00  0.00           H
ATOM   5004  HG2 GLU A 303      32.260  60.380 113.270  1.00  0.00           H
ATOM   5005  CD  GLU A 303      32.740  58.710 114.630  1.00  0.00           C
ATOM   5006  OE1 GLU A 303      33.590  58.280 113.820  1.00  0.00           O
ATOM   5007  OE2 GLU A 303      32.430  58.020 115.640  1.00  0.00           O
ATOM   5008  C   GLU A 303      30.950  62.560 113.890  1.00  0.00           C
ATOM   5009  O   GLU A 303      31.750  63.290 114.510  1.00  0.00           O
ATOM   5010  N   PHE A 304      30.810  62.560 112.530  1.00  0.00           N
ATOM   5011  HN  PHE A 304      30.190  61.940 112.070  1.00  0.00           H
ATOM   5012  CA  PHE A 304      31.530  63.430 111.620  1.00  0.00           C
ATOM   5013  HA  PHE A 304      32.550  63.510 111.990  1.00  0.00           H
ATOM   5014  CB  PHE A 304      31.550  62.830 110.200  1.00  0.00           C
ATOM   5015  HB1 PHE A 304      30.490  62.580 109.970  1.00  0.00           H
ATOM   5016  HB2 PHE A 304      32.120  61.880 110.320  1.00  0.00           H
ATOM   5017  CG  PHE A 304      31.980  63.780 109.170  1.00  0.00           C
ATOM   5018  CD1 PHE A 304      33.340  63.770 108.790  1.00  0.00           C
ATOM   5019  HD1 PHE A 304      34.070  63.150 109.280  1.00  0.00           H
ATOM   5020  CE1 PHE A 304      33.940  64.710 107.850  1.00  0.00           C
ATOM   5021  HE1 PHE A 304      35.000  64.620 107.650  1.00  0.00           H
ATOM   5022  CZ  PHE A 304      33.100  65.580 107.220  1.00  0.00           C
ATOM   5023  HZ  PHE A 304      33.420  66.300 106.480  1.00  0.00           H
ATOM   5024  CD2 PHE A 304      31.180  64.760 108.500  1.00  0.00           C
ATOM   5025  HD2 PHE A 304      30.130  64.840 108.740  1.00  0.00           H
ATOM   5026  CE2 PHE A 304      31.740  65.600 107.550  1.00  0.00           C
ATOM   5027  HE2 PHE A 304      31.060  66.360 107.170  1.00  0.00           H
ATOM   5028  C   PHE A 304      31.040  64.860 111.710  1.00  0.00           C
ATOM   5029  O   PHE A 304      31.800  65.800 111.530  1.00  0.00           O
ATOM   5030  N   ARG A 305      29.770  65.060 112.110  1.00  0.00           N
ATOM   5031  HN  ARG A 305      29.280  64.270 112.470  1.00  0.00           H
ATOM   5032  CA  ARG A 305      29.260  66.380 112.440  1.00  0.00           C
ATOM   5033  HA  ARG A 305      29.450  67.020 111.600  1.00  0.00           H
ATOM   5034  CB  ARG A 305      27.760  66.470 112.870  1.00  0.00           C
ATOM   5035  HB1 ARG A 305      27.390  67.520 112.840  1.00  0.00           H
ATOM   5036  HB2 ARG A 305      27.650  66.160 113.930  1.00  0.00           H
ATOM   5037  CG  ARG A 305      26.770  65.600 112.080  1.00  0.00           C
ATOM   5038  HG1 ARG A 305      27.000  64.540 112.300  1.00  0.00           H
ATOM   5039  HG2 ARG A 305      26.780  65.720 110.970  1.00  0.00           H
ATOM   5040  CD  ARG A 305      25.330  65.610 112.630  1.00  0.00           C
ATOM   5041  HD1 ARG A 305      24.750  66.550 112.500  1.00  0.00           H
ATOM   5042  HD2 ARG A 305      25.320  65.440 113.730  1.00  0.00           H
ATOM   5043  NE  ARG A 305      24.470  64.580 112.030  1.00  0.00           N
ATOM   5044  HE  ARG A 305      24.790  64.090 111.210  1.00  0.00           H
ATOM   5045  CZ  ARG A 305      23.350  64.130 112.570  1.00  0.00           C
ATOM   5046  NH1 ARG A 305      22.650  64.780 113.460  1.00  0.00           N
ATOM   5047 HH11 ARG A 305      23.050  65.660 113.730  1.00  0.00           H
ATOM   5048 HH12 ARG A 305      21.760  64.410 113.750  1.00  0.00           H
ATOM   5049  NH2 ARG A 305      22.900  63.000 112.170  1.00  0.00           N
ATOM   5050 HH21 ARG A 305      23.300  62.460 111.430  1.00  0.00           H
ATOM   5051 HH22 ARG A 305      22.110  62.580 112.620  1.00  0.00           H
ATOM   5052  C   ARG A 305      30.100  67.020 113.500  1.00  0.00           C
ATOM   5053  O   ARG A 305      30.620  68.150 113.430  1.00  0.00           O
ATOM   5054  N   ASN A 306      30.310  66.260 114.630  1.00  0.00           N
ATOM   5055  HN  ASN A 306      29.820  65.410 114.800  1.00  0.00           H
ATOM   5056  CA  ASN A 306      31.180  66.660 115.700  1.00  0.00           C
ATOM   5057  HA  ASN A 306      30.800  67.640 115.920  1.00  0.00           H
ATOM   5058  CB  ASN A 306      30.980  65.610 116.820  1.00  0.00           C
ATOM   5059  HB1 ASN A 306      30.540  64.700 116.350  1.00  0.00           H
ATOM   5060  HB2 ASN A 306      30.130  65.850 117.500  1.00  0.00           H
[truncated: 366,493 more chars]
